# Supplementary material for: A Proteomic-Based Approach to Study the Mechanism of Cytotoxicity Induced by Interleukin-1α and Cycloheximide
Source: Chromatographia. 2017 Aug 30;81(1):47–56. doi: 10.1007/s10337-017-3382-3 (PMC5780535; doi:10.1007/s10337-017-3382-3)
Supplement: Supplementary file 1 — Supplementary material 1 (XLSX 6974 kb) [file 10337_2017_3382_MOESM1_ESM.xlsx]

## Sheet: Description
Article name: A proteomic-based approach to study the mechanism of cytotoxicity induced by interleukin-1α and cycloheximide
Journal name: Chromatographia
Author names: Katarzyna Macur, Jolanta Grzenkowicz-Wydra, Lucyna Konieczna, Jacek Bigda, Caterina Temporini, Sara Tengattini and Tomasz Bączek
Corresponding author affiliation and e-mail adress: Department of Pharmaceutical Chemistry, Medical University of Gdańsk, al. Hallera 107, 80-416 Gdańsk, Poland; e-mail: tbaczek@gumed.edu.pl
ESM 1. Identification details of the proteins of the investigated HeLa proteomes, detected in the HPLC-MS/MS analysis.
ESM_1a: HeLaK
ESM_1b: HeLa IL1
ESM_1c: HeLaCHX
ESM_1d: HeLaIL1CHX

## Sheet: ESM_1a
Sample HeLa K
	enzyme Trypsin; filter Xcorr > 0.5					Score	Accession		Peptides (Hits)
	Time(s)	Sequence	MH+	Charge	XC	Delta Cn	Sp	RSp	Ions	Count
#1	calcium/calmodulin-dependent serine protein kinase [Homo sapiens]					286.293	13359271		36 (22 3 3 4 4)
	0.02	R.KTLVLLGAHGVGR.R	1321.6	1	0.9814	0.0961	163	2	8/24	6
	0.06 - 0.12	R.KTLVLLGAHGVGR.R	1321.6	1	1.8353	0.1298	358.4	4	11/24	6
	3.21	R.KTLVLLGAHGVGR.R	1321.6	1	1.0222	0.1133	247.1	1	9/24	6
	4.14	R.KTLVLLGAHGVGR.R	1321.6	1	0.8325	0.093	236.3	4	7/24	6
	4.28	R.KTLVLLGAHGVGR.R	1321.6	1	0.8724	0.009	91.1	46	6/24	6
	4.51 - 4.52	R.KTLVLLGAHGVGR.R	1321.6	1	1.0454	0.3065	103.7	170	6/24	6
	7.94	R.KTLVLLGAHGVGR.R	1321.6	1	1.3335	0.246	221.3	1	9/24	6
	7.99	R.KTLVLLGAHGVGR.R	1321.6	1	1.1815	0.1128	332.5	1	11/24	6
	8.15	R.KTLVLLGAHGVGR.R	1321.6	1	1.1081	0.0122	120.8	11	7/24	6
	47.12	R.KTLVLLGAHGVGR.R	1321.6	1	1.0024	0.1921	193.4	2	8/24	6
	80.64 - 80.70	K.DKYLAK.H	737.868	1	0.5444	0.1263	104.6	57	6/10	7
	81.21 - 81.27	R.KTLVLLGAHGVGR.R	1321.6	1	2.2303	0.2709	239.2	10	10/24	6
	84.27	R.KTLVLLGAHGVGR.R	1321.6	1	1.3586	0.0923	276.7	24	10/24	6
	84.29 - 84.35	R.KTLVLLGAHGVGR.R	1321.6	1	1.9443	0.1002	198.3	46	9/24	6
	85.11	R.KTLVLLGAHGVGR.R	1321.6	1	1.3801	0.1195	439	4	13/24	6
	85.17	R.KTLVLLGAHGVGR.R	1321.6	1	1.0684	0.1134	348	12	12/24	6
	97.93	R.KTLVLLGAHGVGR.R	1321.6	1	1.8403	0.0506	255.6	15	10/24	6
	97.99	R.KTLVLLGAHGVGR.R	1321.6	1	1.6732	0.2537	294.3	8	10/24	6
	98.04 - 98.07	R.KTLVLLGAHGVGR.R	1321.6	1	2.2179	0.2308	468.5	1	13/24	6
	101.16	R.KTLVLLGAHGVGR.R	1321.6	1	1.2223	0.1362	166.9	7	8/24	6
	101.19 - 101.26	R.KTLVLLGAHGVGR.R	1321.6	1	1.5908	0.0086	236.6	26	9/24	6
	104.27	R.KTLVLLGAHGVGR.R	1321.6	1	1.3996	0.1901	240.8	1	10/24	6
	104.30	R.KTLVLLGAHGVGR.R	1321.6	1	1.0893	0.0537	191.1	5	8/24	6
	104.33	R.KTLVLLGAHGVGR.R	1321.6	1	1.4827	0.0796	239.6	5	8/24	6
	104.38 - 104.40	R.KTLVLLGAHGVGR.R	1321.6	1	1.1805	0.1255	209.1	9	9/24	6
	104.49 - 104.52	R.KTLVLLGAHGVGR.R	1321.6	1	1.8382	0.127	411.4	1	13/24	6
	104.58 - 104.60	R.KTLVLLGAHGVGR.R	1321.6	1	1.3608	0.0965	198.3	6	8/24	6
	107.24	R.KTLVLLGAHGVGR.R	1321.6	1	1.0938	0.0866	219.5	6	9/24	6
	107.44	R.KTLVLLGAHGVGR.R	1321.6	1	0.9655	0.2405	152.4	18	7/24	6
	107.61 - 107.84	R.KTLVLLGAHGVGR.R	1321.6	1	1.9989	0.1129	307.7	12	11/24	6
	110.88 - 110.94	R.KTLVLLGAHGVGR.R	1321.6	1	1.5389	0.0491	374.8	1	11/24	6
	111.92	R.KTLVLLGAHGVGR.R	1321.6	1	0.9669	0.0378	232.3	8	10/24	6
	112.56	R.KTLVLLGAHGVGR.R	1321.6	1	0.9096	0.0944	224.3	28	8/24	6
	113.55	R.KTLVLLGAHGVGR.R	1321.6	1	0.9332	0.0284	208.4	14	9/24	6
	113.96 - 114.03	R.KTLVLLGAHGVGR.R	1321.6	1	1.6459	0.2038	274.2	5	10/24	6
	114.80	R.KTLVLLGAHGVGR.R	1321.6	1	0.9129	0.008	157.2	9	9/24	6
#2	hypothetical protein FLJ11301 [Homo sapiens]					246.231	14149720		33 (16 5 4 3 5)
	0.05	K.MNSDEIKMQLGR.N	1422.66	1	1.3544	0.2124	220.6	3	8/22	1
	0.17	K.MNSDEIKMQLGR.N	1422.66	1	1.2544	0.2015	173.5	4	7/22	1
	0.78	K.MNSDEIKMQLGR.N	1422.66	1	0.9321	0.0317	92.2	26	5/22	1
	0.92	K.MNSDEIKMQLGR.N	1422.66	1	0.9924	0.2994	143.6	37	6/22	1
	1.09	K.MNSDEIKMQLGR.N	1422.66	1	0.879	0.0253	102.9	21	5/22	1
	5.26	K.MNSDEIKMQLGR.N	1422.66	1	0.8411	0.2216	175.7	4	6/22	1
	6.12 - 6.14	K.MNSDEIKMQLGR.N	1422.66	1	1.0116	0.0759	184.5	4	7/22	1
	7.96	K.MNSDEIKMQLGR.N	1422.66	1	0.9909	0.1878	121.3	7	6/22	1
	8.32	K.MNSDEIKMQLGR.N	1422.66	1	1.2358	0.0877	158.1	8	6/22	1
	8.89	K.MNSDEIKMQLGR.N	1422.66	1	1.1196	0.1124	117.9	4	6/22	1
	82.22 - 82.28	K.MNSDEIKMQLGR.N	1422.66	1	1.4343	0.1096	125.8	97	7/22	1
	85.30 - 85.36	K.MNSDEIKMQLGR.N	1422.66	1	1.6575	0.1582	307	16	10/22	1
	97.82	K.MNSDEIKMQLGR.N	1422.66	1	1.6278	0.0716	273.6	21	9/22	1
	100.49	K.MNSDEIKMQLGR.N	1422.66	1	1.2165	0.1487	248.3	11	8/22	1
	100.99 - 101.04	K.MNSDEIKMQLGR.N	1422.66	1	1.3632	0.0144	215.1	24	8/22	1
	104.21	K.MNSDEIKMQLGR.N	1422.66	1	1.2247	0.1928	205	9	7/22	1
	104.29	K.MNSDEIKMQLGR.N	1422.66	1	0.9645	0.1143	106.7	15	6/22	1
	104.41	K.MNSDEIKMQLGR.N	1422.66	1	1.1529	0.167	135.1	5	6/22	1
	104.46 - 104.48	K.MNSDEIKMQLGR.N	1422.66	1	1.131	0.0046	219	7	7/22	1
	104.54 - 104.57	K.MNSDEIKMQLGR.N	1422.66	1	1.3368	0.262	259.4	9	8/22	1
	107.57 - 107.60	K.MNSDEIKMQLGR.N	1422.66	1	1.4436	0.1013	193.8	14	7/22	1
	107.87 - 107.90	K.MNSDEIKMQLGR.N	1422.66	1	1.1644	0.1907	180.7	18	7/22	1
	107.97	K.MNSDEIKMQLGR.N	1422.66	1	1.1721	0.0789	136.7	10	6/22	1
	108.00	K.MNSDEIKMQLGR.N	1422.66	1	1.1386	0.0055	206.8	4	7/22	1
	111.01 - 111.02	K.MNSDEIKMQLGR.N	1422.66	1	1.3091	0.1058	154.5	13	6/22	1
	111.13 - 111.14	K.MNSDEIKMQLGR.N	1422.66	1	1.0133	0.0347	152.7	11	7/22	1
	114.24	K.MNSDEIKMQLGR.N	1422.66	1	0.9465	0.1027	148.5	17	6/22	1
	114.27	K.MNSDEIKMQLGR.N	1422.66	1	1.0045	0.0706	135.1	11	6/22	1
	114.31	K.MNSDEIKMQLGR.N	1422.66	1	1.2226	0.1423	141.5	10	6/22	1
	114.36	K.MNSDEIKMQLGR.N	1422.66	1	1.0143	0.1436	140.9	6	6/22	1
	114.39	K.MNSDEIKMQLGR.N	1422.66	1	1.2152	0.0649	201.2	3	7/22	1
	114.51	K.MNSDEIKMQLGR.N	1422.66	1	1.0968	0.1647	159.6	11	7/22	1
	114.82	K.MNSDEIKMQLGR.N	1422.66	1	0.9057	0.2818	276.3	6	8/22	1
#3	mutant beta-actin (beta'-actin) [Homo sapiens]					238.278	28336		26 (19 5 1 0 1)
	13.39	K.DSYVGDEAQSK.R	1199.21	2	2.3781	0.388	869.7	1	16/20	22
	13.42 - 13.43	K.DSYVGDEAQSK.R	1199.21	2	2.2328	0.3733	792.7	1	15/20	22
	14.12	K.DSYVGDEAQSKR.G	1355.39	2	1.2693	0.3285	312.4	12	11/22	22
	14.15	K.DSYVGDEAQSKR.G	1355.39	2	1.987	0.3914	511.7	1	13/22	22
	14.18 - 14.19	K.DSYVGDEAQSKR.G	1355.39	2	2.3615	0.3663	772.3	1	16/22	22
	17.24 - 17.30	K.AGFAGDDAPR.A	977.014	1	1.8696	0.1975	432.3	1	11/18	26
	18.52 - 18.58	R.LDLAGR.D	644.744	1	1.3876	0.0496	296	3	8/10	26
	19.17	R.HQGVMVGMGQK.D	1172.41	2	2.719	0.5211	868.9	1	16/20	18
	19.20 - 19.24	R.HQGVMVGMGQK.D	1172.41	2	2.878	0.5203	934.7	1	17/20	18
	20.65	R.GYSFTTTAER.E	1133.19	2	2.3149	0.4529	878.6	1	16/18	10
	23.55 - 23.61	K.EITALAPSTMK.I	1162.38	2	2.4815	0	547.5	1	14/20	23
	23.62 - 23.68	K.EITALAPSTMK.I	1162.38	1	2.255	0.4451	446.2	1	15/20	23
	26.54 - 26.60	R.AVFPSIVGRPR.H	1199.43	2	2.7023	0.3264	642.2	2	16/20	27
	28.05 - 28.11	R.VAPEEHPVLLTEAPLNPK.A	1955.24	2	4.6936	0.298	838	2	21/34	9
	29.43 - 29.49	K.SYELPDGQVITIGNER.F	1791.94	2	4.0233	0.0253	1509.3	2	25/30	27
	34.37 - 34.38	R.TTGIVMDSGDGVTHTVPIYEGYALPHAILR.L	3185.6	3	5.1295	0.5247	1507.3	1	39/116	7
	38.33 - 38.39	K.LCYVALDFEQEMATAASSSSLEK.S	2494.78	2	5.1699	0.5765	813.4	1	18/44	10
	45.61	R.KYSVWIGGSILASLSTFQQMWISKQEYDESGPSIVHRK.C	4358.93	3	1.1516	0.3589	107.5	28	16/148	11
	46.00	K.EITALAPSTMKIKIIAPPERKYSVWIGGSILASLSTFQQMWISKQEYDESGPSIVHR.K	6392.37	4	0.9065	0.2235	83.3	95	24/336	11
	46.26	R.KYSVWIGGSILASLSTFQQMWISKQEYDESGPSIVHR.K	4230.75	3	2.4697	0.409	809.2	1	33/144	11
	46.30 - 46.33	R.KYSVWIGGSILASLSTFQQMWISKQEYDESGPSIVHR.K	4230.75	3	4.0351	0.5427	850.1	1	36/144	11
	46.34 - 46.44	K.IIAPPERKYSVWIGGSILASLSTFQQMWISKQEYDESGPSIVHR.K	5007.68	3	4.5346	0.0274	464.5	3	27/172	11
	46.37	K.IIAPPERKYSVWIGGSILASLSTFQQMWISKQEYDESGPSIVHR.K	5007.68	4	3.0352	0.2157	877.9	23	45/258	11
	46.41	K.IIAPPERKYSVWIGGSILASLSTFQQMWISKQEYDESGPSIVHR.K	5007.68	4	2.7092	0.3432	934	7	46/258	11
	46.45 - 46.48	K.IIAPPERKYSVWIGGSILASLSTFQQMWISKQEYDESGPSIVHR.K	5007.68	4	4.6413	0.1541	1191.2	26	45/258	11
	47.00	K.YSVWIGGSILASLSTFQQMWISKQEYDESGPSIVHRK.C	4230.75	3	1.327	0.035	568.1	2	28/144	11
#4	alpha enolase [Homo sapiens]					224.329	2661039		23 (22 0 0 1 0)
	16.47 - 16.49	R.IEEELGSK.A	904.986	1	1.807	0.0515	291.1	66	9/14	9
	20.52 - 20.53	K.YNQLLR.I	806.933	1	1.447	0.1318	198.5	30	8/10	10
	20.86 - 20.88	R.IGAEVYHNLK.N	1144.31	2	3.0801	0.2678	1365.1	1	16/18	7
	22.79	R.SGKYDLDFK.S	1073.18	2	2.0963	0.3615	638.7	2	12/16	8
	22.85	R.SGKYDLDFK.S	1073.18	2	2.1619	0.3313	647.3	1	12/16	8
	22.88	R.SGKYDLDFK.S	1073.18	2	2.1429	0.293	343.4	28	10/16	8
	27.66 - 27.72	K.DATNVGDEGGFAPNILENK.E	1962.06	2	5.2798	0.5073	1611.8	1	24/36	9
	29.78	K.FTASAGIQVVGDDLTVTNPK.R	2034.26	2	4.8938	0.5557	931.2	1	20/38	7
	29.81	K.FTASAGIQVVGDDLTVTNPK.R	2034.26	2	5.2545	0.5731	1163.7	1	22/38	7
	29.86	K.FTASAGIQVVGDDLTVTNPK.R	2034.26	2	5.0126	0.5537	1228.6	1	22/38	7
	29.90	K.FTASAGIQVVGDDLTVTNPK.R	2034.26	2	5.2083	0.531	1333.5	1	23/38	7
	30.43	R.YISPDQLADLYK.S	1426.6	2	3.5656	0.5284	953.2	1	19/22	10
	35.65	R.HIADLAGNSEVILPVPAFNVINGGSHAGNK.L	3013.36	3	5.3479	0.4196	1348.2	1	38/116	4
	35.70 - 35.74	R.HIADLAGNSEVILPVPAFNVINGGSHAGNK.L	3013.36	3	6.3659	0.493	1789.9	1	39/116	4
	35.76	R.HIADLAGNSEVILPVPAFNVINGGSHAGNK.L	3013.36	2	3.0603	0.2744	386.4	2	17/58	4
	36.01	R.HIADLAGNSEVILPVPAFNVINGGSHAGNK.L	3013.36	2	3.0635	0.3626	247	3	16/58	4
	38.87 - 38.93	K.AGYTDKVVIGMDVAASEFFR.S	2177.47	2	6.5784	0.6507	1263.8	1	22/38	6
	40.02 - 40.10	K.LAMQEFMILPVGAANFR.E	1909.31	2	4.1443	0.6182	867.1	1	22/32	5
	45.61	R.SGETEDTFIADLVVGLCTGQIKTGAPCRSERLAKYNQLLR.I	4355.95	3	0.8839	0.4053	91.4	94	14/156	8
	49.41	R.SGETEDTFIADLVVGLCTGQIK.T	2297.57	2	3.3252	0.4514	763.6	1	19/42	15
	49.46	R.SGETEDTFIADLVVGLCTGQIK.T	2297.57	2	3.5553	0.4715	963.9	1	18/42	15
	49.49	R.SGETEDTFIADLVVGLCTGQIK.T	2297.57	2	3.5606	0.5152	709.1	1	19/42	15
	49.54	R.SGETEDTFIADLVVGLCTGQIK.T	2297.57	2	3.3308	0.494	581.5	1	17/42	15
#5	Titin [Homo sapiens]					202.323	17066105		34 (5 7 9 8 5)
	1.01 - 1.03	R.VAGSQPITVAWYK.N	1420.64	1	1.1295	0.1554	92.3	177	7/24	2
	4.43	R.EKANVKWYRNGR.E	1521.71	1	0.8808	0.133	143.3	8	6/22	7
	5.31	K.PIIER.T	627.756	1	0.7098	0.0613	202.8	9	5/8	7
	6.20	K.GDEAK.L	519.528	1	0.5273	0.1321	38.3	67	2/8	6
	8.96	R.NSLLWK.R	760.904	1	0.7948	0.1715	132.8	41	5/10	8
	9.04	K.IVSGAK.Y	574.693	1	1.2058	0.0012	242.3	20	7/10	2
	11.06	R.DLPSK.S	559.636	1	0.7575	0.1997	100.5	56	5/8	9
	12.01	R.VTAINKAGPGK.P	1056.24	2	0.8751	0.2013	126	152	8/20	7
	28.89 - 28.95	K.FSPPSPPGK.P	914.04	1	0.632	0.2429	48.9	169	7/16	7
	29.86	K.KTKTIVSTAQISESRQTR.I	2035.29	2	1.9649	0.6147	205.8	201	12/34	11
	41.86 - 41.89	K.FRVSAVNIAGIGEPGEVTDVIEMKDR.L	2804.17	2	1.9657	0.5391	158.8	141	12/50	7
	41.97	K.VPEAPKKIVPEKKVPAPVPK.K	2152.65	2	1.3202	0.1783	288.8	6	13/38	2
	42.49 - 42.54	R.LAWTNVASEVQVTKLKVTKLLKGNEYIFR.V	3350.94	3	2.1067	0.0498	297.2	199	25/112	7
	42.88 - 42.95	R.EKRVDLIQDLPRVELQIKEAVR.A	2649.09	2	1.5389	0.2061	188.9	65	11/42	7
	43.09	R.YQSNATLVCKVTGHPKPIVK.W	2184.59	2	0.8749	0.1072	184.5	32	10/38	9
	45.64	R.NVRITDISKNSVSLSWQQPAFDGGSKITGYIVER.R	3768.19	3	0.9785	0.1968	122.1	3	16/132	7
	46.01	R.KLKDVHETLGFPVAFECRINGSEPLQVSWYKDGVLLK.D	4218.87	3	0.9411	0.0904	115.1	7	17/144	2
	47.34 - 47.48	K.VAVPK.K	513.653	1	0.621	0.2112	132.3	39	4/8	3
	49.75	K.VIKMEEPLPAKVTERHMQITQEEKVLVAVTK.K	3577.26	3	1.1829	0.2419	427.1	8	25/120	1
	57.07	R.LTAREPKK.S	943.126	1	0.6091	0.1622	47	38	4/14	2
	63.57	K.SGVPLTTGYRYK.V	1342.53	1	1.0686	0.187	130.7	61	8/22	9
	66.98	K.AVYIK.V	593.738	1	0.6341	0.0371	54.4	90	4/8	45
	71.34	K.PEHDGGSK.I	826.835	1	0.7443	0.2019	172.4	24	7/14	8
	71.37 - 71.39	K.PEHDGGSK.I	826.835	1	0.6785	0.3183	191.1	23	7/14	8
	71.45	K.PEHDGGSK.I	826.835	1	0.6398	0.2703	187.2	34	7/14	8
	77.97 - 78.00	R.ISMDPK.Y	690.833	1	0.839	0.1504	207.6	66	6/10	15
	82.51	K.AVYIK.V	593.738	1	0.6915	0	106.7	41	5/8	45
	84.88	K.PGPPVGPVR.F	876.039	1	0.6449	0.2305	340.9	1	8/16	7
	85.05	K.TLRIPAVVTGRPVPTK.V	1706.07	1	0.8993	0.0692	32	219	7/30	7
	87.81 - 87.85	K.IKPSRFFR.M	1051.27	1	0.6229	0.1034	82.6	200	6/14	12
	88.08 - 88.14	K.SPFFDIK.P	853.985	1	0.8627	0.0367	238.6	55	7/12	2
	89.50	K.AGDSSR.L	592.583	1	0.8365	0.0506	131	47	6/10	4
	92.37 - 92.39	K.ITEKPSPPEK.L	1126.29	1	0.715	0.0406	125.9	3	11/18	7
	111.66	K.TKTIVSTAQISESR.Q	1521.7	1	1.1629	0.232	81	171	5/26	11
#6	secretogranin II precursor; Chromogranin C (secretogranin II); secreton					200.115	4506801		29 (8 9 4 4 4)
	0.92	R.MLSKSGYPKTPGR.A	1422.68	1	1.1162	0.2398	202.8	9	8/24
	1.01 - 1.03	R.MLSKSGYPKTPGR.A	1422.68	1	1.3366	0.0602	196.8	7	8/24
	1.09	R.MLSKSGYPKTPGR.A	1422.68	1	0.7479	0.2022	77.2	66	5/24
	5.26	R.MLSKSGYPKTPGR.A	1422.68	1	0.9619	0.1431	137.8	22	6/24
	6.79	R.MLSKSGYPKTPGR.A	1422.68	1	0.9393	0.048	102.6	55	7/24
	7.96	R.MLSKSGYPKTPGR.A	1422.68	1	1.1972	0.1869	142.2	3	7/24
	8.32	R.MLSKSGYPKTPGR.A	1422.68	1	0.9933	0.2121	111.1	36	6/24
	8.40	R.MLSKSGYPKTPGR.A	1422.68	1	1.1083	0.0759	328.8	1	10/24
	8.89	R.MLSKSGYPKTPGR.A	1422.68	1	0.9938	0.2071	118.4	3	7/24
	81.15 - 81.20	R.LPYGAGR.S	733.839	1	0.722	0.3354	55	41	4/12	1
	82.22 - 82.28	R.MLSKSGYPKTPGR.A	1422.68	1	1.4	0.201	133.8	76	10/24
	82.75	R.MLSKSGYPKTPGR.A	1422.68	1	1.5424	0.097	315	4	11/24
	82.78	R.MLSKSGYPKTPGR.A	1422.68	1	1.6076	0.0882	443.3	1	13/24
	97.87	R.MLSKSGYPKTPGR.A	1422.68	1	1.6966	0.0466	232.8	27	9/24
	97.90 - 97.94	R.MLSKSGYPKTPGR.A	1422.68	1	1.6	0.2296	209.7	35	9/24
	104.05 - 104.14	R.MLSKSGYPKTPGR.A	1422.68	1	1.6746	0.0697	214.4	61	9/24
	104.41	R.MLSKSGYPKTPGR.A	1422.68	1	1.2944	0.0806	73	57	5/24
	104.46 - 104.48	R.MLSKSGYPKTPGR.A	1422.68	1	1.1258	0.0452	207.9	13	8/24
	104.54 - 104.57	R.MLSKSGYPKTPGR.A	1422.68	1	1.7883	0.1959	351.6	2	10/24
	107.57 - 107.60	R.MLSKSGYPKTPGR.A	1422.68	1	1.2973	0.111	159.4	33	8/24
	107.87 - 107.90	R.MLSKSGYPKTPGR.A	1422.68	1	1.2007	0.1329	307.5	1	10/24
	108.00	R.MLSKSGYPKTPGR.A	1422.68	1	1.0539	0.1719	171.4	11	7/24
	111.01 - 111.02	R.MLSKSGYPKTPGR.A	1422.68	1	1.1916	0.1395	154.6	12	7/24
	111.13 - 111.14	R.MLSKSGYPKTPGR.A	1422.68	1	0.9793	0.1167	114.9	49	7/24
	111.23	R.MLSKSGYPKTPGR.A	1422.68	1	1.2004	0.1359	271.8	2	9/24
	114.24	R.MLSKSGYPKTPGR.A	1422.68	1	1.0161	0.0452	226.7	2	8/24
	114.36	R.MLSKSGYPKTPGR.A	1422.68	1	1.1694	0.1326	133.9	10	6/24
	114.51	R.MLSKSGYPKTPGR.A	1422.68	1	1.2182	0.0621	229.5	1	9/24
	114.58 - 114.61	R.MLSKSGYPKTPGR.A	1422.68	1	1.1833	0.1504	209.3	9	9/24
#7	KPY2_HUMAN Pyruvate kinase, M2 isozyme					196.302	125604		20 (18 2 0 0 0)
	11.95	R.KASDVHEVR.K	1041.14	2	2.2938	0.1846	936	1	14/16	10
	12.86	R.KASDVHEVR.K	1041.14	2	1.2805	0.0493	383.2	46	10/16	10
	12.95	R.KASDVHEVR.K	1041.14	2	1.403	0.1348	860.4	1	12/16	10
	21.75 - 21.82	R.LNFSHGTHEYHAETIK.N	1885.03	2	4.8045	0.5205	918.2	1	18/30	8
	21.91	R.LNFSHGTHEYHAETIK.N	1885.03	3	3.3583	0.4099	1741.4	1	31/60	8
	22.33 - 22.36	R.APIIAVTR.N	841.034	1	2.2631	0.3373	209.2	1	10/14	11
	24.80	R.LDIDSPPITAR.N	1198.35	2	3.5949	0.4167	1259.4	1	17/20	8
	28.40	K.KGVNLPGAAVDLPAVSEK.D	1766.03	2	4.2674	0.4904	839	1	20/34	9
	28.46	K.KGVNLPGAAVDLPAVSEK.D	1766.03	2	4.4456	0.5308	797.4	1	19/34	9
	29.28 - 29.34	K.GVNLPGAAVDLPAVSEK.D	1637.86	2	5.0194	0.5078	1409.8	1	26/32	9
	30.26 - 30.34	K.GADFLVTEVENGGSLGSK.K	1780.91	2	5.2874	0.5304	2708.8	1	25/34	8
	31.50 - 31.56	R.RFDEILEASDGIMVAR.G	1823.06	2	6.033	0.4364	1547.5	1	25/30	9
	34.71	R.TATESFASDPILYRPVAVALDTK.G	2466.77	2	3.3189	0.5681	196.5	3	14/44	8
	34.74 - 34.76	R.TATESFASDPILYRPVAVALDTK.G	2466.77	2	3.755	0.5805	300.7	1	18/44	8
	34.85 - 34.87	R.TATESFASDPILYRPVAVALDTK.G	2466.77	2	3.8393	0.6202	271.9	1	16/44	8
	34.96 - 34.98	R.TATESFASDPILYRPVAVALDTKGPEIR.T	3019.4	3	5.1877	0.4803	946	1	33/108	8
	35.02	R.TATESFASDPILYRPVAVALDTKGPEIR.T	3019.4	3	4.0359	0.4415	1052.3	1	35/108	8
	36.69	R.GFFKKGDVVIVLTGWRPGSGFTNTMR.V	2872.34	3	1.8639	0.0218	519.7	2	26/100	9
	44.45 - 44.51	K.FGVEQDVDMVFASFIR.K	1861.11	2	5.0548	0.4944	2211.2	1	25/30	9
	57.91 - 57.97	R.VVPVP.-	510.649	1	0.5932	0.0134	47.5	57	4/8	10
#8	olfactory receptor [Homo sapiens]					156.09	15293645		23 (7 5 4 4 3)
	0.02	K.VAALFYTVINPL.-	1321.59	1	0.9786	0.1095	135.6	5	7/22
	3.97	K.VAALFYTVINPL.-	1321.59	1	0.7214	0.0866	146.5	50	7/22
	4.51 - 4.52	K.VAALFYTVINPL.-	1321.59	1	1.4308	0.199	218.9	3	8/22
	4.69	K.VAALFYTVINPL.-	1321.59	1	0.7967	0.2653	117	24	7/22
	7.94	K.VAALFYTVINPL.-	1321.59	1	1.3975	0.1719	214	2	9/22
	47.12	K.VAALFYTVINPL.-	1321.59	1	1.2249	0.0422	140.9	10	7/22
	81.21 - 81.27	K.VAALFYTVINPL.-	1321.59	1	1.5749	0.2984	225.7	13	9/22
	84.27	K.VAALFYTVINPL.-	1321.59	1	1.0519	0.2328	166.4	202	8/22
	84.29 - 84.35	K.VAALFYTVINPL.-	1321.59	1	1.7494	0.3005	274.2	8	10/22
	97.49	R.IHSASGRHK.A	993.106	1	0.9361	0.2272	150.3	183	7/16	2
	97.93	K.VAALFYTVINPL.-	1321.59	1	1.7472	0.1277	309.6	6	10/22
	97.99	K.VAALFYTVINPL.-	1321.59	1	1.8006	0.0707	351.5	4	11/22
	98.04 - 98.07	K.VAALFYTVINPL.-	1321.59	1	1.633	0.2844	288.3	10	10/22
	101.19 - 101.26	K.VAALFYTVINPL.-	1321.59	1	1.3088	0.1832	252.3	22	9/22
	104.38 - 104.40	K.VAALFYTVINPL.-	1321.59	1	1.2929	0.0449	231.7	4	9/22
	104.45	K.VAALFYTVINPL.-	1321.59	1	0.7904	0.2559	115.5	23	6/22
	107.44	K.VAALFYTVINPL.-	1321.59	1	1.165	0.1423	173	11	8/22
	107.61 - 107.84	K.VAALFYTVINPL.-	1321.59	1	1.7731	0.1983	307	13	10/22
	110.85	K.VAALFYTVINPL.-	1321.59	1	1.2828	0.0474	147	22	7/22
	111.81	K.VAALFYTVINPL.-	1321.59	1	1.107	0.1354	192.9	21	9/22
	112.56	K.VAALFYTVINPL.-	1321.59	1	0.978	0.0046	265.6	15	10/22
	113.16	K.VAALFYTVINPL.-	1321.59	1	0.9532	0.0458	135.6	105	7/22
	113.96 - 114.03	K.VAALFYTVINPL.-	1321.59	1	1.1963	0.3158	202.9	22	8/22
#9	phospholipase C, beta 2 [Homo sapiens]					156.085	4758938		25 (5 8 2 5 5)
	3.41	-.MSLLNPVLLPPK.V	1322.69	1	1.4341	0.2479	68.1	48	6/22	2
	3.85	-.MSLLNPVLLPPK.V	1322.69	1	1.3391	0.2982	79.9	171	6/22	2
	4.14	-.MSLLNPVLLPPK.V	1322.69	1	0.8818	0.055	159	40	6/22	2
	4.28	-.MSLLNPVLLPPK.V	1322.69	1	0.8455	0.0589	76.3	82	6/22	2
	4.44	-.MSLLNPVLLPPK.V	1322.69	1	1.0043	0.0758	69	70	6/22	2
	4.51 - 4.52	-.MSLLNPVLLPPK.V	1322.69	1	1.1461	0.2479	147	35	7/22	2
	4.69	-.MSLLNPVLLPPK.V	1322.69	1	1.0841	0.2229	102.9	40	7/22	2
	7.85	-.MSLLNPVLLPPK.V	1322.69	1	1.3418	0.2218	84.1	73	5/22	2
	7.94	-.MSLLNPVLLPPK.V	1322.69	1	1.6104	0.1322	119.4	25	7/22	2
	7.99	-.MSLLNPVLLPPK.V	1322.69	1	1.0105	0.1692	264.8	2	10/22	2
	8.15	-.MSLLNPVLLPPK.V	1322.69	1	1.0946	0.0191	69	74	5/22	2
	44.06	-.MSLLNPVLLPPK.V	1322.69	1	0.7681	0.1057	112.8	207	6/22	2
	84.29 - 84.35	-.MSLLNPVLLPPK.V	1322.69	1	1.3601	0.3036	230.5	23	11/22	2
	97.93	-.MSLLNPVLLPPK.V	1322.69	1	1.4468	0.2531	293	10	11/22	2
	97.99	-.MSLLNPVLLPPK.V	1322.69	1	1.2032	0.3403	180.4	70	9/22	2
	98.04 - 98.07	-.MSLLNPVLLPPK.V	1322.69	1	1.706	0.2364	276.2	14	11/22	2
	101.19 - 101.26	-.MSLLNPVLLPPK.V	1322.69	1	1.5771	0.1696	299	4	11/22	2
	104.27	-.MSLLNPVLLPPK.V	1322.69	1	1.0412	0.2651	131.1	22	7/22	2
	104.38 - 104.40	-.MSLLNPVLLPPK.V	1322.69	1	1.2348	0.0869	112.5	115	7/22	2
	104.49 - 104.52	-.MSLLNPVLLPPK.V	1322.69	1	1.6048	0.1753	226.4	10	11/22	2
	104.58 - 104.60	-.MSLLNPVLLPPK.V	1322.69	1	1.1024	0.1958	106.3	52	7/22	2
	107.61 - 107.84	-.MSLLNPVLLPPK.V	1322.69	1	1.5854	0.2091	227.3	44	10/22	2
	110.88 - 110.94	-.MSLLNPVLLPPK.V	1322.69	1	1.305	0.1941	148.6	75	8/22	2
	113.59	-.MSLLNPVLLPPK.V	1322.69	1	1.0582	0.1473	200.9	74	9/22	2
	113.96 - 114.03	-.MSLLNPVLLPPK.V	1322.69	1	1.2154	0.2732	231.8	12	10/22	2
#10	hemicentin [Homo sapiens]					156.07	14575679		19 (8 6 4 1 0)
	0.09	K.GSPVLTDSMGR.V	1120.26	1	0.9542	0.0438	94.8	128	6/20	1
	3.91	K.GSPVLTDSMGR.V	1120.26	1	0.9495	0.1061	102.7	87	7/20	1
	7.67	K.GSPVLTDSMGR.V	1120.26	1	0.8453	0.1708	160.7	60	8/20	1
	8.67	K.GSPVLTDSMGR.V	1120.26	1	0.9966	0.051	94.9	79	7/20	1
	78.76	K.GSPVLTDSMGR.V	1120.26	1	1.0121	0.0296	247.6	15	11/20	1
	78.79 - 78.81	K.GSPVLTDSMGR.V	1120.26	1	1.2393	0.1878	236.9	13	11/20	1
	83.64	K.GSPVLTDSMGR.V	1120.26	1	0.9652	0.0219	125.6	108	9/20	1
	83.77	K.GSPVLTDSMGR.V	1120.26	1	0.9426	0.0468	141	56	9/20	1
	83.86	K.GSPVLTDSMGR.V	1120.26	1	1.1545	0.1312	151.4	82	9/20	1
	102.70	K.GSPVLTDSMGR.V	1120.26	1	1.0198	0.2197	128.9	16	8/20	1
	102.78	K.GSPVLTDSMGR.V	1120.26	1	0.9645	0.1417	110.3	53	7/20	1
	104.95	K.GSPVLTDSMGR.V	1120.26	1	0.8911	0.1039	110.9	88	8/20	1
	105.14	K.GSPVLTDSMGR.V	1120.26	1	1.0139	0.078	114.4	100	7/20	1
	105.36	K.GSPVLTDSMGR.V	1120.26	1	1.0778	0.2104	97.8	65	7/20	1
	106.90	K.GSPVLTDSMGR.V	1120.26	1	0.7904	0.0843	86.9	126	6/20	1
	108.14	K.GSPVLTDSMGR.V	1120.26	1	1.0496	0.2746	85.9	189	6/20	1
	108.65	K.GSPVLTDSMGR.V	1120.26	1	1.2745	0.1278	121.8	44	8/20	1
	110.05	K.GSPVLTDSMGR.V	1120.26	1	1.0278	0.081	77.8	234	6/20	1
	112.48 - 112.51	K.GSPVLTDSMGR.V	1120.26	1	1.3964	0.2703	182.6	27	10/20	1
#11	lipoprotein receptor-related protein LRP1 protein [Homo sapiens]					144.081	34409		18 (8 6 1 2 1)
	0.03	-.MLTPPLLLLLP.-	1221.62	1	1.2036	0.1431	219.1	2	8/20
	4.06	-.MLTPPLLLLLP.-	1221.62	1	0.8689	0.0823	286.9	1	8/20
	4.57	-.MLTPPLLLLLP.-	1221.62	1	0.8784	0.0219	136.8	6	6/20
	10.74	-.MLTPPLLLLLP.-	1221.62	1	0.7202	0.166	172.8	7	7/20
	42.71	-.MLTPPLLLLLP.-	1221.62	1	1.1736	0.04	367.3	1	10/20
	42.79	-.MLTPPLLLLLP.-	1221.62	1	0.8823	0.0158	166.3	9	7/20
	80.07 - 80.13	-.MLTPPLLLLLP.-	1221.62	1	1.6203	0.0773	541.2	1	13/20
	83.20 - 83.27	-.MLTPPLLLLLP.-	1221.62	1	1.6	0.1681	495.4	1	13/20
	85.66	-.MLTPPLLLLLP.-	1221.62	1	1.428	0.1692	464.6	2	13/20
	98.24	-.MLTPPLLLLLP.-	1221.62	1	1.3405	0.2528	255.2	1	9/20
	98.36	-.MLTPPLLLLLP.-	1221.62	1	0.9682	0.0244	243.4	2	9/20
	101.69 - 101.72	-.MLTPPLLLLLP.-	1221.62	1	1.1235	0.0943	402.6	1	10/20
	104.79 - 104.83	-.MLTPPLLLLLP.-	1221.62	1	1.3284	0.134	265.2	3	8/20
	107.93 - 107.94	-.MLTPPLLLLLP.-	1221.62	1	0.9488	0.0191	181.9	2	8/20
	108.02 - 108.03	-.MLTPPLLLLLP.-	1221.62	1	1.1275	0.2302	234.2	2	9/20
	114.11 - 114.25	-.MLTPPLLLLLP.-	1221.62	1	1.1041	0.137	301.2	2	10/20
	114.30	-.MLTPPLLLLLP.-	1221.62	1	0.8902	0.2539	162.7	2	8/20
	114.37	-.MLTPPLLLLLP.-	1221.62	1	0.9415	0.2339	246.4	1	9/20
#12	filamin 1 (actin-binding protein-280); filamin 1; filamin A, alpha (act					136.275	4503745		15 (12 1 1 0 1)
	13.42 - 13.43	R.VKVEPSHDASK.V	1197.32	2	1.3992	0.4485	259.6	91	13/20	2
	13.61	R.VKVEPSHDASK.V	1197.32	2	2.0794	0.2937	739	1	14/20	2
	15.07 - 15.08	R.AGGPGLER.A	756.831	1	1.1447	0.1798	140.3	206	7/14	9
	15.83 - 15.85	R.VHGPGIQSGTTNKPNK.F	1635.81	2	3.4922	0.5051	953	1	19/30	3
	16.61	R.ALTQTGGPHVK.A	1109.26	2	2.3212	0.3751	396.9	1	12/20	3
	16.64 - 16.65	R.ALTQTGGPHVK.A	1109.26	2	2.1867	0.4289	404.4	1	13/20	3
	21.17	K.VDVGKDQEFTVK.S	1365.51	2	2.0911	0.3207	606.5	2	16/22	2
	22.51 - 22.59	R.DVDIIDHHDNTYTVK.Y	1785.89	2	2.3903	0.3802	455.6	12	16/28	2
	24.39	R.GAGTGGLGLAVEGPSEAK.M	1571.71	2	3.3413	0.5189	747.2	1	19/34	3
	35.48	R.EEGPYEVEVTYDGVPVPGSPFPLEAVAPTKPSK.V	3487.85	3	3.7639	0.3987	421.1	5	31/128	2
	35.51	R.EEGPYEVEVTYDGVPVPGSPFPLEAVAPTKPSK.V	3487.85	3	4.4974	0.5227	775.4	1	37/128	2
	35.54 - 35.55	R.EEGPYEVEVTYDGVPVPGSPFPLEAVAPTKPSK.V	3487.85	3	5.144	0.4899	590.1	1	35/128	2
	35.62	R.EEGPYEVEVTYDGVPVPGSPFPLEAVAPTKPSK.V	3487.85	3	5.4996	0.6108	539	1	36/128	2
	41.33	K.VGSAADIPINISETDLSLLTATVVPPSGR.E	2895.26	2	2.2679	0.4371	268.5	1	14/56	4
	41.36 - 41.43	K.VGSAADIPINISETDLSLLTATVVPPSGR.E	2895.26	2	4.0735	0.5664	356.6	1	16/56	4
#13	unnamed protein product [Homo sapiens]					128.071	7022841		19 (5 4 4 5 1)
	0.05	R.MTVEEQMERIR.R	1422.66	1	1.0667	0.2224	97.2	127	5/20	5
	0.17	R.MTVEEQMERIR.R	1422.66	1	0.9743	0.2305	89	76	5/20	5
	0.38	R.MTVEEQMERIR.R	1422.66	1	0.874	0.1099	124	14	6/20	5
	0.92	R.MTVEEQMERIR.R	1422.66	1	1.0204	0.2606	167.2	20	6/20	5
	1.09	R.MTVEEQMERIR.R	1422.66	1	0.8567	0.1337	67.6	95	4/20	5
	5.26	R.MTVEEQMERIR.R	1422.66	1	0.9874	0.0258	88.2	133	4/20	5
	7.96	R.MTVEEQMERIR.R	1422.66	1	1.2188	0.0177	63.2	69	4/20	5
	8.32	R.MTVEEQMERIR.R	1422.66	1	1.0101	0.1963	75.1	135	4/20	5
	50.00	R.MTVEEQMERIR.R	1422.66	1	0.8355	0.0372	156.7	68	6/20	5
	50.13	R.MTVEEQMERIR.R	1422.66	1	1.1383	0.1629	107.8	175	6/20	5
	97.82	R.MTVEEQMERIR.R	1422.66	1	1.4098	0.1469	235.5	45	9/20	5
	104.35 - 104.37	R.MTVEEQMERIR.R	1422.66	1	1.1113	0.3647	88	131	5/20	5
	104.41	R.MTVEEQMERIR.R	1422.66	1	1.0782	0.2932	68.2	69	4/20	5
	107.57 - 107.60	R.MTVEEQMERIR.R	1422.66	1	1.2833	0.157	92.4	182	5/20	5
	107.97	R.MTVEEQMERIR.R	1422.66	1	1.0319	0.1379	64.3	136	4/20	5
	114.24	R.MTVEEQMERIR.R	1422.66	1	1.0462	0.0288	121.9	56	6/20	5
	114.31	R.MTVEEQMERIR.R	1422.66	1	1.0487	0.1769	134.5	11	6/20	5
	114.36	R.MTVEEQMERIR.R	1422.66	1	0.9811	0.1924	63.9	197	4/20	5
	114.51	R.MTVEEQMERIR.R	1422.66	1	1.1426	0.0683	136.5	25	6/20	5
#14	vimentin [Homo sapiens]					116.246	5030431		12 (11 0 1 0 0)
	18.96 - 19.02	R.DGQVINETSQHHDDLE.-	1837.84	2	3.6199	0.4707	671.9	1	15/30	3
	20.47 - 20.50	K.FADLSEAANR.N	1094.16	2	1.4027	0.1267	274.4	58	14/18	5
	20.55 - 20.56	K.FADLSEAANR.N	1094.16	2	2.9684	0.4059	1316	1	17/18	5
	24.87	R.LQDEIQNMKEEMAR.H	1735.97	2	3.7952	0.335	1541.5	1	18/26	6
	24.90 - 24.94	R.LQDEIQNMKEEMAR.H	1735.97	2	4.7512	0.529	1785.5	1	20/26	6
	26.86	R.ETNLDSLPLVDTHSK.R	1669.82	2	2.7722	0.3957	417.8	1	16/28	3
	26.89 - 26.94	R.ETNLDSLPLVDTHSK.R	1669.82	2	3.5299	0.4157	672.8	1	19/28	3
	31.92	R.KVESLQEEIAFLK.K	1534.78	2	4.5898	0.4692	1744.5	1	19/24	5
	31.95	R.KVESLQEEIAFLK.K	1534.78	2	4.9239	0.4185	2246.1	1	21/24	5
	38.11	R.ISLPLPNFSSLNLR.E	1571.85	2	2.2868	0.4843	745.1	1	19/26	4
	38.20	R.ISLPLPNFSSLNLR.E	1571.85	2	2.288	0.5261	766.2	1	20/26	4
	38.23 - 38.28	R.ISLPLPNFSSLNLR.E	1571.85	2	3.192	0.4995	591.3	1	17/26	4
#15	similar to FLJ00251 protein [Homo sapiens]					112.093	37541591		14 (4 7 2 1 0)
	8.67	K.LEVLVNFMR.A	1121.38	1	1.0464	0.0362	134	13	8/16	1
	10.23	K.MDGLV.-	534.65	1	0.8082	0.1415	151.5	3	4/8
	13.57	R.GPSLGEALK.Q	872.002	1	0.7398	0.2179	86.9	53	5/16	1
	24.20 - 24.26	K.CMAFAK.F	670.868	1	0.8322	0.1475	181	17	6/10
	78.76	K.LEVLVNFMR.A	1121.38	1	0.9821	0.1118	208.9	43	10/16	1
	78.79 - 78.81	K.LEVLVNFMR.A	1121.38	1	1.0488	0.2438	217	28	10/16	1
	83.67 - 83.68	K.LEVLVNFMR.A	1121.38	1	1.113	0.0891	171.4	19	9/16	1
	83.77	K.LEVLVNFMR.A	1121.38	1	0.9814	0.0395	156.4	30	9/16	1
	103.23	K.LEVLVNFMR.A	1121.38	1	0.9697	0.1153	81.5	174	7/16	1
	105.36	K.LEVLVNFMR.A	1121.38	1	1.0828	0.11	140.8	9	8/16	1
	106.90	K.LEVLVNFMR.A	1121.38	1	0.825	0.042	118.5	29	7/16	1
	108.65	K.LEVLVNFMR.A	1121.38	1	1.1116	0.2091	141.7	21	8/16	1
	112.48 - 112.51	K.LEVLVNFMR.A	1121.38	1	1.0189	0.2804	120.7	168	8/16	1
	112.62	K.LEVLVNFMR.A	1121.38	1	1.0268	0.0232	151.4	32	8/16	1
#16	eukaryotic translation elongation factor 1 alpha 1; CTCL tumor antigen;					110.271	4503471		11 (11 0 0 0 0)
	12.36	K.KLEDGPK.F	786.897	1	1.12	0.06	254.9	49	7/12	14
	12.65 - 12.68	K.KLEDGPK.F	786.897	1	1.9165	0.3487	382.9	13	8/12	14
	19.47 - 19.49	K.STTTGHLIYK.C	1121.27	2	2.8898	0.4308	881.6	1	14/18	4
	26.34 - 26.36	K.THINIVVIGHVDSGK.S	1589.82	2	5.0981	0.6411	2210.7	1	23/28	4
	26.46 - 26.48	K.THINIVVIGHVDSGK.S	1589.82	2	4.3716	0.3992	2036.4	1	21/28	4
	26.53	K.THINIVVIGHVDSGK.S	1589.82	2	3.4099	0.1044	853.3	2	19/28	4
	33.88 - 33.95	R.VETGVLKPGMVVTFAPVNVTTEVK.S	2516.98	2	5.4189	0.6256	492.2	1	22/46	8
	33.96 - 33.99	R.VETGVLKPGMVVTFAPVNVTTEVK.S	2516.98	3	3.7155	0.2881	1005.1	1	38/92	8
	39.91	R.KDGNASGTTLLEALDCILPPTRPTDKPLR.L	3094.53	3	3.1756	0.4559	956.7	2	31/112	6
	41.08 - 41.16	K.DGNASGTTLLEALDCILPPTRPTDKPLR.L	2966.36	3	4.8107	0.453	805.8	1	32/108	6
	42.40 - 42.48	K.DGNASGTTLLEALDCILPPTRPTDKPLRLPLQDVYK.I	3923.49	3	4.331	0.3253	666	14	31/140	6
#17	HHHU84 heat shock protein 90-beta [validated] - human					110.271	72222		11 (11 0 0 0 0)
	11.86	K.NIVKK.C	601.762	1	1.1128	0	181.3	11	6/8	11
	19.26 - 19.30	K.SLVSVTK.E	733.877	1	1.1604	0.2695	236.6	15	7/12	5
	21.42	K.EGLELPEDEEEKKK.M	1673.8	2	2.1011	0.1305	310.7	10	12/26	14
	21.46 - 21.51	K.EGLELPEDEEEKKK.M	1673.8	2	2.8277	0.2388	339.8	9	14/26	14
	26.45	K.KHLEINPDHPIVETLR.Q	1912.18	2	3.7736	0.2733	628.8	2	16/30	4
	26.50	K.KHLEINPDHPIVETLR.Q	1912.18	2	3.8809	0.3629	988.1	1	19/30	4
	27.78 - 27.80	K.HLEINPDHPIVETLR.Q	1784.01	2	4.0594	0.5099	1243.7	1	20/28	4
	27.88 - 27.91	K.HLEINPDHPIVETLR.Q	1784.01	2	4.6025	0.4965	1662.9	1	23/28	4
	35.63	K.HSQFIGYPITLYLEK.E	1810.09	2	5.414	0.491	1725.8	1	22/28	4
	35.67 - 35.68	K.HSQFIGYPITLYLEK.E	1810.09	2	4.8964	0.5223	1938.3	1	23/28	4
	36.17 - 36.23	K.HSQFIGYPITLYLEK.E	1810.09	2	2.0147	0.39	64.8	1	15/28	4
#18	BC331004_1 [Homo sapiens]					108.249	3399668		16 (4 4 3 4 1)
	0.98	K.ELVLPDVRLLPR.R	1420.73	1	0.9014	0.1254	132.1	58	6/22
	1.01 - 1.03	K.ELVLPDVRLLPR.R	1420.73	1	1.1289	0.1694	151	26	8/22
	6.79	K.ELVLPDVRLLPR.R	1420.73	1	0.9174	0.1158	122.1	29	8/22
	82.22 - 82.28	K.ELVLPDVRLLPR.R	1420.73	1	1.5282	0.0989	109.4	168	9/22
	83.62	K.ELVLPDVRLLPR.R	1420.73	1	1.4318	0.0092	202.8	129	9/22
	85.30 - 85.36	K.ELVLPDVRLLPR.R	1420.73	1	1.9274	0.0367	197.3	101	9/22
	97.82	K.ELVLPDVRLLPR.R	1420.73	1	1.5112	0.1141	264.6	25	11/22
	97.87	K.ELVLPDVRLLPR.R	1420.73	1	1.6175	0.1146	210.1	47	9/22
	97.90 - 97.94	K.ELVLPDVRLLPR.R	1420.73	1	1.9722	0.1084	247.8	16	10/22
	100.99 - 101.04	K.ELVLPDVRLLPR.R	1420.73	1	1.3165	0.0483	176.3	53	9/22
	103.27	K.ELVLPDVRLLPR.R	1420.73	1	1.1033	0.1356	332	11	10/22
	104.05 - 104.14	K.ELVLPDVRLLPR.R	1420.73	1	1.5879	0.1283	229.4	43	10/22
	107.87 - 107.90	K.ELVLPDVRLLPR.R	1420.73	1	1.3429	0.1059	235	6	10/22
	108.00	K.ELVLPDVRLLPR.R	1420.73	1	1.0702	0.0744	194.4	6	8/22
	114.51	K.ELVLPDVRLLPR.R	1420.73	1	1.135	0.0909	170.3	7	8/22
	114.58 - 114.61	K.ELVLPDVRLLPR.R	1420.73	1	1.1652	0.1873	239.8	2	10/22
#19	uracil DNA glycosylase [Homo sapiens]					100.36	35053		10 (10 0 0 0 0)
	12.40 - 12.43	K.AGAHLQGGAK.R	910.013	1	2.3258	0.2829	522.6	6	11/18	3
	13.07	K.AGAHLQGGAKR.V	1066.2	2	2.1648	0.1892	500.2	20	12/20	3
	13.11	K.AGAHLQGGAKR.V	1066.2	2	2.029	0.1061	568.4	13	13/20	3
	17.58	R.LEKPAKYDDIKK.V	1448.69	2	2.6764	0.3203	977.9	1	17/22	4
	21.19 - 21.22	K.VIPELNGK.L	870.029	1	1.665	0.1966	206	5	9/14	3
	32.54 - 32.60	R.VIISAPSADAPMFVMGVNHEKYDNSLK.I	2935.37	3	3.4972	0.4217	356.5	1	34/104	3
	33.04 - 33.11	K.GILGYTEHQVVSSDFNSDTHSSTFDAGAGIALNDHFVK.L	4039.29	3	7.104	0.6168	1492.2	1	44/148	3
	42.11 - 42.19	K.VIHDNFGIVEGLMTTVHAITATQK.T	2596.99	3	7.1992	0.0995	1471.2	1	42/92	3
	42.14	K.VIHDNFGIVEGLMTTVHAITATQK.T	2596.99	2	3.8418	0.0813	791.3	2	19/46	3
	42.21 - 42.24	K.VIHDNFGIVEGLMTTVHAITATQK.T	2596.99	2	6.3614	0.0754	1417	2	22/46	3
#20	I54511 T-cell receptor alpha chain (V06S1*01) - human (fragment)					98.3423	2136224		16 (3 4 3 3 3)
	1.04	R.FTTGGLSNVLL.-	1122.3	1	0.9571	0.2232	113	56	6/20
	8.67	R.FTTGGLSNVLL.-	1122.3	1	1.0085	0.0476	139.2	11	7/20
	78.76	R.FTTGGLSNVLL.-	1122.3	1	0.8639	0.1669	219.7	31	10/20
	83.64	R.FTTGGLSNVLL.-	1122.3	1	0.944	0.07	148.9	44	8/20
	83.67 - 83.68	R.FTTGGLSNVLL.-	1122.3	1	1.0154	0.1002	213.3	7	9/20
	102.82	R.FTTGGLSNVLL.-	1122.3	1	0.8465	0.0157	166.8	7	7/20
	103.23	R.FTTGGLSNVLL.-	1122.3	1	1.0869	0.0474	134.9	27	8/20
	106.34	R.FTTGGLSNVLL.-	1122.3	1	0.82	0.0868	133.1	38	7/20
	108.09	R.FTTGGLSNVLL.-	1122.3	1	0.7593	0.1674	104	60	6/20
	109.13	R.FTTGGLSNVLL.-	1122.3	1	0.8157	0.1385	119.9	45	6/20
	109.16	R.FTTGGLSNVLL.-	1122.3	1	1.0678	0.0567	225.9	11	9/20
	109.84	R.FTTGGLSNVLL.-	1122.3	1	0.8623	0.1199	118.3	35	6/20
	109.97	R.FTTGGLSNVLL.-	1122.3	1	0.7838	0.0423	135.3	13	7/20
	110.78	R.FTTGGLSNVLL.-	1122.3	1	0.85	0.0974	108.7	63	6/20
	111.85	R.FTTGGLSNVLL.-	1122.3	1	0.8804	0.137	250.6	1	9/20
	112.48 - 112.51	R.FTTGGLSNVLL.-	1122.3	1	0.9942	0.3418	171	38	8/20
#21	dJ477H23.1 (novel protein) [Homo sapiens]					98.2072	4467800		16 (2 6 1 5 2)
	0.92	K.ELSLQQHDGAPPK.A	1420.55	1	1.3422	0.1684	145.1	35	7/24	5
	1.01 - 1.03	K.ELSLQQHDGAPPK.A	1420.55	1	1.2561	0.1549	127.3	53	6/24	5
	7.96	K.ELSLQQHDGAPPK.A	1420.55	1	0.9899	0.1926	95.4	20	6/24	5
	8.32	K.ELSLQQHDGAPPK.A	1420.55	1	1.1275	0.1759	138.1	13	6/24	5
	36.39 - 36.45	R.STLPR.S	573.665	1	0.5688	0.1939	82.9	13	4/8	16
	104.35 - 104.37	K.ELSLQQHDGAPPK.A	1420.55	1	1.378	0.3271	144.3	22	8/24	5
	104.41	K.ELSLQQHDGAPPK.A	1420.55	1	1.1901	0.1093	102.9	13	6/24	5
	104.46 - 104.48	K.ELSLQQHDGAPPK.A	1420.55	1	1.0127	0.1095	141.4	72	6/24	5
	107.57 - 107.60	K.ELSLQQHDGAPPK.A	1420.55	1	1.217	0.2245	119.6	80	6/24	5
	107.87 - 107.90	K.ELSLQQHDGAPPK.A	1420.55	1	1.0869	0.2201	123.7	102	6/24	5
	107.97	K.ELSLQQHDGAPPK.A	1420.55	1	1.0104	0.1773	111	24	6/24	5
	111.01 - 111.02	K.ELSLQQHDGAPPK.A	1420.55	1	1.3759	0.0485	125.6	29	6/24	5
	111.23	K.ELSLQQHDGAPPK.A	1420.55	1	1.2137	0.0136	152.9	13	6/24	5
	114.31	K.ELSLQQHDGAPPK.A	1420.55	1	1.0064	0.1838	134.3	12	7/24	5
	114.36	K.ELSLQQHDGAPPK.A	1420.55	1	0.9444	0.2089	126.7	18	6/24	5
	114.39	K.ELSLQQHDGAPPK.A	1420.55	1	1.1363	0.1076	138	16	6/24	5
#22	unnamed protein product [Homo sapiens]					96.0772	21750307		15 (2 4 5 3 1)
	0.06 - 0.12	R.QTVLQPRPPKR.S	1320.57	1	1.3353	0.2902	207	62	8/20
	3.21	R.QTVLQPRPPKR.S	1320.57	1	1.1359	0.0211	79.3	78	5/20
	3.41	R.QTVLQPRPPKR.S	1320.57	1	1.0371	0.3253	97.9	13	6/20
	4.66	R.QTVLQPRPPKR.S	1320.57	1	1.0045	0.0225	102.3	22	5/20
	7.85	R.QTVLQPRPPKR.S	1320.57	1	1.0442	0.2397	110.5	27	5/20
	7.94	R.QTVLQPRPPKR.S	1320.57	1	1.2142	0.2544	80.6	115	5/20
	81.21 - 81.27	R.QTVLQPRPPKR.S	1320.57	1	1.543	0.3136	147.9	91	8/20
	101.16	R.QTVLQPRPPKR.S	1320.57	1	0.9983	0.1914	106.4	42	6/20
	104.27	R.QTVLQPRPPKR.S	1320.57	1	1.1336	0.2439	119.6	42	6/20
	104.30	R.QTVLQPRPPKR.S	1320.57	1	1.0308	0.106	120.8	37	6/20
	104.33	R.QTVLQPRPPKR.S	1320.57	1	1.3646	0.144	102.9	149	5/20
	104.45	R.QTVLQPRPPKR.S	1320.57	1	0.8568	0.2541	83.9	64	5/20
	104.49 - 104.52	R.QTVLQPRPPKR.S	1320.57	1	1.5159	0.2659	158.4	42	8/20
	110.88 - 110.94	R.QTVLQPRPPKR.S	1320.57	1	1.3224	0.152	143.8	95	7/20
	113.96 - 114.03	R.QTVLQPRPPKR.S	1320.57	1	1.2553	0.2615	187	32	8/20
#23	annexin I; annexin I (lipocortin I); lipocortin I [Homo sapiens]					94.2779	4502101		10 (8 1 1 0 0)
	12.25	K.CATSK.P	509.6	1	0.98	0.1077	73.2	58	4/8	1
	22.83	K.GDRSEDFGVNEDLADSDAR.A	2069.05	2	3.838	0.4763	708.1	3	18/36
	22.89	K.GDRSEDFGVNEDLADSDAR.A	2069.05	2	3.5725	0.4228	1092.4	1	20/36
	22.93	K.GDRSEDFGVNEDLADSDAR.A	2069.05	2	3.8448	0.4447	927.9	1	19/36
	23.77 - 23.79	K.AAYLQETGKPLDETLKK.A	1906.17	2	4.2685	0.376	1005.2	1	19/32	1
	23.91 - 23.94	K.AAYLQETGKPLDETLKK.A	1906.17	2	2.2318	0.1602	325.8	161	11/32	1
	28.42 - 28.45	K.GGPGSAVSPYPTFNPSSDVAALHK.A	2357.56	2	3.6867	0.3491	198.5	56	13/46
	38.60	K.GLGTDEDTLIEILASR.T	1703.87	2	4.5759	0.4132	1973.3	1	21/30
	38.65	K.GLGTDEDTLIEILASR.T	1703.87	2	4.3934	0.368	2061.1	1	23/30
	44.07 - 44.14	K.ALTGHLEEVVLALLK.T	1606.93	2	5.558	0.6015	2170.5	1	22/28	1
#24	Brain abundant, membrane attached signal protein 1 [Homo sapiens]					90.2885	12653493		9 (9 0 0 0 0)
	12.84	K.SDGAPASDSKPGSSEAAPSSK.E	1933.97	2	2.1945	0.3597	687.2	1	18/40	2
	13.63	K.SDGAPASDSKPGSSEAAPSSK.E	1933.97	2	1.5508	0.1845	339	7	14/40	2
	13.66	K.SDGAPASDSKPGSSEAAPSSK.E	1933.97	2	2.9585	0.4033	554.7	1	18/40	2
	13.69 - 13.72	K.SDGAPASDSKPGSSEAAPSSK.E	1933.97	2	3.7389	0.433	893.4	1	20/40	2
	15.56	K.ETPAATEAPSSTPK.A	1387.48	2	1.7513	0.3342	264.2	10	15/26	2
	15.59 - 15.62	K.ETPAATEAPSSTPK.A	1387.48	2	2.4894	0.4818	330.1	4	15/26	2
	17.62 - 17.64	K.AEPPKAPEQEQAAPGPAAGGEAPK.A	2299.48	2	4.0684	0.5183	440.6	1	21/46	1
	17.92 - 17.99	K.AAEAAAAPAESAAPAAGEEPSKEEGEPK.K	2637.75	2	4.748	0.5937	319.3	1	17/54	1
	21.14 - 21.16	K.AQGPAASAEEPKPVEAPAANSDQTVTVKE.-	2894.1	3	5.7706	0.5468	1672.1	1	40/112	2
#25	transketolase [Homo sapiens]					90.2865	4507521		9 (9 0 0 0 0)
	16.67 - 16.73	K.LQALK.D	572.721	1	1.2771	0	354.4	7	6/8	7
	17.11 - 17.14	R.GLITK.A	531.669	1	1.2912	0	336.3	11	6/8	8
	18.26	R.DAIAQAVR.G	843.952	1	1.5339	0.2305	159.5	19	8/14	4
	19.72	R.KISSDLDGHPVPK.Q	1393.57	2	3.1636	0.4155	1043.8	1	19/24	2
	19.75 - 19.76	R.KISSDLDGHPVPK.Q	1393.57	2	3.9645	0.4425	1170.9	1	20/24	2
	24.83 - 24.88	R.TSRPENAIIYNNNEDFQVGQAK.V	2509.67	2	4.7707	0.5917	502.1	1	17/42	4
	44.28 - 44.34	K.NMAEQIIQEIYSQIQSK.K	2024.29	2	5.4296	0.6181	2011.4	1	22/32	4
	44.44	K.NMAEQIIQEIYSQIQSK.K	2024.29	2	5.7304	0.6044	2468.7	1	24/32	4
	53.28	K.GHAAPILYAVWAEAGFLAEAELLNLRKISSDLDGHPVPK.Q	4171.75	3	1.5722	0.1397	239	10	21/152	1
#26	unnamed protein product [Homo sapiens]					88.1956	14042225		14 (3 2 5 2 2)
	0.27	-.MVTGLMTKAEKSPK.G	1521.87	1	1.0995	0.0936	132.6	1	7/26
	0.39	-.MVTGLMTKAEKSPK.G	1521.87	1	0.9773	0.1335	90.3	10	6/26
	0.53	-.MVTGLMTKAEKSPK.G	1521.87	1	0.9985	0.0606	105.2	11	6/26
	0.73	-.MVTGLMTKAEKSPK.G	1521.87	1	1.1332	0.1033	174.7	1	8/26
	7.46	-.MVTGLMTKAEKSPK.G	1521.87	1	0.9236	0.1034	116.6	12	6/26
	8.09 - 8.11	-.MVTGLMTKAEKSPK.G	1521.87	1	1.4533	0.0678	194.1	7	8/26
	101.36	-.MVTGLMTKAEKSPK.G	1521.87	1	1.0486	0.1257	144.1	18	7/26
	104.63	-.MVTGLMTKAEKSPK.G	1521.87	1	0.9688	0.1604	138.6	3	7/26
	108.13	-.MVTGLMTKAEKSPK.G	1521.87	1	0.8567	0.1244	67.8	32	5/26
	108.36 - 108.39	-.MVTGLMTKAEKSPK.G	1521.87	1	1.075	0.038	222.7	11	8/26
	108.51	-.MVTGLMTKAEKSPK.G	1521.87	1	1.0405	0.0985	103	22	6/26
	111.56	-.MVTGLMTKAEKSPK.G	1521.87	1	1.154	0.1616	83.9	28	5/26
	111.84	-.MVTGLMTKAEKSPK.G	1521.87	1	1.1408	0.0685	70.4	45	5/26
	111.98	-.MVTGLMTKAEKSPK.G	1521.87	1	0.906	0.0752	71.9	59	5/26
#27	unnamed protein product [Homo sapiens]					84.1043	18677086		9 (7 1 1 0 0)
	83.36	R.WRTLPLVLEHTR.A	1521.79	1	1.5764	0.0071	238.6	5	12/22
	83.44 - 83.49	R.WRTLPLVLEHTR.A	1521.79	1	2.0864	0.0971	234.8	3	12/22
	85.06	R.WRTLPLVLEHTR.A	1521.79	1	1.4279	0.0482	308.5	31	11/22
	85.09	R.WRTLPLVLEHTR.A	1521.79	1	1.2141	0.2232	343	13	12/22
	85.13	R.WRTLPLVLEHTR.A	1521.79	1	1.6599	0.0962	382.7	11	12/22
	85.23	R.WRTLPLVLEHTR.A	1521.79	1	1.4328	0.1773	379.4	9	12/22
	85.46	R.WRTLPLVLEHTR.A	1521.79	1	1.4471	0.0004	294.8	26	11/22
	97.88	R.WRTLPLVLEHTR.A	1521.79	1	1.6963	0.0891	324.8	3	12/22
	97.96 - 98.02	R.WRTLPLVLEHTR.A	1521.79	1	1.6681	0.0858	316.6	11	12/22
#28	H2BL_HUMAN Histone H2B.l (H2B/l)					80.2309	7387740		8 (8 0 0 0 0)
	5.18	K.HAVSEGTK.A	828.894	1	0.8536	0.08	228	12	6/14	19
	8.73	K.HAVSEGTK.A	828.894	1	1.5491	0.3574	287.8	4	8/14	19
	8.76	K.HAVSEGTK.A	828.894	1	1.3066	0.1874	219.1	28	6/14	19
	8.79	K.HAVSEGTK.A	828.894	1	1.6748	0.4302	390.4	3	8/14	19
	15.63 - 15.70	K.QVHPDTGISSK.A	1169.27	2	2.3359	0.3891	253.7	1	14/20	19
	16.03 - 16.08	R.EIQTAVR.L	816.926	1	1.4855	0.0663	151.3	108	8/12	17
	39.94 - 40.00	K.AMGIMNSFVNDIFER.I	1745.02	2	4.6188	0.648	1605.5	1	20/28	18
	40.05	K.AMGIMNSFVNDIFER.I	1745.02	2	4.6033	0.3729	1877.2	1	21/28	18
#29	unnamed protein product [Homo sapiens]					78.1917	10437951		13 (3 1 3 5 1)
	3.91	R.ELPEPLFYI.-	1121.31	1	0.8288	0.1546	166.8	5	7/16
	9.11	R.ELPEPLFYI.-	1121.31	1	1.1482	0.2682	119.4	24	6/16
	78.79 - 78.81	R.ELPEPLFYI.-	1121.31	1	1.2913	0.0403	234.8	14	9/16
	83.64	R.ELPEPLFYI.-	1121.31	1	0.8938	0.0849	199.1	9	8/16
	83.77	R.ELPEPLFYI.-	1121.31	1	0.9184	0.0674	200.3	4	8/16
	83.86	R.ELPEPLFYI.-	1121.31	1	1.0428	0.1951	228.2	13	8/16
	102.78	R.ELPEPLFYI.-	1121.31	1	0.9073	0.1462	165.4	3	7/16
	105.28	R.ELPEPLFYI.-	1121.31	1	0.926	0.0511	156.8	3	7/16
	105.36	R.ELPEPLFYI.-	1121.31	1	0.9562	0.2988	181.9	1	7/16
	109.13	R.ELPEPLFYI.-	1121.31	1	0.801	0.1467	174.8	10	7/16
	110.05	R.ELPEPLFYI.-	1121.31	1	0.9347	0.0959	155	17	7/16
	111.85	R.ELPEPLFYI.-	1121.31	1	0.9776	0.0365	218.1	3	8/16
	112.62	R.ELPEPLFYI.-	1121.31	1	1.014	0.0255	232.5	4	8/16
#30	NPM1 protein [Homo sapiens]					76.424	16307090		8 (7 0 1 0 0)
	12.33 - 12.37	R.SAPGGGSKVPQKK.V	1241.42	2	1.5868	0.2008	319.8	1	15/24	11
	17.33	K.GPSSVEDIK.A	932.011	1	1.4894	0.1843	355.1	61	9/16	10
	20.18 - 20.19	K.LAADEDDDDDDEEDDDEDDDDDDFDDEEAEEKAPVKK.G	4248.93	3	3.8243	0.5101	848.6	1	35/144	9
	20.28 - 20.32	K.LAADEDDDDDDEEDDDEDDDDDDFDDEEAEEKAPVKK.G	4248.93	3	7.1045	0.5872	1483.4	1	37/144	9
	21.31 - 21.37	K.VKLAADEDDDDDDEEDDDEDDDDDDFDDEEAEEKAPVKK.G	4476.24	3	8.48	0.6891	2045.7	1	39/152	9
	21.39	K.LLSISGK.R	717.878	1	1.2607	0.3479	377.6	1	9/12	13
	21.72	K.FINYVK.N	783.938	1	1.3517	0.1782	572.2	21	8/10	7
	38.68 - 38.74	K.MSVQPTVSLGGFEITPPVVLR.L	2228.64	2	4.614	0.6209	809	1	21/40	10
#31	hypothetical protein [Homo sapiens]					76.07	31874464		12 (2 4 3 0 3)
	46.59 - 46.61	K.FVVDGDTPLIENGKVVSIIAELLSTKTDMVEK.A	3463	2	0.8136	0.0241	77.6	65	10/62	4
	61.87	K.LCASDK.I	636.742	1	0.7272	0.1432	316.5	3	8/10	3
	64.01	K.LCASDK.I	636.742	1	0.9625	0.1064	114.8	59	5/10	3
	64.05 - 64.10	K.LCASDK.I	636.742	1	0.9362	0.1439	105.4	56	6/10	3
	65.54 - 65.55	R.AGFAFR.Q	668.767	1	0.6827	0.1351	106.4	35	5/10	3
	65.59	R.AGFAFR.Q	668.767	1	0.9279	0.0524	110.8	52	5/10	3
	65.64 - 65.65	R.AGFAFR.Q	668.767	1	0.6954	0.1174	104	122	5/10	3
	66.80 - 66.86	K.LCASDK.I	636.742	1	1.0579	0.0022	170	3	7/10	3
	76.00 - 76.06	K.LCASDK.I	636.742	1	0.5848	0.0058	83.5	139	5/10	3
	78.02 - 78.05	K.LCASDK.I	636.742	1	0.7473	0.1619	154.9	42	6/10	3
	82.37	K.LCASDK.I	636.742	1	0.7331	0.1981	165.4	6	7/10	3
	82.40 - 82.45	K.LCASDK.I	636.742	1	0.6641	0.0656	108.5	21	6/10	3
#32	ATDO actin - slime mold (Dictyostelium discoideum)					74.2205	71629		8 (5 3 0 0 0)
	45.61	R.KYSVWIGGSILASLSTFQQMWISKEEYDESGPSIVHRK.C	4359.91	3	1.4795	0.2217	107.5	28	16/148
	46.26	R.KYSVWIGGSILASLSTFQQMWISKEEYDESGPSIVHR.K	4231.74	3	2.5341	0.0254	603.1	3	31/144
	46.30 - 46.33	R.KYSVWIGGSILASLSTFQQMWISKEEYDESGPSIVHR.K	4231.74	3	4.2878	0.0589	567.2	3	31/144
	46.34 - 46.44	K.IIAPPERKYSVWIGGSILASLSTFQQMWISKEEYDESGPSIVHR.K	5008.66	3	4.4102	0.5299	297.4	92	23/172
	46.37	K.IIAPPERKYSVWIGGSILASLSTFQQMWISKEEYDESGPSIVHR.K	5008.66	4	2.3804	0.2979	682.5	124	42/258
	46.41	K.IIAPPERKYSVWIGGSILASLSTFQQMWISKEEYDESGPSIVHR.K	5008.66	4	2.7782	0.0248	840.7	15	44/258
	46.45 - 46.48	K.IIAPPERKYSVWIGGSILASLSTFQQMWISKEEYDESGPSIVHR.K	5008.66	4	3.9261	0.3221	1018.2	80	43/258
	47.00	K.YSVWIGGSILASLSTFQQMWISKEEYDESGPSIVHRK.C	4231.74	3	1.3532	0.0194	461.7	5	26/144
#33	heat shock 60kDa protein 1 (chaperonin); mitochondrial matrix protein					72.2803	31542947		8 (7 0 0 0 1)
	15.94 - 16.02	K.VGGTSDVEVNEK.K	1234.3	2	3.1189	0.4131	515.1	1	17/22
	23.05	K.NAGVEGSLIVEK.I	1216.37	2	3.9853	0.415	1123.2	1	18/22
	23.37 - 23.44	K.LVQDVANNTNEEAGDGTTTATVLAR.S	2561.7	2	5.4008	0.6422	1128.1	1	24/48
	35.24	K.IMQSSSEVGYDAMAGDFVNMVEK.G	2509.82	2	2.4826	0.4517	611.2	1	17/44
	35.28 - 35.29	K.IMQSSSEVGYDAMAGDFVNMVEK.G	2509.82	2	4.5912	0.6163	1267.5	1	24/44
	38.95	K.KQSKPVTTPEEIAQVATISANGDKEIGNIISDAMK.K	3686.14	3	3.0712	0.5012	548.7	1	32/136
	45.89	K.YKNIGAKLVQDVANNTNEEAGDGTTTATVLARSIAKEGFEKISK.G	4655.14	3	1.31	0.2467	255.2	121	26/172
	47.97 - 48.24	R.ALMLQGVDLLADAVAVTMGPK.G	2114.56	2	5.6058	0.6156	2152.7	1	26/40
#34	cervical cancer homeoprotein 103 [Homo sapiens]					70.4426	23451635		9 (5 1 0 3 0)
	83.62	R.AGKSPLVTVFKSGK.R	1419.69	1	1.3625	0.0694	290.6	23	12/26
	83.80	R.AGKSPLVTVFKSGK.R	1419.69	1	1.491	0.0669	268.4	55	12/26
	83.98	R.AGKSPLVTVFKSGK.R	1419.69	1	1.6714	0.1397	265.7	54	11/26
	84.02	R.AGKSPLVTVFKSGK.R	1419.69	1	1.4134	0.1588	293.5	35	12/26
	84.11	R.AGKSPLVTVFKSGK.R	1419.69	1	1.5038	0.085	274.1	30	12/26
	98.48	R.AGKSPLVTVFKSGK.R	1419.69	1	1.7913	0.216	421.7	4	13/26
	102.69	R.AGKSPLVTVFKSGK.R	1419.69	1	1.1436	0.0307	139.9	192	8/26
	103.27	R.AGKSPLVTVFKSGK.R	1419.69	1	1.2201	0.0184	306.1	17	11/26
	106.28	R.AGKSPLVTVFKSGK.R	1419.69	1	0.7421	0.3691	142.6	49	9/26
#35	T00391 hypothetical protein KIAA0612 - human (fragment)					70.0749	7513043		9 (4 2 2 0 1)
	67.44 - 67.49	K.SGAGCSSR.D	724.768	1	0.7676	0.1632	392	3	9/14	2
	70.51 - 70.56	K.SGAGCSSR.D	724.768	1	0.551	0.0104	286.8	2	9/14	2
	73.57 - 73.63	K.SGAGCSSR.D	724.768	1	0.5665	0.0616	210.5	2	8/14	2
	76.64 - 76.70	K.SGAGCSSR.D	724.768	1	0.5591	0.0444	146.6	10	7/14	2
	82.39	K.SGAGCSSR.D	724.768	1	0.5963	0.1723	180.3	8	8/14	2
	82.46 - 82.48	K.SGAGCSSR.D	724.768	1	0.609	0.1766	135	2	7/14	2
	83.02 - 83.08	K.SGAGCSSR.D	724.768	1	0.5959	0.0668	150.2	4	7/14	2
	89.30	K.SGAGCSSR.D	724.768	1	1.4988	0.1673	234.3	27	8/14	2
	89.37 - 89.41	K.SGAGCSSR.D	724.768	1	1.3272	0.0886	292.3	7	9/14	2
#36	KIAA1807 protein [Homo sapiens]					68.2243	14017831		10 (4 2 0 2 2)
	10.59	R.EEAHR.V	641.657	1	0.79	0.092	224.5	10	5/8	3
	12.25	K.KPHK.R	509.625	1	0.8816	0.1331	62.1	83	3/6	9
	14.72	K.NWGGFR.I	736.801	1	0.8561	0.2119	218.9	23	7/10	2
	76.48	K.SYCPK.H	597.707	1	0.5794	0.1644	67	69	3/8	3
	76.54	K.SYCPK.H	597.707	1	0.613	0.1966	70.1	103	3/8	3
	76.90	K.SYCPK.H	597.707	1	0.7139	0.1213	68	118	3/8	3
	82.61 - 82.66	K.SYCPK.H	597.707	1	0.5635	0.0369	73.7	108	3/8	3
	89.47	K.KGGAMK.P	591.747	1	0.8122	0.0619	131.7	14	6/10	3
	101.34	K.SYCPK.H	597.707	1	0.6443	0.0954	74.6	16	3/8	3
	102.54	K.SYCPK.H	597.707	1	0.5502	0.0327	79.6	39	3/8	3
#37	DKFZp761O17121 protein [Homo sapiens]					68.1677	17511718		10 (4 0 3 2 1)
	4.29	-.MVLFKRDRR.E	1221.5	1	0.8698	0.1074	98.9	69	5/16	1
	8.70	-.MVLFKRDRR.E	1221.5	1	0.8678	0.2735	73.1	64	4/16	1
	52.32	-.MVLFKRDRR.E	1221.5	1	0.8045	0.1417	166	16	6/16	1
	101.46	-.MVLFKRDRR.E	1221.5	1	0.8073	0.2363	143.4	6	6/16	1
	101.69 - 101.72	-.MVLFKRDRR.E	1221.5	1	1.0621	0.1628	126.9	94	5/16	1
	104.75	-.MVLFKRDRR.E	1221.5	1	0.8864	0.0034	126.6	18	5/16	1
	107.99	-.MVLFKRDRR.E	1221.5	1	1.0941	0.099	78.3	97	4/16	1
	108.02 - 108.03	-.MVLFKRDRR.E	1221.5	1	0.871	0.2417	99.1	111	5/16	1
	114.37	-.MVLFKRDRR.E	1221.5	1	1.2145	0.0463	107.4	26	5/16	1
	114.45	-.MVLFKRDRR.E	1221.5	1	0.9245	0.0007	92.8	32	5/16	1
#38	peptidylprolyl isomerase A; cyclophilin A [Mus musculus]					68.1547	6679439		7 (6 1 0 0 0)
	11.05	R.ALSTGEK.G	705.781	1	1.1984	0.1454	348.8	1	7/12	11
	29.04 - 29.07	K.EGMNIVEAMER.F	1279.47	2	2.8828	0.2158	445.8	2	14/20	6
	29.12	K.EGMNIVEAMER.F	1279.47	2	2.3858	0.1453	472.1	3	14/20	6
	31.28	R.VSFELFADKVPK.T	1380.61	2	2.8267	0.5372	1087.7	1	17/22	6
	31.33	R.VSFELFADKVPK.T	1380.61	2	2.7292	0.4363	954	1	16/22	6
	31.39	R.VSFELFADKVPK.T	1380.61	2	3.0308	0.5177	922.8	1	16/22	6
	31.42	R.VSFELFADKVPK.T	1380.61	2	3.0931	0.5514	861.4	2	16/22	6
#39	FUB1_HUMAN Far upstream element binding protein 1 (FUSE binding protein 1) (F					68.0942	37078490		9 (4 1 2 2 0)
	5.44	R.SVQAGNPGGPGPGGRGR.G	1521.62	1	0.8751	0.0581	58	112	6/32	3
	15.39	K.RPLEDGDQPDAK.K	1341.41	2	1.6928	0.1853	184.1	143	12/22	3
	83.36	R.SVQAGNPGGPGPGGRGR.G	1521.62	1	1.5053	0.0773	198.6	8	13/32	3
	83.44 - 83.49	R.SVQAGNPGGPGPGGRGR.G	1521.62	1	1.8839	0.1334	173.2	24	12/32	3
	85.09	R.SVQAGNPGGPGPGGRGR.G	1521.62	1	1.2002	0.23	199.5	189	12/32	3
	85.46	R.SVQAGNPGGPGPGGRGR.G	1521.62	1	1.4053	0.034	205	116	12/32	3
	97.88	R.SVQAGNPGGPGPGGRGR.G	1521.62	1	1.5525	0.1238	227.8	22	13/32	3
	101.28	R.SVQAGNPGGPGPGGRGR.G	1521.62	1	1.1367	0.026	118.5	8	9/32	3
	108.51	R.SVQAGNPGGPGPGGRGR.G	1521.62	1	1.1362	0.0614	139.8	5	9/32	3
#40	Unknown (protein for IMAGE:3874558) [Homo sapiens]					68.0605	15079369		10 (3 4 0 0 3)
	1.04	R.EILRHQPAR.F	1120.29	1	1.2106	0.1432	142.6	15	6/16	4
	3.38	R.EILRHQPAR.F	1120.29	1	0.9017	0.1157	120.7	39	5/16	4
	95.92 - 96.01	R.LSSSVSAMR.V	938.085	1	0.6905	0.3397	207.8	9	9/16	2
	103.23	R.EILRHQPAR.F	1120.29	1	1.0354	0.1078	120	48	6/16	4
	107.13	R.EILRHQPAR.F	1120.29	1	0.723	0.1096	93.1	46	5/16	4
	108.09	R.EILRHQPAR.F	1120.29	1	0.8092	0.0883	135.4	15	6/16	4
	109.84	R.EILRHQPAR.F	1120.29	1	0.9454	0.0879	143.6	8	6/16	4
	109.97	R.EILRHQPAR.F	1120.29	1	0.816	0.0413	144.1	6	6/16	4
	110.78	R.EILRHQPAR.F	1120.29	1	0.7753	0.2001	154.9	7	6/16	4
	111.85	R.EILRHQPAR.F	1120.29	1	0.9419	0.0604	146.3	31	6/16	4
#41	Similar to Elongation factor 2b [Homo sapiens]					66.2052	19353009		7 (5 2 0 0 0)
	27.97	K.ARPFPDGLAEDIDKGEVSAR.Q	2144.33	2	4.1031	0.4922	442.9	4	16/38	1
	41.25	K.EGIPALDNFLDKL.-	1445.64	2	2.5031	0.4158	432.6	1	15/24	1
	41.39	K.EGIPALDNFLDKL.-	1445.64	2	2.2962	0.4389	574.4	1	16/24	1
	41.44 - 41.47	K.EGIPALDNFLDKL.-	1445.64	2	3.469	0.5396	690.9	1	17/24	1
	43.67	-.RWLPAGDALLQMITIHLPSPVTAQK.Y	2758.28	2	0.6576	0.0567	40.8	194	6/48	2
	43.74	-.RWLPAGDALLQMITIHLPSPVTAQK.Y	2758.28	3	1.2082	0.1372	359.6	11	19/96	2
	45.76	R.WLPAGDALLQMITIHLPSPVTAQK.Y	2602.09	2	1.464	0.1934	249.6	2	14/46	2
#42	E Chain E, Trypsin (E.C.3.4.21.4) Complex With Bowman-Birk Inhibitor (AB-I)					64.2806	230338		7 (5 1 1 0 0)
	16.09 - 16.10	K.SGIQVR.L	659.758	1	1.4012	0.1001	149.6	18	7/10
	16.15	K.SGIQVR.L	659.758	1	1.2684	0.1644	112.8	47	6/10
	19.35 - 19.43	K.APILSDSSCK.S	1021.17	2	2.9243	0.4176	716.4	1	14/18
	22.45 - 22.50	K.SSGTSYPDVLK.C	1154.25	2	2.8492	0.4778	509.1	7	14/20
	22.54	K.SSGTSYPDVLK.C	1154.25	2	2.7231	0.4029	696.6	2	16/20
	27.46 - 27.54	R.LGEDNINVVEGNEQFISASK.S	2164.32	2	5.6126	0.5053	863.1	1	22/38
	31.30 - 31.37	K.SIVHPSYNSNTLNNDIMLIK.L	2274.58	2	5.3289	0.5766	1067.8	1	25/38
#43	myelin basic protein specific T-cell receptor V beta-D beta-J beta, MBP re					64.0704	298467		9 (1 3 5 0 0)
	64.01	-.LCASSR.P	636.745	1	0.9405	0.1326	114.8	59	5/10	3
	64.05 - 64.10	-.LCASSR.P	636.745	1	0.9527	0.0173	138.2	7	7/10	3
	66.80 - 66.86	-.LCASSR.P	636.745	1	1.036	0.0285	170	3	7/10	3
	69.87 - 69.92	-.LCASSR.P	636.745	1	0.6957	0.27	170.9	25	6/10	3
	72.92 - 72.98	-.LCASSR.P	636.745	1	0.6772	0.0087	186.5	7	7/10	3
	76.00 - 76.06	-.LCASSR.P	636.745	1	0.5749	0.0199	111.4	58	6/10	3
	82.37	-.LCASSR.P	636.745	1	0.7685	0.1745	165.4	6	7/10	3
	85.48 - 85.49	-.LCASSR.P	636.745	1	0.773	0.0647	209	3	7/10	3
	102.15 - 102.16	-.LCASSR.P	636.745	1	0.9195	0.0404	198.6	6	7/10	3
#44	betaIV spectrin isoform sigma3 [Homo sapiens]					60.2711	11602888		9 (4 1 1 0 3)
	5.44	K.AEQSKQPPTPLLGR.K	1522.73	1	0.7731	0.1475	67.4	76	6/26	4
	83.61	K.AEQSKQPPTPLLGR.K	1522.73	1	2.0071	0.0818	195.9	4	11/26	4
	83.89 - 83.94	K.AEQSKQPPTPLLGR.K	1522.73	1	2.0117	0.1845	305.6	6	12/26	4
	85.09	K.AEQSKQPPTPLLGR.K	1522.73	1	1.1898	0.2374	293.9	38	12/26	4
	85.46	K.AEQSKQPPTPLLGR.K	1522.73	1	1.3864	0.0529	211.8	100	10/26	4
	97.88	K.AEQSKQPPTPLLGR.K	1522.73	1	1.7442	0.0275	180.6	66	9/26	4
	101.22	K.AEQSKQPPTPLLGR.K	1522.73	1	1.374	0.0773	72.1	169	6/26	4
	105.12	K.AEQSKQPPTPLLGR.K	1522.73	1	1.1968	0.1029	143.2	15	9/26	4
	111.66	K.AEQSKQPPTPLLGR.K	1522.73	1	1.2347	0.2188	137	31	8/26	4
#45	Annexin A2 [Homo sapiens]					60.2507	16306978		6 (6 0 0 0 0)
	27.77	R.RAEDGSVIDYELIDQDAR.D	2066.17	2	4.7187	0.453	1564.7	1	23/34	4
	27.82 - 27.86	R.RAEDGSVIDYELIDQDAR.D	2066.17	2	4.5945	0.5468	1746.3	1	26/34	4
	28.54 - 28.62	R.AEDGSVIDYELIDQDAR.D	1909.99	2	5.0144	0.559	813.7	3	17/32	4
	35.97	K.GVDEVTIVNILTNR.S	1543.75	2	3.642	0.389	1380.9	1	18/26	4
	36.00	K.GVDEVTIVNILTNR.S	1543.75	2	2.9469	0.3266	809.8	8	13/26	4
	36.03 - 36.04	K.GVDEVTIVNILTNR.S	1543.75	2	4.0536	0.4523	1609.5	1	18/26	4
#46	A Chain A, Crystal Structure Of Calcium-Free (Or Apo) Human S100a6; Cys3met Mu					60.2258	20664042		6 (6 0 0 0 0)
	50.79 - 50.82	R.NKDQEVNFQEYVTFLGALALIYNEALKG.-	3189.56	3	3.9771	0.4508	736.1	1	32/108	1
	50.84 - 50.89	R.NKDQEVNFQEYVTFLGALALIYNEALKG.-	3189.56	2	4.5156	0.4827	875	1	20/54	1
	50.90 - 50.92	R.NKDQEVNFQEYVTFLGALALIYNEALKG.-	3189.56	3	3.3074	0.4052	589.6	1	33/108	1
	50.93	R.NKDQEVNFQEYVTFLGALALIYNEALKG.-	3189.56	2	4.1143	0.5109	665.7	1	18/54	1
	52.74	K.DQEVNFQEYVTFLGALALIYNEALKG.-	2947.29	2	1.5583	0.2621	178.9	2	12/50	1
	52.77	K.DQEVNFQEYVTFLGALALIYNEALKG.-	2947.29	2	1.2172	0.1519	206.9	1	12/50	1
#47	SON DNA binding protein isoform E [Homo sapiens]					60.1663	17046381		8 (3 3 0 1 1)
	18.22	R.PLMLASRRSMMMSYAAER.S	2102.56	2	1.4475	0.0831	144.7	62	14/34	11
	49.43 - 49.47	K.RDSSLR.S	733.797	1	0.8366	0.1296	163.1	121	5/10	14
	62.44 - 62.50	R.SMMSSYER.S	991.125	1	0.8722	0.1218	479.8	2	10/14	13
	63.54 - 63.55	R.SMMSSYER.S	991.125	1	0.9368	0.1129	213	1	9/14	13
	63.61	R.SMMSSYER.S	991.125	1	1.2125	0.1503	273.6	1	9/14	13
	63.71 - 63.73	R.SMMSSYER.S	991.125	1	1.6126	0.2814	438.1	1	10/14	13
	63.83 - 63.87	R.SMMSYER.S	904.048	1	1.2766	0.0469	446.6	1	8/12	14
	63.93	R.SMMSYER.S	904.048	1	1.2141	0.145	431.7	2	8/12	14
#48	T02435 probable oxysterol-binding protein DJ430N08.1 - human (fragment)					58.3304	7513266		11 (1 2 3 2 3)
	0.17	K.LDDLSTCNDLIAK.H	1421.6	1	0.9525	0.2458	189	2	9/24	3
	6.12 - 6.14	K.LDDLSTCNDLIAK.H	1421.6	1	0.8773	0.135	135.3	22	7/24	3
	97.87	K.LDDLSTCNDLIAK.H	1421.6	1	1.4906	0.1656	285	11	11/24	3
	104.05 - 104.14	K.LDDLSTCNDLIAK.H	1421.6	1	1.7949	0.067	444.9	1	14/24	3
	104.21	K.LDDLSTCNDLIAK.H	1421.6	1	1.2912	0.1706	144.7	39	7/24	3
	106.28	K.LDDLSTCNDLIAK.H	1421.6	1	0.7237	0.3691	97.2	207	6/24	3
	107.57 - 107.60	K.LDDLSTCNDLIAK.H	1421.6	1	1.1195	0.2443	228.3	3	9/24	3
	111.01 - 111.02	K.LDDLSTCNDLIAK.H	1421.6	1	1.2303	0.1339	154.7	11	7/24	3
	111.13 - 111.14	K.LDDLSTCNDLIAK.H	1421.6	1	1.0114	0.05	164.8	8	9/24	3
	114.39	K.LDDLSTCNDLIAK.H	1421.6	1	1.0844	0.1252	113	29	6/24	3
	114.58 - 114.61	K.LDDLSTCNDLIAK.H	1421.6	1	1.1881	0.1372	225.2	6	9/24	3
#49	Homo sapiens S100 calcium binding protein A11 (calgizzarin) [synthetic c					58.2934	30584939		6 (5 1 0 0 0)
	41.75	K.TEFLSFMNTELAAFTK.N	1851.11	2	3.1941	0.5501	1140.3	1	18/30	3
	41.78 - 41.83	K.TEFLSFMNTELAAFTK.N	1851.11	2	4.9995	0.6192	1874	1	21/30	3
	52.52 - 52.60	K.KLDTNSDGQLDFSEFLNLIGGLAMACHDSFLK.A	3501.93	3	5.8679	0.5019	1398.2	1	38/124	1
	52.63	K.KLDTNSDGQLDFSEFLNLIGGLAMACHDSFLK.A	3501.93	2	1.1734	0.0765	89.5	89	8/62	1
	52.66 - 52.67	K.KLDTNSDGQLDFSEFLNLIGGLAMACHDSFLK.A	3501.93	2	1.8467	0.2445	126.6	29	12/62	1
	52.72	K.KLDTNSDGQLDFSEFLNLIGGLAMACHDSFLK.A	3501.93	2	1.0111	0.1053	177.8	3	13/62	1
#50	LOC202051 protein [Homo sapiens]					58.1499	29792019		7 (3 3 0 1 0)
	4.43	R.NVMVLQDENFVSK.E	1523.74	1	0.9225	0.1266	58.5	193	4/24	2
	55.45	R.NVMVLQDENFVSK.E	1523.74	1	0.8433	0.1348	105.9	10	6/24	2
	101.10	R.NVMVLQDENFVSK.E	1523.74	1	1.1084	0.0442	80	103	5/24	2
	101.28	R.NVMVLQDENFVSK.E	1523.74	1	1.1071	0.0475	76.5	73	5/24	2
	101.36	R.NVMVLQDENFVSK.E	1523.74	1	1.1659	0.0998	104.9	65	5/24	2
	105.04	R.NVMVLQDENFVSK.E	1523.74	1	0.9601	0.17	74.6	79	5/24	2
	111.56	R.NVMVLQDENFVSK.E	1523.74	1	1.2928	0.1074	85.9	22	5/24	2
#51	H1 histone family, member 5 [Homo sapiens]					58.1351	4885381		6 (5 1 0 0 0)
	6.51	K.AVAASK.E	546.64	1	1.3644	0.2234	349.5	3	8/10	3
	6.55 - 6.58	K.AVAASK.E	546.64	1	1.2173	0.0388	276.5	22	7/10	3
	13.86	K.SLVSK.G	533.641	1	1.3686	0.044	378.6	11	6/8	6
	13.91 - 13.93	K.SLVSK.G	533.641	1	1.3919	0.0993	344.3	16	6/8	6
	15.73 - 15.79	K.KAKAAAK.P	687.855	1	1.4062	0.2618	340.9	74	8/12
	24.68 - 24.72	R.KATGPPVSELITK.A	1341.58	2	2.7015	0.4447	203.1	3	17/24
#52	beta-glucan receptor isoform D [Homo sapiens]					58.0491	15986706		7 (4 1 1 1 0)
	64.80 - 64.85	K.LCMDSR.V	724.874	1	0.9829	0.046	207.7	79	7/10	2
	64.94	K.LCMDSR.V	724.874	1	0.9004	0.2273	188.7	121	5/10	2
	67.44 - 67.49	K.LCMDSR.V	724.874	1	0.6423	0.1769	276.3	24	7/10	2
	70.51 - 70.56	K.LCMDSR.V	724.874	1	0.541	0.0475	244.6	10	8/10	2
	73.57 - 73.63	K.LCMDSR.V	724.874	1	0.5751	0.015	172.9	10	7/10	2
	76.64 - 76.70	K.LCMDSR.V	724.874	1	0.5706	0.0202	133.6	18	7/10	2
	83.02 - 83.08	K.LCMDSR.V	724.874	1	0.6311	0.0378	106.5	40	6/10	2
#53	ATRB actin, skeletal muscle - rabbit					56.5488	71611		8 (2 2 3 0 1)
	20.65	R.GYSFVTTAER.E	1131.22	2	1.0797	0.5451	878.6	1	16/18	7
	42.73 - 42.76	R.GILTLKYPIEHGIITNWDDMEKIWHHTFYNELR.V	4085.64	3	4.5343	0.561	603.8	4	28/128	3
	46.00	K.EITALAPSTMKIKIIAPPERKYSVWIGGSILASLSTFQQMWITKQEYDEAGPSIVHR.K	6390.4	4	1.155	0.0573	100.2	28	25/336	4
	46.30 - 46.33	R.KYSVWIGGSILASLSTFQQMWITKQEYDEAGPSIVHR.K	4228.78	3	1.9215	0.5637	583.6	2	32/144	4
	46.37	K.IIAPPERKYSVWIGGSILASLSTFQQMWITKQEYDEAGPSIVHR.K	5005.71	4	2.131	0.3235	1270.8	2	50/258	4
	46.45 - 46.48	K.IIAPPERKYSVWIGGSILASLSTFQQMWITKQEYDEAGPSIVHR.K	5005.71	4	3.1464	0.4125	1829.3	2	53/258	4
	53.58 - 53.72	K.MTQIMFETFNVPAMYVAIQAVLSLYASGR.T	3253.85	2	4.2839	0.6611	774.3	1	21/56	8
	53.75	K.MTQIMFETFNVPAMYVAIQAVLSLYASGR.T	3253.85	2	1.0062	0.2031	121.8	7	9/56	8
#54	unnamed protein product [Homo sapiens]					56.257	32486		6 (4 2 0 0 0)
	20.77 - 20.83	R.YESLTDPSKLDSGK.E	1540.65	2	3.2725	0.4705	784.8	1	18/26	10
	26.21 - 26.28	K.VILHLKEDQTEYLEER.R	2016.24	2	5.1394	0.474	2495.9	1	24/30	12
	26.46 - 26.48	K.ELHINLIPNKQDR.T	1590.81	2	2.6266	0.5568	956.6	2	17/24	5
	26.53	K.ELHINLIPNKQDR.T	1590.81	2	3.0537	0.5099	876.7	1	17/24	5
	28.51 - 28.53	K.ADLINNLGTIAK.S	1243.44	2	3.5775	0.4163	1089.8	1	18/22	14
	36.96	K.HSQFIGYPITLFVEK.E	1780.06	2	4.1079	0.5799	844.3	1	17/28	7
#55	TRP1_HUMAN Short transient receptor potential channel 1 (TrpC1) (TRP-1 protein					54.1663	1351302		8 (2 3 1 0 2)
	0.03	K.ELSLVEVEFR.N	1221.39	1	1.0313	0.159	106.7	89	6/18	2
	0.18	K.ELSLVEVEFR.N	1221.39	1	0.7381	0.2112	134	22	7/18	2
	42.35	K.LLVAMLHKSFQLIANHEDKEWKFAR.A	3026.55	2	1.2496	0.5037	137.3	62	11/48	2
	46.23	R.NNYEILTMLLKQDVSLPK.P	2120.5	2	1.1247	0.1047	298.2	24	13/34	2
	98.24	K.ELSLVEVEFR.N	1221.39	1	1.0016	0.2948	104.3	148	7/18	2
	98.42	K.ELSLVEVEFR.N	1221.39	1	1.0539	0.1576	165.2	8	8/18	2
	101.69 - 101.72	K.ELSLVEVEFR.N	1221.39	1	1.1142	0.1303	120.9	108	6/18	2
	114.30	K.ELSLVEVEFR.N	1221.39	1	1.1399	0.0817	78.7	46	6/18	2
#56	KIAA0645 gene product [Homo sapiens]					54.0715	7662222		9 (1 2 4 0 2)
	7.43	K.MITVTRYLPK.Y	1222.53	1	0.9533	0.131	151.5	18	6/18	2
	8.02	K.MITVTRYLPK.Y	1222.53	1	0.7983	0.1762	123.5	15	5/18	2
	11.68	K.MITVTRYLPK.Y	1222.53	1	1.1011	0.1297	160.8	7	8/18	2
	42.65	K.MITVTRYLPK.Y	1222.53	1	1.0205	0.1829	190.5	36	6/18	2
	42.79	K.MITVTRYLPK.Y	1222.53	1	0.8684	0.0426	137.2	25	6/18	2
	53.79	K.MITVTRYLPK.Y	1222.53	1	1.1145	0.0269	150.1	20	6/18	2
	98.36	K.MITVTRYLPK.Y	1222.53	1	0.9644	0.0396	262.7	1	9/18	2
	104.90	K.MITVTRYLPK.Y	1222.53	1	1.0423	0.1166	203.1	2	8/18	2
	107.93 - 107.94	K.MITVTRYLPK.Y	1222.53	1	0.9005	0.0623	151.5	5	7/18	2
#57	KIAA0635 gene product [Homo sapiens]					52.344	7662216		10 (0 3 2 3 2)
	0.05	K.ETVTSEVVNLSNK.N	1420.55	1	0.9744	0.2835	116.3	64	7/24
	0.17	K.ETVTSEVVNLSNK.N	1420.55	1	1.0016	0.2233	65	189	5/24
	0.78	K.ETVTSEVVNLSNK.N	1420.55	1	0.9098	0.0996	53.8	174	4/24
	8.89	K.ETVTSEVVNLSNK.N	1420.55	1	0.8878	0.2472	71.6	43	5/24
	46.03	K.KEIKRKLSEMQDLEETMAK.L	2308.71	2	0.9287	0.1971	184.4	143	10/36
	88.94 - 89.00	K.EEMKSR.V	779.886	1	0.7675	0.0945	120.7	110	6/10
	100.99 - 101.04	K.ETVTSEVVNLSNK.N	1420.55	1	1.2686	0.1077	155.3	78	9/24
	104.29	K.ETVTSEVVNLSNK.N	1420.55	1	0.8542	0.1479	63.8	75	5/24
	114.24	K.ETVTSEVVNLSNK.N	1420.55	1	0.9989	0.0607	98.7	121	6/24
	114.51	K.ETVTSEVVNLSNK.N	1420.55	1	1.1075	0.0997	87.5	138	6/24
#58	KIAA1854 protein [Homo sapiens]					52.2768	33504581		7 (2 3 1 0 1)
	5.28	R.PPKMR.N	628.811	1	0.8418	0.2445	374	2	6/8	4
	5.34 - 5.35	R.PPKMR.N	628.811	1	0.8093	0.1973	261.9	11	5/8	4
	13.81	R.VTVSK.D	533.641	1	1.2271	0.1629	258.5	44	6/8	10
	13.86	R.VTVSK.D	533.641	1	1.3085	0.0715	380.8	8	6/8	10
	13.91 - 13.93	R.VTVSK.D	533.641	1	1.1913	0.146	252.4	60	5/8	10
	39.74	K.PTSPK.K	529.61	1	0.6846	0.0137	154.8	38	4/8	5
	39.79 - 39.80	K.PTSPK.K	529.61	1	0.5579	0.0006	129	47	4/8	5
#59	solute carrier family 4 (anion exchanger), member 1, adaptor protein; k					52.2293	8922557		7 (2 1 4 0 0)
	16.46	K.APASSSSNPEEVQK.E	1431.49	2	1.9222	0.2587	435.8	102	13/26	1
	83.62	K.AKKLTLPLFGAMK.G	1418.82	1	1.373	0.0484	274.3	34	12/24	2
	83.80	K.AKKLTLPLFGAMK.G	1418.82	1	1.3045	0.1356	274.4	51	12/24	2
	83.98	K.AKKLTLPLFGAMK.G	1418.82	1	1.4046	0.1793	276.9	38	12/24	2
	84.02	K.AKKLTLPLFGAMK.G	1418.82	1	1.5747	0.079	283.6	45	12/24	2
	98.48	K.AKKLTLPLFGAMK.G	1418.82	1	1.3847	0.2446	295.5	28	12/24	2
	106.28	K.AKKLTLPLFGAMK.G	1418.82	1	1.147	0.2931	220	9	10/24	2
#60	ATP-dependant DNA helicase II; X-ray repair complementing defective re					52.2076	10863945		6 (5 0 0 0 1)
	40.88	K.DKPSGDTAAVFEEGGDVDDLLDMI.-	2510.67	2	1.499	0.0966	153.5	156	11/46	1
	40.96 - 40.99	K.DKPSGDTAAVFEEGGDVDDLLDMI.-	2510.67	2	4.1515	0.5666	467.2	1	16/46	1
	42.30	K.YAPTEAQLNAVDALIDSMSLAK.K	2322.62	2	3.1887	0.469	447.4	1	19/42	1
	42.33	K.YAPTEAQLNAVDALIDSMSLAK.K	2322.62	2	2.6237	0.5197	361	1	14/42	1
	42.36	K.YAPTEAQLNAVDALIDSMSLAK.K	2322.62	2	2.1492	0.3024	380.4	1	17/42	1
	75.63 - 75.69	K.EDIIQGFR.Y	978.085	1	1.0119	0.1976	89.4	55	6/14
#61	EL3B_HUMAN Elastase IIIB precursor (Protease E)					52.1197	14195655		7 (3 1 1 2 0)
	69.13 - 69.19	-.MMLR.L	550.762	1	0.5991	0.1666	76.8	131	3/6	15
	73.10	-.MMLR.L	550.762	1	0.6187	0.1095	122.3	82	3/6	15
	73.13	-.MMLR.L	550.762	1	0.5608	0.1203	135.4	75	3/6	15
	73.16 - 73.19	-.MMLR.L	550.762	1	0.5513	0.0146	125.8	83	3/6	15
	76.36	-.MMLR.L	550.762	1	0.6228	0	97.6	109	3/6	15
	76.45 - 76.46	-.MMLR.L	550.762	1	0.6549	0.1228	117	86	3/6	15
	76.73	-.MMLR.L	550.762	1	0.5997	0.0903	106.1	166	3/6	15
#62	envelope glycoprotein [Human immunodeficiency virus 1]					52.1197	27922963		7 (3 1 1 2 0)
	69.13 - 69.19	K.MMIR.S	550.762	1	0.5991	0.3133	76.8	131	3/6	14
	73.10	K.MMIR.S	550.762	1	0.6187	0.0596	122.3	82	3/6	14
	73.13	K.MMIR.S	550.762	1	0.5608	0.1113	135.4	75	3/6	14
	73.16 - 73.19	K.MMIR.S	550.762	1	0.5513	0	125.8	83	3/6	14
	76.36	K.MMIR.S	550.762	1	0.6228	0.129	97.6	109	3/6	14
	76.45 - 76.46	K.MMIR.S	550.762	1	0.6549	0	117	86	3/6	14
	76.73	K.MMIR.S	550.762	1	0.5997	0.087	106.1	166	3/6	14
#63	envelope glycoprotein [Human immunodeficiency virus type 1]					52.042	7248171		6 (5 0 0 0 1)
	66.10 - 66.16	K.NFSDSAK.T	768.795	1	0.7457	0.0622	289.6	6	8/12
	67.37 - 67.43	K.NFSDSAK.T	768.795	1	0.7747	0.0985	244.3	40	7/12
	70.44 - 70.49	K.NFSDSAK.T	768.795	1	0.8394	0.2355	191.8	7	7/12
	73.49 - 73.55	K.NFSDSAK.T	768.795	1	0.8048	0.1962	193.2	3	8/12
	76.57 - 76.63	K.NFSDSAK.T	768.795	1	0.7861	0.0881	116.7	21	7/12
	83.09 - 83.17	K.NFSDSAK.T	768.795	1	0.7636	0.0038	85.5	49	6/12
#64	similar to hypothetical protein [Homo sapiens]					50.6107	18600761		7 (3 0 2 2 0)
	28.40	R.KAALKTHQRTHSEEK.P	1764.97	2	2.112	0.5795	259.6	49	12/28
	68.54	K.SYCIR.G	641.763	1	0.8065	0.1803	65.1	175	3/8
	68.72 - 68.75	K.SYCIR.G	641.763	1	0.784	0.1039	61.7	161	3/8
	74.33 - 74.41	K.SYCIR.G	641.763	1	0.8023	0.0611	70.5	159	3/8
	80.72 - 80.77	K.NSSRGK.S	648.692	1	0.7137	0.0639	73.5	35	4/10	1
	101.31	K.SYCIR.G	641.763	1	0.631	0.3298	151.2	8	4/8
	102.32 - 102.33	K.SYCIR.G	641.763	1	0.5758	0.1376	96.4	58	4/8
#65	I38369 beta-tubulin - human (fragment)					50.3697	2119276		5 (5 0 0 0 0)
	37.25	K.GHYTEGAELVDSVLDVVRK.E	2088.31	2	4.7498	0.464	1864.4	1	25/36	18
	37.32 - 37.37	R.LHFFMPGFAPLTSR.G	1621.93	2	3.6199	0.6077	1038.2	1	20/26	22
	38.38	K.GHYTEGAELVDSVLDVVR.K	1960.13	2	5.477	0.6041	1993.1	1	26/34	18
	38.41 - 38.42	K.GHYTEGAELVDSVLDVVR.K	1960.13	2	6.9413	0.5603	3599.8	1	28/34	18
	38.51 - 38.53	K.GHYTEGAELVDSVLDVVR.K	1960.13	2	7.3942	0.5459	3538.6	1	28/34	18
#66	KIAA0321 [Homo sapiens]					50.287	2224583		9 (1 2 2 2 2)
	0.03	R.KLAELQVYQK.I	1220.44	1	0.9995	0.1771	77.4	212	5/18	2
	41.72	R.VCDQCYSYCNKDVPEEPSEK.P	2337.55	3	1.2808	0.2128	351.5	84	23/76	3
	53.79	R.KLAELQVYQK.I	1220.44	1	1.0296	0.0865	82.4	172	5/18	2
	80.07 - 80.13	R.KLAELQVYQK.I	1220.44	1	1.4439	0.1298	138	219	8/18	2
	83.20 - 83.27	R.KLAELQVYQK.I	1220.44	1	1.7926	0.1074	145.2	197	8/18	2
	101.51	R.KLAELQVYQK.I	1220.44	1	0.967	0.083	159.8	54	7/18	2
	104.79 - 104.83	R.KLAELQVYQK.I	1220.44	1	1.1504	0.1759	110.7	196	6/18	2
	104.90	R.KLAELQVYQK.I	1220.44	1	1.0457	0.0868	94.3	97	6/18	2
	114.30	R.KLAELQVYQK.I	1220.44	1	1.0467	0.219	66	87	5/18	2
#67	A Chain A, Crystal Structure Of A DictyosteliumTETRAHYMENA CHIMERA Actin (Mutan					50.2324	7245526		5 (5 0 0 0 0)
	23.55 - 23.61	K.ELTALAPSTMK.I	1162.38	2	2.4815	0.4545	547.5	1	14/20	1
	23.62 - 23.68	K.ELTALAPSTMK.I	1162.38	1	2.255	0	446.2	1	15/20	1
	53.30	R.EKMTQIMFETFNTPAMYVAIQAVLSLYASGR.T	3513.11	3	1.307	0.0201	125.5	99	19/120	8
	53.58 - 53.72	K.MTQIMFETFNTPAMYVAIQAVLSLYASGR.T	3255.82	2	4.6474	0.0782	639.9	2	19/56	9
	53.75	K.MTQIMFETFNTPAMYVAIQAVLSLYASGR.T	3255.82	2	1.2141	0.1713	121.8	7	9/56	9
#68	CLK3 protein [Homo sapiens]					50.211	13543919		7 (2 2 1 2 0)
	62.85	R.SCSSASSR.S	784.82	1	0.8815	0.1617	309.7	3	10/14	3
	62.88 - 62.93	R.SCSSASSR.S	784.82	1	1.0394	0.0679	279.8	3	10/14	3
	69.10 - 69.11	R.SCSSASSR.S	784.82	1	1.0444	0.0678	443.5	1	10/14	3
	71.36	R.SCSSASSR.S	784.82	1	0.6784	0.0266	155.4	19	7/14	3
	71.40 - 71.43	R.SCSSASSR.S	784.82	1	0.6366	0.2567	129.4	93	6/14	3
	72.51 - 72.56	R.SCSSASSR.S	784.82	1	0.9318	0.1727	129.5	132	6/14	3
	74.44 - 74.47	R.SCSSASSR.S	784.82	1	0.6973	0.1886	188.7	22	7/14	3
#69	Homo sapiens thymosin, beta 4, X chromosome [synthetic construct]					50.1989	30585073		5 (5 0 0 0 0)
	14.61 - 14.67	K.NPLPSK.E	655.766	1	1.7508	0.1784	181.6	5	7/10	8
	16.12 - 16.20	K.KTETQEKNPLPSK.E	1500.68	2	3.9783	0.3884	1089.2	1	20/24	6
	19.33	K.NPLPSKETIEQEK.Q	1513.68	2	2.5315	0.3364	442.5	1	15/24	7
	19.41	K.KTETQEKNPLPSKETIEQEK.Q	2358.59	3	3.2868	0.4272	808.6	13	28/76	5
	19.44 - 19.46	K.KTETQEKNPLPSKETIEQEK.Q	2358.59	3	3.8448	0.3913	799.9	2	28/76	5
#70	centrosome-associated protein 350 [Homo sapiens]					50.1341	18378735		10 (1 1 3 2 3)
	5.34 - 5.35	K.PQPMR.S	628.768	1	0.7896	0.2099	234.3	30	5/8	1
	12.40 - 12.43	R.SSTSSKGKK.G	910.009	1	1.6678	0.3107	488	10	11/16
	26.51	K.SLQFDVAGTSSERSK.S	1612.72	2	1.7275	0.0584	471.2	6	14/28
	55.13 - 55.16	R.AESDPR.L	674.684	1	0.9086	0.2421	137	98	5/10
	61.95 - 61.96	R.TASSDR.G	636.635	1	0.8146	0.0952	227.3	163	6/10
	65.15	R.SSTSSK.G	596.611	1	0.7499	0.1945	242.4	41	6/10	1
	65.21 - 65.22	R.SSTSSK.G	596.611	1	0.8319	0.0459	214.6	31	6/10	1
	94.49 - 94.55	K.SSAPVHAPR.S	922.024	1	0.679	0.2422	61.5	216	5/16
	96.36 - 96.41	K.EVPLPNPRNSQSK.D	1466.63	1	1.152	0.1183	183.6	11	10/24	1
	96.49	K.EVPLPNPRNSQSK.D	1466.63	1	0.969	0.228	200.4	28	8/24	1
#71	immunoglobulin V(H) gene V-D-J [Homo sapiens]					50.108	1359764		8 (1 3 1 2 1)
	3.21	-.QTLVQSGAEMKK.P	1320.54	1	1.1119	0.1001	79.5	76	5/22
	3.41	-.QTLVQSGAEMKK.P	1320.54	1	0.9676	0.3349	101.8	10	7/22
	4.14	-.QTLVQSGAEMKK.P	1320.54	1	0.9128	0.034	113.1	139	5/22
	47.12	-.QTLVQSGAEMKK.P	1320.54	1	1.1732	0.1069	99.2	50	6/22
	101.16	-.QTLVQSGAEMKK.P	1320.54	1	0.9884	0.1959	78.3	127	5/22
	101.19 - 101.26	-.QTLVQSGAEMKK.P	1320.54	1	1.3155	0.1772	144.2	194	7/22
	104.30	-.QTLVQSGAEMKK.P	1320.54	1	0.9738	0.164	101.8	65	6/22
	104.45	-.QTLVQSGAEMKK.P	1320.54	1	0.8961	0.1914	59.5	204	4/22
#72	similar to 60 kDa heat shock protein, mitochondrial precursor (Hsp60)					48.8715	37542903		5 (4 1 0 0 0)
	13.95	K.DGVTVAK.S	689.781	1	1.1745	0.2108	321.5	22	8/12	3
	14.01 - 14.05	K.DGVTVAK.S	689.781	1	1.042	0.1667	145.9	110	6/12	3
	31.40	R.IQEIIEQLDVTTSEYEKEK.L	2296.51	2	4.5812	0.3315	1102.2	1	19/36	1
	31.44 - 31.48	R.IQEIIEQLDVTTSEYEKEK.L	2296.51	2	5.1043	0.4127	1659.3	1	22/36	1
	35.28 - 35.29	K.ITQISSEAGYDAMVGDFVNMVEK.X	2505.81	2	1.7619	0.6198	488.9	2	18/44
#73	Homo sapiens tyrosine 3-monooxygenase/tryptophan 5-monooxygenase activat					48.2883	30584583		5 (4 1 0 0 0)
	37.09 - 37.14	K.AAFDDAIAELDTLSEESYK.D	2089.2	2	5.7661	0.6085	1741.1	1	24/36	1
	37.25	K.AAFDDAIAELDTLSEESYK.D	2089.2	2	2.5457	0.5657	871.4	3	20/36	1
	45.18	K.AASDIAMTELPPTHPIRLGLALNFSVFYYEILNSPDR.A	4134.71	3	2.2045	0.3787	233.9	44	23/144	1
	45.23	K.AASDIAMTELPPTHPIRLGLALNFSVFYYEILNSPDR.A	4134.71	3	2.0296	0.0982	163.7	35	19/144	1
	45.47	R.LGLALNFSVFYYEILNSPDR.A	2332.64	2	2.8986	0.4463	764.1	1	18/38	1
#74	unnamed protein product [Homo sapiens]					48.249	28940		6 (3 1 1 1 0)
	29.76	K.VALVYGQMNQPPGAR.A	1601.86	2	2.2873	0.4616	216.6	67	12/28
	29.79	K.VALVYGQMNQPPGAR.A	1601.86	2	1.8345	0.494	214.5	37	13/28
	29.83 - 29.84	K.VALVYGQMNQPPGAR.A	1601.86	2	2.1176	0.3672	186.2	83	12/28
	43.29	K.SLQDIIAILGMDELSEEDKLTVSR.A	2677.02	2	3.1331	0.4806	341.3	1	15/46	2
	43.32 - 43.35	K.SLQDIIAILGMDELSEEDKLTVSR.A	2677.02	2	4.981	0.6443	635.9	1	19/46	2
	43.40	K.SLQDIIAILGMDELSEEDKLTVSR.A	2677.02	2	3.6582	0.6461	445	1	18/46	2
#75	similar to CENTROMERIC PROTEIN E (CENP-E PROTEIN) [Homo sapiens]					46.2083	37544686		7 (0 4 1 2 0)
	12.59	K.NIASWSK.D	805.902	1	0.8239	0.1278	80.9	155	6/12
	12.84	K.KTPTSQVFQITVCHTLK.N	1932.28	2	1.3057	0.4052	228.6	107	10/32
	30.18 - 30.21	K.TSFVLPLMPSALPDTEKTADAEARSGDVR.K	3076.43	3	1.9033	0.126	340.5	21	28/112
	30.93 - 30.99	K.QQMQKLPNVKSEANLR.S	1885.18	2	2.3521	0.1148	299.8	178	11/30
	69.74	R.PHVILTK.T	808.004	1	0.7646	0.2915	78.3	129	7/12	1
	70.19	R.PHVILTK.T	808.004	1	0.8413	0.2028	93.9	108	7/12	1
	70.23 - 70.28	R.PHVILTK.T	808.004	1	0.7121	0.2295	74.2	71	7/12	1
#76	KIAA0625 protein [Homo sapiens]					46.198	37620159		8 (1 2 2 1 2)
	25.34	R.HIRNSSVRTK.L	1198.36	2	1.0817	0.6209	267.7	30	11/18	3
	26.34 - 26.36	K.FSLDSQVNHRMKK.E	1590.83	2	1.8295	0.6864	404.3	36	11/24	4
	26.46 - 26.48	K.FSLDSQVNHRMKK.E	1590.83	2	1.68	0.6412	372.1	96	10/24	4
	43.74	R.WDKRTLEQEDSSSKK.R	1837.97	2	0.757	0.1352	103.6	203	7/28	5
	45.37	R.RDNDSYINVQEIKLVMEIIKLIKDK.R	3019.55	2	1.4955	0.4899	407.9	2	14/48	4
	45.40 - 45.45	R.RDNDSYINVQEIKLVMEIIKLIKDK.R	3019.55	2	1.9764	0.6263	347.7	3	16/48	4
	49.07 - 49.15	R.RTSTPNSRIQRATTVSQKKSSK.L	2462.75	2	1.3765	0.1008	159.7	46	13/42	2
	67.86	K.AMSLLGSR.N	835.008	1	0.5297	0.0394	116.7	161	5/14	4
#77	G3P1_HUMAN Glyceraldehyde 3-phosphate dehydrogenase, muscle					46.1877	120643		5 (4 0 1 0 0)
	12.40 - 12.43	K.AGAHLKGGAK.R	910.057	1	2.3258	0	522.6	6	11/18
	13.07	K.AGAHLKGGAKR.I	1066.24	2	2.1648	0	500.2	20	12/20
	13.11	K.AGAHLKGGAKR.I	1066.24	2	2.029	0	568.4	13	13/20
	25.75	R.VVDLMAHMASKE.-	1331.59	2	3.7541	0.4927	1717.5	1	19/22	2
	82.61 - 82.66	K.AGAHLK.G	596.702	1	0.5152	0.0898	75.3	100	4/10
#78	similar to Selenoprotein X 1 (HSPC270) [Homo sapiens]					46.1476	37552077		5 (4 0 1 0 0)
	9.64	R.RGTVAQK.A	759.878	1	0.6668	0.1674	164.4	73	6/12
	74.71	R.PSSCAR.L	620.703	1	0.5758	0.0394	154.9	34	7/10
	74.74	R.PSSCAR.L	620.703	1	0.6912	0.047	155.4	17	7/10
	74.99 - 75.02	R.PSSCAR.L	620.703	1	0.7283	0.17	157.4	42	6/10
	90.63 - 90.69	R.LAAHSGPCL.-	869.025	1	0.9806	0.0963	262.3	11	9/16
#79	haspin [Homo sapiens]					46.1437	13994374		7 (0 3 3 1 0)
	0.06 - 0.12	K.ELSLLSGEVCNR.T	1320.5	1	1.5972	0.2724	253.8	24	10/22	1
	4.14	K.ELSLLSGEVCNR.T	1320.5	1	0.8546	0.088	123.7	94	5/22	1
	7.82	K.ELSLLSGEVCNR.T	1320.5	1	0.9169	0.0534	96.8	184	5/22	1
	7.85	K.ELSLLSGEVCNR.T	1320.5	1	1.0202	0.3135	93.4	51	5/22	1
	8.15	K.ELSLLSGEVCNR.T	1320.5	1	1.0869	0.0669	56.4	130	4/22	1
	101.16	K.ELSLLSGEVCNR.T	1320.5	1	1.0557	0.1832	95.4	68	6/22	1
	110.85	K.ELSLLSGEVCNR.T	1320.5	1	1.222	0.0775	119.8	39	7/22	1
#80	KIAA1678 protein [Homo sapiens]					46.1082	12697901		8 (2 1 1 2 2)
	14.27 - 14.33	K.QSSCESITDEFSR.F	1489.55	2	1.5077	0.0468	478.1	3	14/24	1
	66.80 - 66.86	R.ESASSR.R	636.635	1	1.0269	0.0737	131.2	12	6/10	1
	69.87 - 69.92	R.ESASSR.R	636.635	1	0.9016	0.0797	114.9	115	5/10	1
	72.92 - 72.98	R.ESASSR.R	636.635	1	0.6797	0.0037	139.2	29	6/10	1
	76.00 - 76.06	R.ESASSR.R	636.635	1	0.5709	0.0257	111.4	58	6/10	1
	82.37	R.ESASSR.R	636.635	1	0.7122	0.2058	116.9	27	6/10	1
	85.48 - 85.49	R.ESASSR.R	636.635	1	0.788	0.0364	191.9	7	7/10	1
	102.15 - 102.16	R.ESASSR.R	636.635	1	0.8963	0.1084	145.1	24	6/10	1
#81	unknown [Homo sapiens]					46.0513	18027762		5 (3 2 0 0 0)
	11.41	K.EIEVK.L	617.715	1	1.0254	0.0343	134.1	10	6/8	5
	68.97 - 69.00	K.SGCKSD.-	596.635	1	0.6335	0.1473	67.3	109	4/10
	69.05 - 69.07	K.SGCKSD.-	596.635	1	0.6202	0.003	68.9	135	4/10
	73.15	K.SGCKSD.-	596.635	1	0.5582	0.0389	109.2	127	4/10
	73.22 - 73.24	K.SGCKSD.-	596.635	1	0.6301	0.1169	110.2	147	4/10
#82	golgin-245 [Homo sapiens]					44.6425	1173565		6 (1 2 3 0 0)
	10.80	R.KEQELTK.K	875.99	1	1.3606	0.0858	143.9	62	8/12	3
	21.14 - 21.16	K.SLKENTFLQEQLVELKMLAEEDKR.K	2893.31	3	2.481	0.572	674.1	9	29/92	2
	39.85	K.SHLVQPKLLSNMEAQHNDLEFK.L	2579.92	2	1.7214	0.4388	729	2	18/42	2
	39.88 - 39.93	K.SHLVQPKLLSNMEAQHNDLEFK.L	2579.92	2	2.8175	0.5887	829.1	2	18/42	2
	69.54	K.VSELTSK.L	763.86	1	0.6312	0.0939	141.3	4	8/12	2
	111.23	K.KKELEHVNLSVK.S	1424.67	1	1.2169	0.0027	117.2	55	6/22	2
#83	hypothetical protein FLJ11184 [Homo sapiens]					44.3919	8922923		9 (2 0 1 3 3)
	0.53	R.ETVIKQTMERER.Q	1520.74	1	1.0437	0.0197	68.2	61	4/22	1
	4.67	R.ETVIKQTMERER.Q	1520.74	1	0.9356	0.3392	94.6	105	5/22	1
	8.09 - 8.11	R.ETVIKQTMERER.Q	1520.74	1	1.3075	0.1434	101.9	88	5/22	1
	55.45	R.ETVIKQTMERER.Q	1520.74	1	0.6906	0.2041	57.7	166	4/22	1
	101.10	R.ETVIKQTMERER.Q	1520.74	1	1.0684	0.0566	85.8	82	5/22	1
	104.91	R.ETVIKQTMERER.Q	1520.74	1	1.0981	0.1021	60.4	169	4/22	1
	105.04	R.ETVIKQTMERER.Q	1520.74	1	0.9595	0.1774	55.7	162	4/22	1
	108.43	R.ETVIKQTMERER.Q	1520.74	1	1.1098	0.0355	69.7	114	4/22	1
	111.84	R.ETVIKQTMERER.Q	1520.74	1	1.1081	0.0739	56.9	95	4/22	1
#84	A40701 tenascin-X precursor - human					44.2657	539698		9 (0 1 4 2 2)
	3.68	R.MCPADCRGRGR.C	1222.45	1	0.7259	0.1043	111.6	12	5/20	3
	4.57	R.MCPADCRGRGR.C	1222.45	1	0.7088	0.1976	71.5	67	4/20	3
	8.55	R.KEEPPR.P	755.843	1	0.5607	0.0125	70.6	107	3/10	2
	11.68	R.MCPADCRGRGR.C	1222.45	1	1.0718	0.1407	132.2	16	7/20	3
	98.08 - 98.14	R.EVTIPDLEPSTKYK.F	1620.83	1	1.4541	0.0786	452.1	1	14/26
	104.75	R.MCPADCRGRGR.C	1222.45	1	0.7797	0.1272	125.6	19	6/20	3
	104.79 - 104.83	R.MCPADCRGRGR.C	1222.45	1	1.0948	0.279	119.5	144	6/20	3
	114.45	R.MCPADCRGRGR.C	1222.45	1	0.9113	0.0365	76.8	64	5/20	3
	114.56	R.MCPADCRGRGR.C	1222.45	1	0.9243	0.1708	115.6	42	6/20	3
#85	type 1 tumor necrosis factor receptor shedding aminopeptidase regulator [					44.2564	6979943		6 (2 2 1 0 1)
	10.89	R.KGAGER.L	617.678	1	1.4697	0.0549	212	21	8/10	6
	42.65	R.HLAISNMPLVK.S	1223.51	1	0.9329	0.2227	179.1	51	7/20	6
	70.11	K.SSASSK.L	566.585	1	0.919	0.1717	105.2	41	5/10	6
	70.20	K.SSASSK.L	566.585	1	0.8285	0.1909	112	57	5/10	6
	70.66	K.SSASSK.L	566.585	1	0.8947	0.0641	75	73	4/10	6
	94.30	R.LLRDLIDK.Q	986.191	1	0.7445	0.1888	66.2	212	6/14	6
#86	leukemia-associated protein with a CXXC domain; ten-eleven translocati					44.2225	33859755		5 (2 3 0 0 0)
	69.41	K.TTKGANK.N	719.811	1	0.6531	0.0348	77.6	132	6/12
	74.74	K.ISSSTK.I	622.692	1	0.6587	0.1266	121.4	55	5/10
	75.48	K.ISSSTK.I	622.692	1	0.9972	0.1978	219.5	15	6/10
	76.10 - 76.15	K.ISSSTK.I	622.692	1	0.8523	0.0196	133.5	42	5/10
	76.19	K.ISSSTK.I	622.692	1	0.8201	0.1792	142.1	31	5/10
#87	alpha-tubulin [Homo sapiens]					44.1838	32015		5 (4 0 0 1 0)
	9.62	K.HVPR.A	508.597	1	0.9589	0.1413	220	9	4/6	30
	9.71	K.HVPR.A	508.597	1	0.755	0.0863	325.6	6	5/6	30
	9.82 - 9.83	K.HVPR.A	508.597	1	0.7315	0.0523	176.4	21	4/6	30
	27.99 - 28.04	K.VGINYQPPTVVPGGDLAK.V	1826.09	2	2.8683	0.2375	283	9	15/34	21
	33.45 - 33.51	R.IHFPLATYAPVISAEK.A	1758.05	2	3.6768	0.5986	957.4	1	22/30	17
#88	SI:zC239J9.4.2 (novel protein similar to mouse and human membrane bound					44.1328	37650716		5 (2 3 0 0 0)
	4.06	K.KTLNPEFNEK.F	1220.36	1	0.9422	0.0239	109	44	5/18
	43.23	K.KTLNPEFNEK.F	1220.36	1	0.9802	0.1751	59.6	59	4/18
	80.07 - 80.13	K.KTLNPEFNEK.F	1220.36	1	1.4951	0.1089	183.6	70	7/18
	98.45	K.KTLNPEFNEK.F	1220.36	1	1.0594	0.168	124.6	31	6/18
	114.40	K.KTLNPEFNEK.F	1220.36	1	0.7939	0.0238	75.6	41	5/18
#89	myeloid/lymphoid or mixed-lineage leukemia (trithorax homolog, Drosoph					42.7466	21361272		8 (1 2 1 1 3)
	23.96 - 24.02	R.LSFSDSESDNSADSSLPSREPPPPQK.P	2775.88	2	1.2854	0.6825	126	43	12/50	1
	62.61 - 62.64	R.TSSSSSFSDK.K	1033.03	1	1.0468	0.1845	137.7	79	9/18	1
	77.97 - 78.00	K.DKSSTR.G	693.73	1	0.8918	0.1218	219.6	50	7/10	1
	83.77	K.ETKLESTSPK.G	1120.24	1	0.9152	0.1089	117.4	123	7/18
	102.70	K.ETKLESTSPK.G	1120.24	1	0.7412	0.2991	77.5	165	5/18
	105.14	K.ETKLESTSPK.G	1120.24	1	0.9348	0.0883	185.1	7	8/18
	105.28	K.ETKLESTSPK.G	1120.24	1	0.8753	0.1131	77.6	78	5/18
	108.09	K.ETKLESTSPK.G	1120.24	1	0.8723	0.0724	113.8	37	6/18
#90	bA255A11.8 (novel protein similar to annexin A2 (ANXA2) (lipocortin II,					42.277	12314197		5 (4 0 0 0 1)
	18.64	R.TNQELQEINR.V	1245.33	2	3.2066	0.2824	1126.4	2	15/18	5
	22.80	K.LSLEGDHSTPPSAYGSVK.A	1845.99	2	3.86	0.543	349.3	1	17/34	5
	39.29 - 39.37	K.GLGTDEDSLIEIICSR.T	1721.91	2	4.456	0.4776	1579.6	1	21/30	5
	42.96 - 43.02	K.SALSGHLETVILGLLK.T	1651.97	2	5.5405	0.4706	1779.9	1	21/30	4
	58.74 - 58.80	K.ELASALK.S	731.861	1	0.5377	0.1267	107.3	126	6/12	5
#91	envelope glycoprotein [Human immunodeficiency virus type 1]					42.2051	4323112		6 (2 0 3 1 0)
	4.28	K.QTVNMWQEVGK.A	1320.5	1	0.8524	0.0251	86.6	50	5/20
	4.66	K.QTVNMWQEVGK.A	1320.5	1	0.8623	0.1434	102.3	22	5/20
	7.82	K.QTVNMWQEVGK.A	1320.5	1	0.9579	0.0086	163.3	25	6/20
	104.33	K.QTVNMWQEVGK.A	1320.5	1	1.2692	0.2461	138.8	49	6/20
	104.45	K.QTVNMWQEVGK.A	1320.5	1	1.0596	0.1544	87	54	5/20
	104.58 - 104.60	K.QTVNMWQEVGK.A	1320.5	1	1.1856	0.1421	87.8	124	5/20
#92	SNE1_HUMAN Nesprin 1 (Nuclear envelope spectrin repeat protein 1) (Synaptic n					42.172	29839561		8 (0 3 1 2 2)
	8.85 - 8.87	R.LNNLQMK.G	861.046	1	1.1242	0.072	187	34	8/12	2
	10.08 - 10.09	R.KVTTKIQGNAK.K	1188.4	2	0.9464	0.0914	231.4	18	11/20	5
	18.48 - 18.49	K.IMFR.E	566.74	1	0.6942	0.0834	125.6	1	5/6	12
	75.50	K.LSSSFK.A	668.762	1	0.779	0.293	94.8	92	4/10	7
	82.49	K.NMSSLR.T	707.823	1	0.795	0.1771	270.7	13	6/10	10
	83.88	K.LGSLGR.A	602.707	1	0.5747	0.0918	65.3	30	4/10	3
	86.42 - 86.49	R.IAQEGLEEKGDPEELLRRHTEFFSQLDQRVLNAFLKACDELTDILPEQEQQGLQEAVR.K	6726.42	4	1.7933	0.2067	497	119	45/342	8
	89.69	K.ESSDR.T	593.567	1	0.8317	0.127	142.8	44	5/8	9
#93	heat shock 70kDa protein 5 (glucose-regulated protein, 78kDa); BiP; he					42.1665	16507237		5 (4 0 0 0 1)
	15.73 - 15.79	R.LIGDAAK.N	687.808	1	1.7185	0.1817	717.8	1	10/12	16
	20.16	K.EFFNGKEPSR.G	1211.31	2	2.3011	0.3319	407.4	2	14/18	2
	20.74 - 20.76	K.MKETAEAYLGK.K	1241.44	2	2.5566	0.2134	859.6	3	15/20	2
	24.05	K.TKPYIQVDIGGGQTK.T	1605.82	2	3.3293	0.4103	1069.2	1	20/28	2
	60.21	R.NTVVPTKK.S	887.06	1	0.7295	0.2265	171.5	50	8/14	2
#94	mutS homolog 6 (E. coli) [Homo sapiens]					42.1546	19548099		6 (1 3 0 2 0)
	0.27	R.MVTGNGSLKRKSSR.K	1521.77	1	0.9966	0.1289	46.9	168	4/26	4
	9.59	R.DVSLK.D	561.652	1	1.2205	0.0265	165.1	68	5/8	8
	21.04 - 21.10	K.DCMR.R	524.638	1	0.9114	0.1278	140.4	11	5/6	12
	72.33 - 72.39	K.PYTGSK.S	652.72	1	0.8821	0.17	214.4	5	6/10	4
	95.21 - 95.26	R.MVTGNGSLKRKSSR.K	1521.77	1	1.0325	0.0973	96.5	202	8/26	4
	104.63	R.MVTGNGSLKRKSSR.K	1521.77	1	0.8134	0.1605	85.3	37	6/26	4
#95	NY-REN-58 antigen [Homo sapiens]					42.1121	7705839		6 (1 3 1 0 1)
	14.38	K.VEVLEAK.K	787.925	1	1.1115	0.2043	130.7	68	7/12
	29.81	K.VYLCQKLKGLEAEVAELK.A	2035.44	2	2.2429	0.574	222.6	100	11/34
	29.86	K.VYLCQKLKGLEAEVAELK.A	2035.44	2	2.2372	0.608	349.7	24	14/34
	29.90	K.VYLCQKLKGLEAEVAELK.A	2035.44	2	2.1635	0.5974	270.2	80	12/34
	45.22	K.LVVLQDEKLELENRLADLEKMKVEHDVWR.Q	3550.09	2	0.9964	0.0557	89.1	15	9/56
	82.51	R.AVYNK.L	594.683	1	0.6088	0.1265	106.7	41	5/8
#96	Similar to ubiquitin specific protease 22 [Homo sapiens]					42.0728	19263936		7 (1 3 0 1 2)
	4.43	K.PVSGTTTLTDCLRR.F	1520.74	1	1.0085	0.0853	115.9	16	6/26
	85.06	K.PVSGTTTLTDCLRR.F	1520.74	1	1.359	0.0705	481.4	3	14/26
	85.09	K.PVSGTTTLTDCLRR.F	1520.74	1	1.4558	0.2142	365.7	9	12/26
	97.96 - 98.02	K.PVSGTTTLTDCLRR.F	1520.74	1	1.2753	0.2363	322.3	10	12/26
	101.36	K.PVSGTTTLTDCLRR.F	1520.74	1	1.0495	0.1006	142.2	19	6/26
	104.91	K.PVSGTTTLTDCLRR.F	1520.74	1	1.1076	0.0921	222.6	1	10/26
	111.66	K.PVSGTTTLTDCLRR.F	1520.74	1	1.1432	0.2358	156.9	15	7/26
#97	DNA polymerase iota [Homo sapiens]					42.062	7533183		5 (2 2 1 0 0)
	13.22	K.ILEK.E	502.627	1	0.9628	0.0181	209.8	12	5/6	98
	13.25	K.ILEK.E	502.627	1	0.8438	0	156.6	21	4/6	98
	86.04	K.DTHMEDFPKDK.E	1363.48	1	1.2397	0.0888	146.4	34	9/20	3
	86.07	K.DTHMEDFPKDK.E	1363.48	1	0.9971	0.2185	120.8	34	10/20	3
	86.12 - 86.15	K.DTHMEDFPKDK.E	1363.48	1	1.0449	0.0409	150.1	20	10/20	3
#98	Hypothetical protein FLJ13220 [Homo sapiens]					42.0557	22478054		8 (1 1 2 2 2)
	0.27	R.ETVKAYRKNVLAK.C	1520.8	1	0.9578	0.1733	117.7	5	6/24	2
	0.39	R.ETVKAYRKNVLAK.C	1520.8	1	1.1143	0.0474	114	2	7/24	2
	0.53	R.ETVKAYRKNVLAK.C	1520.8	1	1.0232	0.0434	86.3	27	5/24	2
	0.73	R.ETVKAYRKNVLAK.C	1520.8	1	0.9784	0.2529	90.9	13	5/24	2
	5.44	R.ETVKAYRKNVLAK.C	1520.8	1	0.7778	0.1165	104.8	10	6/24	2
	7.46	R.ETVKAYRKNVLAK.C	1520.8	1	0.8578	0.2082	120.4	8	6/24	2
	55.45	R.ETVKAYRKNVLAK.C	1520.8	1	0.6966	0.1811	52.3	210	4/24	2
	108.36 - 108.39	R.ETVKAYRKNVLAK.C	1520.8	1	1.0461	0.119	143.4	80	6/24	2
#99	similar to KIAA1727 protein [Homo sapiens]					40.3374	37540071		8 (1 0 4 0 3)
	11.64	R.ASLRR.K	602.71	1	0.7421	0.115	157.4	99	5/8	9
	35.26	K.TCRAHSEGPESPK.E	1399.52	2	1.1241	0.2871	310	122	13/24	1
	81.60 - 81.66	K.LSSLLK.L	660.826	1	0.794	0.211	79.3	90	5/10	1
	102.82	R.KDSSRTTLGR.I	1121.23	1	0.809	0.0836	172.5	5	7/18	1
	105.99	R.KDSSRTTLGR.I	1121.23	1	0.9486	0.0951	230.8	5	9/18	1
	108.09	R.KDSSRTTLGR.I	1121.23	1	0.7952	0.1255	150.8	6	7/18	1
	109.13	R.KDSSRTTLGR.I	1121.23	1	0.9348	0.1027	178.7	8	7/18	1
	112.62	R.KDSSRTTLGR.I	1121.23	1	1.0138	0.0259	166.5	16	7/18	1
#100	Homo sapiens lamin A/C [synthetic construct]					40.2836	30584609		5 (3 1 0 0 1)
	11.61	K.ELKAR.N	616.734	1	1.5268	0	326.7	2	7/8	9
	20.85	R.LQEKEDLQELNDR.L	1630.74	2	3.6033	0.2654	1736.2	1	18/24	5
	23.02 - 23.04	R.NSNLVGAAHEELQQSR.I	1753.86	2	4.3678	0.5467	1051.4	1	20/30	5
	32.63 - 32.65	R.KLVRSVTVVEDDEDEDGDDLLHHHHVSGSR.R	3397.57	3	1.9199	0.2852	308.7	44	27/116	1
	34.99	K.RQNGDDPLLTYR.F	1448.57	1	0.9284	0.1018	42.3	71	8/22	6
#101	eukaryotic translation initiation factor 5A; eIF5AI [Homo sapiens]					40.2827	4503545		4 (4 0 0 0 0)
	24.48	R.EDLRLPEGDLGK.E	1342.48	2	2.0608	0.1691	245.1	16	14/22	1
	38.76 - 38.82	K.RNDFQLIGIQDGYLSLLQDSGEVR.E	2738.01	2	4.1433	0.4975	324.7	2	18/46	1
	39.85	R.NDFQLIGIQDGYLSLLQDSGEVR.E	2581.82	2	2.9071	0.4079	821.3	1	19/44	1
	39.88 - 39.93	R.NDFQLIGIQDGYLSLLQDSGEVR.E	2581.82	2	5.6537	0.5016	1723	1	24/44	1
#102	histone H2A [Homo sapiens]					40.2555	28195394		4 (4 0 0 0 0)
	8.98 - 8.99	R.NDEELNK.L	861.878	1	1.6436	0.1719	297.2	63	8/12	15
	12.07 - 12.12	R.NDEELNK.L	861.878	1	1.7647	0.1022	185.3	53	9/12	15
	65.69	R.VGAGAPVYLAAVLEYLTAEILELAGNAAR.D	2917.35	2	4.9889	0.6007	1031.1	1	21/56	12
	65.72 - 65.77	R.VGAGAPVYLAAVLEYLTAEILELAGNAAR.D	2917.35	2	5.1091	0.5967	1237.5	1	23/56	12
#103	OTT-MAL [Homo sapiens]					40.243	14041648		6 (1 1 3 1 0)
	2.63 - 2.69	R.DQPR.K	515.543	1	1.1138	0.1704	201	20	5/6	41
	11.53	K.ELKPK.V	614.758	1	1.4515	0.0131	368.7	3	6/8	3
	11.65 - 11.67	K.ELKPK.V	614.758	1	1.3874	0.0616	300.7	5	6/8	3
	63.44	R.GAPPMDSSYAK.I	1124.25	1	0.9966	0.0493	119.7	23	9/20	3
	63.52	R.GAPPMDSSYAK.I	1124.25	1	1.0334	0.1473	99.8	69	8/20	3
	63.58 - 63.60	R.GAPPMDSSYAK.I	1124.25	1	0.9275	0.0439	110.8	60	8/20	3
#104	HSPA8 protein [Homo sapiens]					40.2254	13938297		4 (4 0 0 0 0)
	21.94	R.RFDDAVVQSDMK.H	1411.57	2	2.9971	0.2812	1068.6	1	17/22	2
	21.97 - 22.00	R.RFDDAVVQSDMK.H	1411.57	2	3.4441	0.3759	1111.8	1	18/22	2
	26.29 - 26.32	K.LDKSQIHDIVLVGGSTR.I	1839.09	2	4.5078	0.4032	1441.8	1	21/32	2
	42.38	R.TLSSSTQASIEIDSLYEGIDFYTSITR.A	2999.23	2	1.7989	0.3145	255.1	6	13/52	2
#105	tubulin, beta polypeptide 4, member Q [Homo sapiens]					40.202	29788766		4 (4 0 0 0 0)
	16.32 - 16.35	K.IREEYPDR.I	1078.16	2	3.1806	0.2612	660.3	2	12/14	20
	29.76	R.AVLVDLEPGTMDSVR.S	1602.84	2	4.0403	0.4339	742.6	1	19/28	9
	29.79	R.AVLVDLEPGTMDSVR.S	1602.84	2	3.167	0.4088	780.3	1	20/28	9
	29.83 - 29.84	R.AVLVDLEPGTMDSVR.S	1602.84	2	3.2735	0.3526	705.4	1	20/28	9
#106	HNRPA2B1 protein [Homo sapiens]					40.1896	31455238		4 (4 0 0 0 0)
	15.42	R.EESGKPGAHVTVK.K	1339.48	2	1.4321	0.1328	257	13	13/24	2
	15.45 - 15.48	R.EESGKPGAHVTVK.K	1339.48	2	2.8234	0.3833	441.2	2	16/24	2
	17.03 - 17.09	K.YHTINGHNAEVR.K	1411.51	2	3.6235	0.3459	1624.8	1	18/22	2
	30.42	R.GFGFVTFDDHDPVDK.I	1696.8	2	3.7912	0.4677	809.4	1	18/28	3
#107	Human Serum Albumin					40.1294	4389275		4 (4 0 0 0 0)
	18.57	K.YICENQDSISSK.L	1387.5	2	1.2166	0.0028	205.6	55	11/22	12
	18.60 - 18.66	K.YICENQDSISSK.L	1387.5	2	2.084	0.2753	340.8	8	14/22	12
	19.58 - 19.64	K.LVTDLTK.V	789.941	1	1.7663	0.201	427.4	3	9/12	12
	42.80 - 42.87	K.ALVLIAFAQYLQQCPFEDHVK.L	2434.84	2	2.587	0.2108	502.5	1	15/40	12
#108	KIAA1615 protein [Homo sapiens]					40.0786	10047305		4 (4 0 0 0 0)
	63.64	K.AFRHSSSFTK.H	1168.29	1	1.4041	0.2408	170.8	18	9/18	1
	63.74	K.AFRHSSSFTK.H	1168.29	1	1.5728	0.3298	352.2	4	10/18	1
	63.86	K.AFRHSSSFTK.H	1168.29	1	1.1793	0.0904	225.1	22	9/18	1
	63.95	K.AFRHSSSFTK.H	1168.29	1	1.0297	0.1146	144.3	51	9/18	1
#109	type II hair-specific keratin [Homo sapiens]					40.0739	21307736		4 (4 0 0 0 0)
	63.38	-.MTCGSYCGGR.-	1035.2	1	1.3811	0.1663	163.5	6	10/18	2
	63.41	-.MTCGSYCGGR.-	1035.2	1	1.4777	0.1065	136.1	23	10/18	2
	63.45	-.MTCGSYCGGR.-	1035.2	1	1.2813	0.2099	181	4	11/18	2
	63.48 - 63.49	-.MTCGSYCGGR.-	1035.2	1	1.2216	0.1284	92.4	119	9/18	2
#110	hypothetical protein FLJ12788 [Homo sapiens]					40.0512	11968049		4 (4 0 0 0 0)
	81.95 - 81.96	K.LDCSLR.P	706.835	1	0.8546	0	207.9	58	6/10
	82.52	K.LDCSLR.P	706.835	1	1.0236	0.0796	238.7	7	6/10
	82.70	K.LDCSLR.P	706.835	1	0.9533	0.0629	129	50	6/10
	82.76	K.LDCSLR.P	706.835	1	0.8619	0.0049	94.3	206	5/10
#111	tat protein [Human immunodeficiency virus 1]					40.0489	38491903		4 (4 0 0 0 0)
	69.65 - 69.66	R.RGNPPGSK.D	812.898	1	0.7388	0.0369	67.8	78	7/14
	69.74	R.RGNPPGSK.D	812.898	1	0.9787	0.2188	116.7	12	8/14
	69.96	R.RGNPPGSK.D	812.898	1	0.9259	0.2739	69.3	163	6/14
	70.23 - 70.28	R.RGNPPGSK.D	812.898	1	0.8174	0.1289	98.4	15	8/14
#112	similar to Homo sapiens (Human). Splicing factor Prp8 [Dictyostelium dis					38.7731	19682992		6 (2 0 2 1 1)
	23.37 - 23.44	K.QYQVLKNNPFWWTNQRHDGK.L	2560.81	2	1.6791	0.6944	354.5	6	15/38
	78.76	R.GATIDKTASKK.N	1120.28	1	0.899	0.1464	188.8	70	9/20
	105.28	R.GATIDKTASKK.N	1120.28	1	0.9041	0.0882	104.3	21	7/20
	108.14	R.GATIDKTASKK.N	1120.28	1	1.3685	0.1644	136	25	7/20
	108.95	R.GATIDKTASKK.N	1120.28	1	0.9143	0.0209	87.6	109	6/20
	110.05	R.GATIDKTASKK.N	1120.28	1	0.9455	0.0915	141.4	28	8/20
#113	SI:dZ258D18.1 (novel protein similar to human titin (TTN)) [Danio rerio					38.6689	29561775		7 (1 2 0 2 2)
	24.90 - 24.94	K.IGWMKDGQALKETTR.L	1735	2	2.0632	0.5824	625.6	29	15/28
	59.01	R.EPSIR.T	601.676	1	0.802	0.0588	108.3	33	4/8
	67.79 - 67.85	K.LPGEEDSSR.F	990.007	1	0.627	0.2759	100.7	96	7/16
	78.21 - 78.27	K.NSILCK.W	677.837	1	0.8794	0.0037	97.1	73	5/10
	83.23	R.ISATNEK.G	762.832	1	0.8599	0.0641	106.3	80	6/12
	94.63 - 94.66	R.LNDLRFR.A	934.078	1	0.8924	0.1755	117.8	11	7/12
	113.55	R.AGCPIRLFATIR.G	1318.62	1	0.8653	0.0829	124.2	118	7/22
#114	unnamed protein product [Homo sapiens]					38.6073	16551674		5 (0 4 1 0 0)
	43.46	R.GGFNKPGGPMDEGPDLDLGPPVDPDEDSDNSAIYVQGLNDSVTLDDLADFFK.Q	5468.79	3	0.988	0.1916	55.5	144	14/204	4
	49.41	R.GGDRGGFRGGRGMDRGGFGGGRR.G	2296.48	2	1.8243	0.4996	397.1	8	15/44	5
	49.46	R.GGDRGGFRGGRGMDRGGFGGGRR.G	2296.48	2	1.8791	0.5702	439.4	6	15/44	5
	49.54	R.GGDRGGFRGGRGMDRGGFGGGRR.G	2296.48	2	1.6212	0.5334	375.2	4	16/44	5
	51.97	R.GGRGMDR.G	748.836	1	0.8268	0.0187	150.4	69	6/12	5
#115	S71949 metalloproteinase 12 (EC 3.4.24.-) precursor - human					38.2764	7513149		5 (3 0 0 2 0)
	45.23	K.PDEAYSAPSCGNKLVDAGEECDCGTPK.E	2757.97	2	0.9125	0.2663	67.3	193	7/52	3
	54.45 - 54.68	K.AKAAPK.D	585.72	1	0.7371	0.1859	139.8	8	5/10	7
	54.70 - 54.74	K.AKAAPK.D	585.72	1	1.0456	0	136	24	5/10	7
	54.83	K.AKAAPK.D	585.72	1	1.0477	0.2025	149.1	27	5/10	7
	65.04 - 65.10	K.AKAAPK.D	585.72	1	0.7746	0.1054	171.1	30	5/10	7
#116	enolase 1; phosphopyruvate hydratase; MYC promoter-binding protein 1; n					38.1826	4503571		4 (3 1 0 0 0)
	13.52 - 13.54	K.AVEHINK.T	810.922	1	1.5864	0.0994	250.1	67	8/12	3
	18.73 - 18.78	R.EIFDSR.G	766.823	1	0.9804	0.1724	91.7	69	6/10	3
	22.03	K.TIAPALVSK.K	900.098	1	1.623	0.1384	550.8	1	11/16	3
	28.67 - 28.73	R.GNPTVEVDLFTSK.G	1407.55	2	3.6519	0.3048	606.4	1	17/24	3
#117	Unknown (protein for IMAGE:3870900) [Homo sapiens]					38.1805	15030242		6 (2 0 2 1 1)
	78.76	-.LNQPTEPPPK.P	1121.27	1	0.8432	0.1738	169.1	104	10/18
	83.67 - 83.68	-.LNQPTEPPPK.P	1121.27	1	1.1148	0.0016	115.2	175	8/18
	83.77	-.LNQPTEPPPK.P	1121.27	1	0.9355	0.0642	99.4	218	8/18
	105.36	-.LNQPTEPPPK.P	1121.27	1	1.211	0.1059	113.5	33	8/18
	106.90	-.LNQPTEPPPK.P	1121.27	1	0.7205	0.1346	78	184	7/18
	109.84	-.LNQPTEPPPK.P	1121.27	1	0.8321	0.1774	92.5	123	7/18
#118	Homo sapiens S100 calcium binding protein A6 (calcyclin) [synthetic cons					38.0792	30584467		4 (3 1 0 0 0)
	9.02	K.HTLSK.K	585.676	1	1.0385	0	126.6	11	5/8	2
	9.41	K.HTLSK.K	585.676	1	0.9412	0	97.9	64	4/8	2
	17.42 - 17.48	K.LQDAEIAR.L	916.015	1	1.5846	0.1462	432.7	3	10/14	2
	20.08 - 20.15	R.LMEDLDR.N	892.014	1	1.4082	0.0612	380.8	4	9/12	1
#119	virion glycoprotein E [Human herpesvirus 1]					38.0709	9629449		5 (1 3 0 1 0)
	83.62	K.QVPETVVDAACMR.A	1419.65	1	1.4186	0.041	223.9	94	10/24
	83.98	K.QVPETVVDAACMR.A	1419.65	1	1.3717	0.2077	245.6	83	10/24
	98.48	K.QVPETVVDAACMR.A	1419.65	1	1.4044	0.227	369.1	9	13/24
	103.27	K.QVPETVVDAACMR.A	1419.65	1	1.1976	0.0588	343.4	8	11/24
	104.66	K.QVPETVVDAACMR.A	1419.65	1	1.0021	0.0368	117.7	177	7/24
#120	polyprotein a (alt.) [Hepatitis A virus]					38.0606	9626733		5 (0 4 1 0 0)
	9.40	K.DLKGK.A	560.667	1	1.1294	0.0046	175.8	8	6/8	18
	68.34	-.MNMSR.Q	638.784	1	0.7156	0.1581	158.7	13	6/8	8
	68.54	-.MNMSR.Q	638.784	1	0.6611	0.1834	123.5	9	6/8	8
	68.72 - 68.75	-.MNMSR.Q	638.784	1	0.7026	0.1246	102.7	17	6/8	8
	83.97	K.DNQQK.I	632.647	1	0.6835	0.097	76.1	46	4/8	7
#121	unnamed protein product [Homo sapiens]					38.0476	21751798		4 (3 1 0 0 0)
	59.35 - 59.43	R.SSPCALR.L	733.861	1	0.9527	0.0535	174.5	146	6/12	2
	94.17	R.ALRAHG.-	624.716	1	0.6819	0.0116	79	19	5/10
	94.20 - 94.24	R.ALRAHG.-	624.716	1	0.5575	0.0497	92.6	20	6/10
	96.51 - 96.56	R.ALRAHG.-	624.716	1	0.6695	0.355	92.1	38	6/10
#122	similar to protein phosphatase 1, regulatory (inhibitor) subunit 2 [Ho					36.3289	37545533		8 (0 1 2 3 2)
	83.80	K.KVKPSLLCENMR.L	1418.76	1	1.2887	0.143	347.1	12	12/22
	84.02	K.KVKPSLLCENMR.L	1418.76	1	1.4217	0.1024	446.7	6	13/22
	84.11	K.KVKPSLLCENMR.L	1418.76	1	1.3759	0.1388	318.1	14	12/22
	98.48	K.KVKPSLLCENMR.L	1418.76	1	1.3531	0.2458	354.6	12	12/22
	100.49	K.KVKPSLLCENMR.L	1418.76	1	1.2055	0.1679	210.1	21	9/22
	102.69	K.KVKPSLLCENMR.L	1418.76	1	1.0372	0.1256	217	30	9/22
	103.27	K.KVKPSLLCENMR.L	1418.76	1	1.0546	0.1819	326.5	13	11/22
	114.82	K.KVKPSLLCENMR.L	1418.76	1	0.9059	0.258	281	5	10/22
#123	phosphoinositide-3-kinase, catalytic, alpha polypeptide; phosphatidylin					36.3257	5453892		6 (1 2 1 0 2)
	60.06 - 60.11	K.KFGYKR.E	798.956	1	0.7499	0.2017	114.9	198	6/10	1
	61.65	R.IMSSAK.R	636.785	1	0.5904	0.2088	225.6	3	6/10	1
	64.01	R.IMSSAK.R	636.785	1	1.0526	0.0855	162.2	13	6/10	1
	64.05 - 64.10	R.IMSSAK.R	636.785	1	0.7733	0.2034	97.6	107	6/10	1
	82.40 - 82.45	R.IMSSAK.R	636.785	1	0.6713	0.026	90.3	44	6/10	1
	101.31	R.IMSSAK.R	636.785	1	0.6592	0.2915	109.3	35	5/10	1
#124	nebulin [Homo sapiens]					36.3188	4758794		8 (0 0 4 2 2)
	15.71	R.KVIRK.K	643.845	1	1.4122	0.0538	192.4	35	5/8	1
	15.80 - 15.82	R.KVIRK.K	643.845	1	1.1211	0.1324	216.5	35	6/8	1
	35.26	K.KCQTLVSDVDYK.N	1399.6	2	1.1838	0.2491	363.7	60	12/22	2
	43.56	K.HSLHHYTYLPDAMDLELSK.N	2271.54	2	0.7094	0.2355	68.4	114	7/36
	50.07	R.VTKNQEMMSQIKYKKNALENYPNFTSVVDPPEIVLAK.I	4269.94	3	1.1176	0.2526	192	61	21/144
	71.27 - 71.28	K.VNYSEK.L	739.797	1	0.7478	0.1901	158.1	51	5/10
	80.06	K.SAKASR.D	619.694	1	0.5333	0.309	115.5	44	5/10
	104.63	K.FSSPVDMLSILLAK.K	1521.85	1	0.7378	0.2599	117.2	9	7/26
#125	PRO0813 [Homo sapiens]					36.2381	7959803		6 (1 2 0 2 1)
	8.09 - 8.11	K.EVVLMCIGVTSGVGR.L	1520.84	1	1.2449	0.1562	260.9	2	9/28	2
	101.10	K.EVVLMCIGVTSGVGR.L	1520.84	1	1.1304	0.0195	131.4	13	7/28	2
	101.17	K.EVVLMCIGVTSGVGR.L	1520.84	1	0.771	0.1589	159.8	1	9/28	2
	108.43	K.EVVLMCIGVTSGVGR.L	1520.84	1	1.0704	0.0626	136.9	9	7/28	2
	108.51	K.EVVLMCIGVTSGVGR.L	1520.84	1	1.0665	0.0843	140.5	4	7/28	2
	111.56	K.EVVLMCIGVTSGVGR.L	1520.84	1	1.0653	0.225	143.1	2	7/28	2
#126	KIAA0402 [Homo sapiens]					36.1936	34328010		4 (2 2 0 0 0)
	52.33	R.FDGHCPR.F	831.923	1	0.7075	0.0449	152.6	40	6/12
	52.36 - 52.41	R.FDGHCPR.F	831.923	1	0.8271	0.084	221.4	90	7/12
	64.83	K.SARFDGHCPR.F	1146.27	2	0.7501	0.1781	47.6	209	6/18
	66.74 - 66.78	R.SMLSSK.E	652.784	1	1.0458	0.0042	195.1	90	6/10	3
#127	KIF27B [Homo sapiens]					36.1333	30025501		4 (3 0 1 0 0)
	11.41	K.ELEVK.E	617.715	1	1.0254	0	134.1	10	6/8	13
	12.04	K.GNTVIVGAK.E	859.006	1	1.0079	0.0154	146.4	123	9/16	2
	13.27	K.DQLQK.R	631.702	1	1.5774	0	318.2	32	6/8	13
	13.31 - 13.33	K.DQLQK.R	631.702	1	1.6776	0.0494	290	19	6/8	13
#128	filamin B, beta (actin binding protein 278); beta filamin; filamin 1 (a					36.1308	4503747		4 (2 2 0 0 0)
	21.14 - 21.16	R.RAKVYGRGLSEGRTFEMSDFIVDTR.D	2892.24	3	2.6152	0.5701	412.6	203	24/96	3
	27.93 - 27.96	R.VNIGQGSHPQK.V	1165.29	2	1.3982	0.0511	235.9	183	10/20	2
	30.18 - 30.21	R.LVSPGSANETSSILVESVTR.S	2047.25	2	2.599	0.4666	288.4	4	15/38	4
	43.38	R.RLTVMSLQESGLKVNQPASFAIRLNGAKGKIDAK.V	3643.26	2	0.7432	0.0012	36.6	109	6/66	2
#129	MUT_HUMAN Muted protein homolog					36.123	34582369		5 (2 0 2 1 0)
	5.20	R.DTMR.D	522.599	1	0.7887	0.0939	204.6	71	4/6	25
	5.41 - 5.43	R.DTMR.D	522.599	1	0.7041	0.2182	203.6	9	4/6	25
	5.52	R.DTMR.D	522.599	1	0.5809	0.1921	218.3	22	4/6	25
	5.87	R.DTMR.D	522.599	1	0.6993	0.2142	104.6	88	3/6	25
	5.97	R.DTMR.D	522.599	1	0.6179	0.1565	150.5	20	4/6	25
#130	hypothetical protein FLJ20013 [Homo sapiens]					36.1073	8923019		5 (1 1 3 0 0)
	0.09	R.ELSAEFGPGGR.Q	1120.2	1	0.9121	0.0741	137.2	35	7/20	1
	83.86	R.ELSAEFGPGGR.Q	1120.2	1	1.2003	0.0381	164.5	53	8/20	1
	104.95	R.ELSAEFGPGGR.Q	1120.2	1	0.9059	0.0446	134.4	37	8/20	1
	105.28	R.ELSAEFGPGGR.Q	1120.2	1	0.9109	0.0583	67.4	150	5/20	1
	106.34	R.ELSAEFGPGGR.Q	1120.2	1	0.8374	0.0617	111.4	86	7/20	1
#131	DEAH (Asp-Glu-Ala-His) box polypeptide 38; pre-mRNA splicing factor AT					36.0991	17999539		6 (1 0 3 2 0)
	68.22 - 68.25	K.KSKVSSYK.D	927.081	1	0.9381	0.0189	405.3	11	9/14	1
	84.11	R.ERREHGVYASSK.E	1419.53	1	1.2951	0.1558	265.6	33	11/22	1
	87.31 - 87.35	K.SAASEQHVFK.A	1104.2	1	0.911	0.1087	206.1	46	8/18	1
	87.45 - 87.51	K.SAASEQHVFK.A	1104.2	1	1.3671	0.086	161.5	25	8/18	1
	100.49	R.ERREHGVYASSK.E	1419.53	1	1.1783	0.1684	150.4	94	8/22	1
	102.69	R.ERREHGVYASSK.E	1419.53	1	1.1404	0.0424	167.1	104	8/22	1
#132	protocadherin 9 precursor; cadherin superfamily protein VR4-11 [Homo sa					36.088	9966883		5 (2 1 0 2 0)
	67.37 - 67.43	K.AGDAPLVK.V	770.898	1	0.6984	0.2032	191.8	109	8/14	1
	68.59 - 68.61	K.AGDAPLVK.V	770.898	1	0.7311	0.002	80.5	112	7/14	1
	68.68 - 68.71	K.AGDAPLVK.V	770.898	1	0.756	0.0258	138.5	16	8/14	1
	70.44 - 70.49	K.AGDAPLVK.V	770.898	1	0.6307	0.2664	129	64	7/14	1
	83.09 - 83.17	K.AGDAPLVK.V	770.898	1	0.7253	0.0797	86.9	46	7/14	1
#133	envelope glycoprotein [Human immunodeficiency virus type 2]					36.0858	3193032		5 (1 3 0 0 1)
	108.74	-.KLTPLCVTMRR.N	1318.68	1	1.1583	0.131	523.9	1	13/20
	111.72	-.KLTPLCVTMRR.N	1318.68	1	0.8995	0.0962	285.2	4	9/20
	112.00	-.KLTPLCVTMRR.N	1318.68	1	0.9362	0.0826	203.1	9	8/20
	112.56	-.KLTPLCVTMRR.N	1318.68	1	0.9735	0.0269	542.4	1	12/20
	113.16	-.KLTPLCVTMRR.N	1318.68	1	0.954	0.0287	323.1	1	10/20
#134	unknown [Homo sapiens]					36.0345	6102674		4 (2 2 0 0 0)
	60.58	K.PSCSK.E	521.611	1	0.6328	0.0869	108.4	7	4/8	2
	61.08 - 61.12	K.PSCSK.E	521.611	1	0.6894	0.0644	77.2	17	4/8	2
	61.21	K.PSCSK.E	521.611	1	0.5115	0.0807	90.1	1	4/8	2
	73.36 - 73.42	K.PSCSK.E	521.611	1	0.5789	0.1301	58.3	23	5/8	2
#135	retinoblastoma-binding protein 6 isoform 2; proliferation potential-re					34.5825	33620716		6 (0 3 1 0 2)
	15.15	R.EQRRLK.E	829.971	1	0.9822	0.0513	120.1	6	6/10	3
	34.01 - 34.04	K.PGHYIKNCPTNGDK.N	1544.72	2	1.1567	0.0605	18.2	194	9/26	1
	34.48 - 34.54	K.SVSEKDKRERDKPK.A	1702.89	2	2.318	0.4937	667.1	3	16/26	3
	58.50	R.INTARPGGGRPGWEHSNKLGYLVSPPQQIR.R	3287.68	3	0.9613	0.1649	87.2	50	12/116	3
	61.46	K.GTGDSK.K	564.569	1	0.5465	0.0553	92.6	6	5/10	4
	66.40 - 66.42	R.SGSTR.S	507.521	1	0.5818	0.2803	237.7	14	6/8	11
#136	splicing factor, arginine/serine-rich 12; serine-arginine-rich splicin					34.2987	21040255		5 (1 1 2 1 0)
	6.45	K.DKKREKER.D	1089.23	2	1.0107	0.0573	120.1	148	5/14
	16.88	R.EKERDHISER.R	1299.38	2	1.303	0.2385	214.4	71	10/18
	68.95	R.SYNASR.R	697.72	1	0.8112	0.0912	166	70	6/10
	78.68 - 78.73	K.SRSRSHSR.D	973.033	1	1.0361	0.0223	185.3	24	8/14	15
	95.42 - 95.48	K.SPHKKRSKSRER.R	1496.7	1	1.1401	0.101	95.1	135	7/22	1
#137	T00066 hypothetical protein KIAA0449 - human (fragment)					34.2959	7512986		7 (0 2 2 0 3)
	0.05	R.MTIVNLEADMER.L	1422.65	1	1.0532	0.2806	114.7	65	6/22
	1.09	R.MTIVNLEADMER.L	1422.65	1	0.7615	0.1492	106.5	17	5/22
	6.12 - 6.14	R.MTIVNLEADMER.L	1422.65	1	0.9348	0.0904	95.9	117	5/22
	47.76 - 47.78	R.GQPIRSTDVGFTPPSSPPTRPRNDR.N	2736.98	2	0.9871	0.2513	106.1	84	10/48
	104.41	R.MTIVNLEADMER.L	1422.65	1	0.9149	0.2945	64.7	83	4/22
	107.97	R.MTIVNLEADMER.L	1422.65	1	0.9643	0.1817	98.4	34	5/22
	114.82	R.MTIVNLEADMER.L	1422.65	1	1.0011	0.2275	148.2	95	6/22
#138	immunoglobulin lambda light chain variable region [Homo sapiens]					34.2857	3142654		4 (1 3 0 0 0)
	69.42 - 69.44	R.YNSDSDK.E	828.804	1	1.0401	0.0401	157.8	23	7/12	2
	71.34	R.YNSDSDK.E	828.804	1	0.7664	0.1833	110.3	159	5/12	2
	71.37 - 71.39	R.YNSDSDK.E	828.804	1	0.7072	0.27	122.3	165	5/12	2
	71.45	R.YNSDSDK.E	828.804	1	0.6613	0.2371	126.5	185	5/12	2
#139	MRP5 [Homo sapiens]					34.2427	4587083		6 (1 1 1 2 1)
	16.09 - 16.10	K.KEKVR.Q	659.802	1	1.3269	0.1511	136.8	32	6/8	6
	16.15	K.KEKVR.Q	659.802	1	1.2602	0.166	138.4	19	6/8	6
	16.21 - 16.23	K.KEKVR.Q	659.802	1	1.1909	0.0086	184.5	34	6/8	6
	40.12 - 40.18	K.KVSFTIK.P	823.016	1	0.7568	0.1825	148.4	132	6/12	5
	78.51 - 78.57	K.DKRASRGKK.E	1046.21	1	0.6902	0.2521	91.2	224	8/16	5
	87.81 - 87.85	R.DREDSKFR.R	1053.11	1	0.6902	0.0053	81.6	205	6/14	7
#140	CD99 antigen-like 2; MIC2 like 1 [Homo sapiens]					34.2349	13899305		4 (3 0 0 1 0)
	67.23	R.SSASAFSR.V	812.851	1	0.8444	0.1269	369.1	3	9/14
	67.31 - 67.36	R.SSASAFSR.V	812.851	1	0.7605	0.1819	392.9	3	9/14
	70.37 - 70.42	R.SSASAFSR.V	812.851	1	0.7515	0.104	343.4	1	10/14
	75.97 - 75.98	R.SSASAFSR.V	812.851	1	0.6157	0.2075	254	1	9/14
#141	KIAA0995 protein [Homo sapiens]					34.2124	4589634		6 (1 1 0 4 0)
	67.24 - 67.30	R.ASSFDSSR.H	856.861	1	0.7127	0.2248	358.2	2	9/14	1
	70.31 - 70.35	R.ASSFDSSR.H	856.861	1	0.7544	0.2092	241.3	5	9/14	1
	70.57	R.ASSFDSSR.H	856.861	1	0.8453	0.2186	330.1	3	10/14	1
	76.64 - 76.70	K.NSCASDK.R	724.764	1	0.5267	0.085	83.3	117	6/12	1
	82.39	K.NSCASDK.R	724.764	1	0.6962	0.0615	147.3	19	8/12	1
	83.70	R.GVSGTK.P	548.613	1	0.5764	0.1958	112.2	10	5/10	1
#142	zinc finger protein 73 (Cos12) [Homo sapiens]					34.1941	6912748		4 (3 0 0 1 0)
	69.41	K.TYSHKS.-	722.77	1	0.6662	0.0197	76.5	142	6/10
	71.19	K.PYACNK.C	695.811	1	0.6916	0.0151	324	6	7/10	9
	72.64	K.AFSHKSK.L	804.917	1	0.7021	0.1087	156.5	102	6/12
	74.26 - 74.32	K.PYACNK.C	695.811	1	0.6845	0.202	236.1	24	6/10	9
#143	vacuolar protein sorting 16 isoform 3; vacuolar protein sorting protei					34.1617	17978481		4 (2 1 1 0 0)
	40.47 - 40.52	R.LPEVQGVSRILAHWACYKVQQKDVSDEDVAR.A	3541.98	3	2.2553	0.0488	259.2	241	24/120	6
	45.36	K.SKKSPIGYLPFVEICMK.Q	1941.39	2	1.6455	0.1123	199.3	89	12/32	7
	45.39	K.SKKSPIGYLPFVEICMK.Q	1941.39	2	1.4508	0.0882	147	146	12/32	7
	69.56	K.FSKSKK.S	724.872	1	0.5277	0.1217	76	69	6/10	7
#144	engrailed protein homolog; similar to human engrailed protein, product enc					34.1424	790598		5 (2 0 1 2 0)
	66.40 - 66.42	K.STSGR.T	507.521	1	0.6053	0.2764	258.3	11	6/8
	66.46	K.STSGR.T	507.521	1	0.5999	0.1028	177.8	2	5/8
	68.78	K.EFDSSR.Y	740.742	1	0.879	0.0615	242.1	2	7/10
	68.82 - 68.87	K.EFDSSR.Y	740.742	1	0.9222	0.004	219	9	7/10
	71.92 - 71.98	K.EFDSSR.Y	740.742	1	0.8686	0.1047	213	6	7/10
#145	vestibule-1 protein [Homo sapiens]					34.1236	16418451		5 (1 2 0 2 0)
	0.39	K.ETVTFNSSLLRPR.V	1520.72	1	1.0615	0.0999	60.3	49	5/24	1
	0.53	K.ETVTFNSSLLRPR.V	1520.72	1	0.9805	0.1431	71.7	52	5/24	1
	0.73	K.ETVTFNSSLLRPR.V	1520.72	1	1.1791	0.0389	100.2	10	6/24	1
	97.96 - 98.02	K.ETVTFNSSLLRPR.V	1520.72	1	1.525	0.1213	176.4	137	8/24	1
	101.28	K.ETVTFNSSLLRPR.V	1520.72	1	1.0661	0.0721	63.6	119	5/24	1
#146	l(3)mbt-like isoform II; lethal (3) malignant brain tumor l(3) [Homo s					34.102	21536481		4 (3 0 0 1 0)
	54.45 - 54.68	R.AQAAPK.H	585.676	1	0.7371	0	139.8	8	5/10	9
	54.70 - 54.74	R.AQAAPK.H	585.676	1	1.0456	0.2544	136	24	5/10	9
	54.83	R.AQAAPK.H	585.676	1	1.0477	0	149.1	27	5/10	9
	65.04 - 65.10	R.AQAAPK.H	585.676	1	0.7746	0.0496	171.1	30	5/10	9
#147	Similar to hypothetical protein [Homo sapiens]					34.0931	15530241		4 (2 1 1 0 0)
	82.72	-.MIRRVLPHGMGR.G	1423.78	1	1.6364	0.1422	246.5	20	10/22	1
	82.75	-.MIRRVLPHGMGR.G	1423.78	1	1.6961	0.0144	327.2	2	12/22	1
	82.78	-.MIRRVLPHGMGR.G	1423.78	1	1.6772	0.0522	347.5	5	12/22	1
	82.81	-.MIRRVLPHGMGR.G	1423.78	1	1.8619	0.1086	311.5	2	12/22	1
#148	thymosin, beta 10 [Homo sapiens]					34.0829	10863895		4 (1 3 0 0 0)
	12.91	K.ETIEQEKR.S	1033.12	2	1.6285	0.0572	241.9	25	12/14	1
	12.97	K.ETIEQEKR.S	1033.12	2	1.5924	0.0647	160.5	33	9/14	1
	13.01	K.ETIEQEKR.S	1033.12	2	1.4237	0.127	187.4	155	9/14	1
	13.09	K.ETIEQEKR.S	1033.12	2	1.6578	0.0254	171	110	9/14	1
#149	glutaminyl-peptide cyclotransferase [Homo sapiens]					34.0635	525241		6 (0 1 3 2 0)
	84.27	K.KLLSLKTVSDSK.P	1319.57	1	1.1105	0.2258	304.7	13	11/22	1
	85.17	K.KLLSLKTVSDSK.P	1319.57	1	1.0985	0.1117	282.5	32	11/22	1
	107.44	K.KLLSLKTVSDSK.P	1319.57	1	0.9959	0.1712	210.3	7	8/22	1
	111.81	K.KLLSLKTVSDSK.P	1319.57	1	1.0325	0.1753	222.7	11	9/22	1
	113.55	K.KLLSLKTVSDSK.P	1319.57	1	0.912	0.0812	109.7	176	6/22	1
	114.80	K.KLLSLKTVSDSK.P	1319.57	1	0.9056	0.0304	131.4	31	7/22	1
#150	A Chain A, Nk1 Fragment Of Human Hepatocyte Growth FactorSCATTER Factor (HgfSF)					34.0607	4389172		6 (2 0 1 1 2)
	4.06	K.KVNTADQCANR.C	1220.34	1	0.8698	0.0778	95.3	75	5/20	7
	42.71	K.KVNTADQCANR.C	1220.34	1	1.2129	0.0324	205.3	13	8/20	7
	67.44 - 67.49	K.AFVFDK.A	726.843	1	0.6175	0.2125	180.1	117	6/10	7
	104.90	K.KVNTADQCANR.C	1220.34	1	1.1413	0.0422	103.5	65	6/20	7
	114.30	K.KVNTADQCANR.C	1220.34	1	0.8327	0.2886	64	100	5/20	7
	114.40	K.KVNTADQCANR.C	1220.34	1	0.7582	0.1026	107.7	4	7/20	7
#151	MAEA protein [Homo sapiens]					34.0538	12654765		4 (1 3 0 0 0)
	6.08	K.LCKR.R	519.684	1	0.9389	0.0369	177.9	11	5/6	15
	40.40	K.VVCPR.T	573.732	1	0.6493	0.1251	168.7	63	5/8	5
	40.43 - 40.46	K.VVCPR.T	573.732	1	0.6385	0.1336	131.3	66	5/8	5
	50.65 - 50.70	K.VVCPR.T	573.732	1	1.0749	0.1285	276.2	17	6/8	5
#152	myeloperoxidase [Homo sapiens]					34.0525	2160397		4 (2 1 1 0 0)
	89.43	R.SRDHGLP.-	781.841	1	0.9093	0.2786	320.1	6	9/12
	89.46	R.SRDHGLP.-	781.841	1	0.8311	0.2273	194.9	184	8/12
	89.85	R.SRDHGLP.-	781.841	1	1.0234	0.139	311	28	8/12
	89.88 - 89.90	R.SRDHGLP.-	781.841	1	1.05	0.1998	474.5	4	9/12
#153	G protein-coupled receptor 52 [Homo sapiens]					34.0437	5031721		7 (1 1 1 1 3)
	68.97 - 69.00	R.ANSCSI.-	594.662	1	0.5921	0.2146	59	147	5/10	1
	69.05 - 69.07	R.ANSCSI.-	594.662	1	0.5753	0.1	89.3	73	6/10	1
	73.09	R.ANSCSI.-	594.662	1	0.5884	0.0853	130.1	154	5/10	1
	73.12	R.ANSCSI.-	594.662	1	0.6826	0.1337	157.1	84	5/10	1
	73.22 - 73.24	R.ANSCSI.-	594.662	1	0.6903	0.0873	132.7	73	5/10	1
	76.54	R.ANSCSI.-	594.662	1	0.687	0.1223	69.1	108	5/10	1
	102.18	R.ANSCSI.-	594.662	1	0.8008	0.1544	56.6	100	5/10	1
#154	axonemal heavy chain dynein type 3 [Homo sapiens]					32.6093	24308169		4 (2 0 2 0 0)
	21.65 - 21.71	K.FFIPQLIMIK.L	1250.62	2	2.1933	0.0674	571.8	20	13/18
	47.34 - 47.48	K.VVAPK.R	513.653	1	0.7514	0.1736	216	8	5/8
	49.41	K.IDKFKQYIPILSISCNPGMK.D	2296.78	2	1.664	0.5229	205.9	105	12/38
	83.52 - 83.56	R.IKLAFK.T	719.938	1	0.8331	0.0243	99.5	100	6/10
#155	nuclear protein, NP220 [Homo sapiens]					32.583	1374698		6 (0 2 1 2 1)
	15.40	K.SGGKKSLEAKK.T	1133.32	2	1.4769	0.4908	452.4	90	11/20	3
	15.43	K.SGGKKSLEAKK.T	1133.32	2	1.7737	0.4566	766.6	14	14/20	3
	22.94 - 22.99	K.DEEAIFITLVK.E	1278.48	2	1.5987	0.5045	540	12	13/20	4
	66.24	K.STTGRSSK.S	823.876	1	0.6393	0.1187	89.4	193	4/14	4
	87.59 - 87.65	R.SRRSSSSHR.F	1060.11	1	0.8445	0.1304	321.3	1	10/16	5
	87.74 - 87.79	R.SRRSSSSHR.F	1060.11	1	0.9876	0.109	225.1	3	9/16	5
#156	similar to Homo sapiens (Human). Hypothetical protein KIAA1939 (Fragment					32.5425	20066253		5 (1 1 1 2 0)
	41.76	R.ENKIVHKYMTVKNSNLNDELALVK.Y	2802.24	2	1.3669	0.3677	112.2	40	9/46
	41.86 - 41.89	R.ENKIVHKYMTVKNSNLNDELALVK.Y	2802.24	2	2.4733	0.5277	264.8	13	13/46
	57.77	K.KYFKSTLSNEFWK.F	1678.91	2	0.7742	0.0327	111.6	53	10/24
	59.78 - 59.82	R.NAACIR.Y	647.771	1	0.8949	0.1495	169	10	7/10
	64.11 - 64.17	K.ENSLK.I	590.65	1	1.0279	0.1498	127.4	74	6/8	5
#157	KIAA1425 protein [Homo sapiens]					32.3282	7243231		5 (1 1 2 0 1)
	7.65	K.KAKKP.-	571.736	1	0.8684	0.1516	119.1	4	5/8	3
	11.30	K.KAKKP.-	571.736	1	0.8421	0.0335	185.5	15	6/8	3
	12.33 - 12.37	R.RTERKAPKKK.L	1242.5	2	1.1722	0.2718	215.2	13	10/18	3
	13.12	R.KAPKKKLPQK.K	1166.49	2	1.4083	0.3679	223.7	119	10/18	3
	47.03	K.RSQDLQKLITAADTTAEQRRTERK.A	2817.11	2	0.8059	0.3036	73.5	198	7/46	3
#158	expressed protein [Arabidopsis thaliana]					32.3125	30687745		5 (1 0 3 1 0)
	12.98	R.EAETGKIYR.A	1067.18	2	1.5973	0.0301	302.6	94	10/16
	13.07	R.EAETGKIYR.A	1067.18	2	1.7081	0.2434	444.8	45	10/16
	13.11	R.EAETGKIYR.A	1067.18	2	1.5683	0.2593	410.3	82	10/16
	83.97	K.INEVR.T	630.717	1	0.6745	0.097	112.9	11	5/8
	84.03 - 84.06	K.INEVR.T	630.717	1	0.7588	0.0908	109.3	30	5/8
#159	guanylate cyclase 2F; RetGC-2; guanylate cyclase 2D-like, membrane (ret					32.2965	4504219		6 (0 1 3 1 1)
	4.67	K.MRHMPEVPVRIR.I	1521.88	1	1.1029	0.3265	112.3	54	7/22	3
	83.36	K.MRHMPEVPVRIR.I	1521.88	1	1.5653	0.0451	87.7	206	8/22	3
	83.44 - 83.49	K.MRHMPEVPVRIR.I	1521.88	1	1.8081	0.1679	153.2	36	11/22	3
	97.88	K.MRHMPEVPVRIR.I	1521.88	1	1.5283	0.1931	157.9	112	9/22	3
	97.96 - 98.02	K.MRHMPEVPVRIR.I	1521.88	1	1.4658	0.1528	161.7	188	9/22	3
	108.36 - 108.39	K.MRHMPEVPVRIR.I	1521.88	1	1.0724	0.0616	104.8	231	6/22	3
#160	protein tyrosine phosphatase, non-receptor type 23; His-domain protein					32.2746	24308073		4 (2 0 2 0 0)
	25.11 - 25.16	-.MEAVPR.M	702.847	1	0.8078	0.1543	108.5	90	7/10
	31.17 - 31.22	R.EMMAKIEDK.N	1095.32	1	1.2671	0.018	86.3	53	8/16	2
	47.34 - 47.48	R.PTAPK.P	513.61	1	0.5927	0.223	216	8	5/8	3
	53.30	R.QQLLDRELKKKPPPRPTAPK.P	2341.79	2	1.0798	0.0384	113.5	3	10/38	3
#161	unnamed protein product [Homo sapiens]					32.2523	29945		9 (0 0 1 5 3)
	6.79	-.MTEYKLVVVGAGR.V	1423.71	1	0.9306	0.0614	179.4	4	8/24
	7.96	-.MTEYKLVVVGAGR.V	1423.71	1	0.984	0.2454	80.9	32	5/24
	8.89	-.MTEYKLVVVGAGR.V	1423.71	1	0.8429	0.2681	93.8	14	6/24
	82.22 - 82.28	-.MTEYKLVVVGAGR.V	1423.71	1	1.4172	0.1204	161.2	45	9/24
	82.72	-.MTEYKLVVVGAGR.V	1423.71	1	1.5397	0.1438	167.4	76	8/24
	82.75	-.MTEYKLVVVGAGR.V	1423.71	1	1.5316	0.1125	199.7	35	9/24
	82.78	-.MTEYKLVVVGAGR.V	1423.71	1	1.6079	0.0839	205.5	40	9/24
	97.87	-.MTEYKLVVVGAGR.V	1423.71	1	1.5021	0.1214	225	35	9/24
	108.00	-.MTEYKLVVVGAGR.V	1423.71	1	0.9429	0.2221	125.8	52	6/24
#162	envelope glycoprotein [Human immunodeficiency virus type 1]					32.1931	2737963		5 (1 2 0 1 1)
	4.32	-.MIVIMKAMER.K	1222.61	1	0.954	0.1425	66.6	41	4/18
	101.46	-.MIVIMKAMER.K	1222.61	1	0.9424	0.1183	93.5	54	5/18
	102.63	-.MIVIMKAMER.K	1222.61	1	0.636	0.2833	70.4	191	5/18
	114.37	-.MIVIMKAMER.K	1222.61	1	1.1582	0.1461	78.2	95	5/18
	114.40	-.MIVIMKAMER.K	1222.61	1	0.775	0.045	48.5	216	4/18
#163	Rap2-binding protein 9; Rap2-interacting protein 9 [Homo sapiens]					32.1775	19923090		4 (1 2 1 0 0)
	4.32	K.QDTLNVMSEGK.E	1222.35	1	0.9697	0.1346	54	82	5/20	3
	86.04	R.ENQLSESVSQNK.I	1363.41	1	1.1296	0.1938	167	18	10/22	3
	86.12 - 86.15	R.ENQLSESVSQNK.I	1363.41	1	1.0224	0.0713	139.5	34	10/22	3
	102.63	K.QDTLNVMSEGK.E	1222.35	1	0.8347	0.0584	68.6	204	5/20	3
#164	vasoactive intestinal peptide receptor 1; pituitary adenylate cyclase					32.1742	15619006		6 (1 1 1 1 2)
	3.38	-.MRPPSPLPAR.W	1122.37	1	0.7869	0.1383	114.7	49	6/18	1
	8.67	-.MRPPSPLPAR.W	1122.37	1	0.9375	0.1119	129.1	17	7/18	1
	97.36 - 97.40	R.AAAVFIK.D	719.895	1	0.7293	0.077	218	13	7/12	3
	104.95	-.MRPPSPLPAR.W	1122.37	1	0.8358	0.1097	153.9	19	8/18	1
	106.90	-.MRPPSPLPAR.W	1122.37	1	0.714	0.1443	104.4	58	6/18	1
	107.13	-.MRPPSPLPAR.W	1122.37	1	0.7852	0.0345	68.8	161	5/18	1
#165	A49651 replication factor C large subunit - human					32.1582	2136100		6 (1 0 3 0 2)
	3.32	K.NVQGK.R	545.612	1	0.6816	0.0655	118.9	32	4/8	5
	10.47	K.IGEVSSPK.A	816.923	1	0.6827	0.1207	82.8	121	5/14	5
	15.33	K.KNEKTK.S	747.864	1	0.7685	0.1933	117.6	64	7/10	5
	25.45 - 25.51	K.EIKVNSSRKEDDFK.Q	1695.86	2	1.88	0.275	227.5	72	12/26	4
	78.47 - 78.50	K.DKEPRKGK.G	958.098	1	0.6586	0.0851	123.5	91	8/14	4
	102.35 - 102.42	R.PTSKRDSLAK.T	1103.26	2	0.8292	0.0942	72.7	118	5/18	5
#166	DYHC_HUMAN Dynein heavy chain, cytosolic (DYHC) (Cytoplasmic dynein heavy cha					32.1461	30581065		5 (1 1 2 0 1)
	13.27	R.NELQK.L	631.702	1	1.4118	0.105	318.2	32	6/8	2
	13.31 - 13.33	R.NELQK.L	631.702	1	1.7648	0	290	19	6/8	2
	14.46	R.VETR.I	504.56	1	0.7606	0.0665	137.8	41	4/6	24
	86.23 - 86.29	R.LVEDEERR.W	1046.12	1	0.907	0.1383	261.5	9	9/14	1
	94.09 - 94.16	K.INMLVIELK.S	1073.38	1	0.6215	0.0126	64.7	220	6/16	2
#167	exostoses (multiple) 1 [Homo sapiens]					32.1346	4557571		4 (1 2 1 0 0)
	15.80 - 15.82	R.DIERL.-	645.729	1	1.1955	0.1324	243.1	13	6/8	1
	67.22	R.IFKHISR.N	901.091	1	0.6528	0.0791	183	145	6/12	1
	67.51 - 67.55	R.IFKHISR.N	901.091	1	0.713	0.0592	95	144	5/12	1
	70.59 - 70.65	R.IFKHISR.N	901.091	1	0.6634	0.0955	162.4	5	7/12	1
#168	human PERK kinase homolog, ER transmembrane protein kinase receptor in					32.1313	17567737		4 (1 2 1 0 0)
	49.66	K.QLASGLEYLHNKGFIHRDLK.P	2340.67	2	0.7335	0.1203	141.5	12	9/38
	95.56 - 95.59	K.LGLHGGSDR.T	911.986	1	0.5436	0.1273	169.4	35	8/16
	95.63	K.LGLHGGSDR.T	911.986	1	0.7219	0.1315	128	165	7/16
	95.69	K.LGLHGGSDR.T	911.986	1	0.8711	0.1281	181.6	28	8/16
#169	Homo sapiens non-metastatic cells 2, protein (NM23B) expressed in [synth					32.127	30584391		4 (3 0 0 0 1)
	17.55 - 17.56	R.NIIHGSDSVK.S	1070.18	2	2.0768	0.1508	544.5	6	12/18	2
	36.78 - 36.85	K.EISLWFKPEELVDYK.S	1897.16	2	2.5407	0.2623	58.9	1	12/28	1
	39.00 - 39.03	K.GFRLVAMKFLRASEEHLK.Q	2133.55	2	1.7729	0.6887	249.7	106	12/34	1
	42.66	K.YMNSGPVVAMVWEGLNVVK.T	2094.49	2	1.8008	0.2757	263.6	32	11/36	2
#170	unknown [Homo sapiens]					32.1266	14336759		5 (0 3 1 0 1)
	67.88 - 67.90	R.SCTCVPDR.L	881.014	1	0.6757	0.1649	365.6	8	8/14
	85.06	R.TQILPPLTLAKPAR.R	1519.86	1	1.3272	0.075	524.9	1	15/26
	85.13	R.TQILPPLTLAKPAR.R	1519.86	1	1.5003	0.1199	346.7	18	12/26
	104.97	R.TQILPPLTLAKPAR.R	1519.86	1	0.9223	0.053	176.2	14	9/26
	108.22	R.TQILPPLTLAKPAR.R	1519.86	1	0.9494	0.1258	113	39	7/26
#171	immunoglobulin heavy chain variable region [Homo sapiens]					32.1031	7572982		5 (1 2 0 1 1)
	5.44	R.LDGGTTDYAAPVKGR.V	1521.66	1	0.8242	0.0581	80.2	42	6/28
	83.36	R.LDGGTTDYAAPVKGR.V	1521.66	1	1.4234	0.1166	114.5	86	9/28
	105.04	R.LDGGTTDYAAPVKGR.V	1521.66	1	1.1561	0	122.5	8	7/28
	108.22	R.LDGGTTDYAAPVKGR.V	1521.66	1	0.8741	0.1268	84.2	124	6/28
	108.36 - 108.39	R.LDGGTTDYAAPVKGR.V	1521.66	1	1.0791	0.0319	134.4	104	7/28
#172	immunoglobulin heavy chain [Homo sapiens]					32.1031	5912474		5 (1 2 0 1 1)
	5.44	R.IDGGTTDYAAPVKGR.F	1521.66	1	0.8242	0.0646	80.2	42	6/28
	83.36	R.IDGGTTDYAAPVKGR.F	1521.66	1	1.4234	0.0971	114.5	86	9/28
	105.04	R.IDGGTTDYAAPVKGR.F	1521.66	1	1.1561	0.1612	122.5	8	7/28
	108.22	R.IDGGTTDYAAPVKGR.F	1521.66	1	0.8741	0.1335	84.2	124	6/28
	108.36 - 108.39	R.IDGGTTDYAAPVKGR.F	1521.66	1	1.0791	0.0356	134.4	104	7/28
#173	AT-hook transcription factor AKNA [Homo sapiens]					32.0907	37620171		6 (1 1 1 1 2)
	2.70	R.FDPRR.E	690.774	1	0.602	0.1081	162.2	31	5/8	4
	81.95 - 81.96	R.QAHSLR.G	711.793	1	0.8367	0.1335	211.8	49	6/10	2
	82.49	R.QAHSLR.G	711.793	1	0.9499	0.033	289.1	4	6/10	2
	82.70	R.QAHSLR.G	711.793	1	0.768	0.2304	93.4	175	4/10	2
	82.73	R.QAHSLR.G	711.793	1	0.6897	0.1532	161.9	15	6/10	2
	82.76	R.QAHSLR.G	711.793	1	0.7285	0.1785	128.7	54	5/10	2
#174	myosin, heavy polypeptide 7, cardiac muscle, beta [Homo sapiens]					32.0786	4557773		4 (2 0 2 0 0)
	44.56 - 44.63	K.GKGKAKKGSSFQTVSALHR.E	1988.28	2	1.5713	0.0405	327.3	27	14/36	2
	68.95	K.EMASMK.E	696.861	1	0.8787	0.0361	283.5	3	8/10	3
	69.01 - 69.04	K.EMASMK.E	696.861	1	0.8444	0.1183	251	2	8/10	3
	69.08	K.EMASMK.E	696.861	1	0.7414	0.0745	204.1	5	7/10	3
#175	thymidine kinase [Human herpesvirus 4]					32.0755	9625651		4 (3 0 0 0 1)
	9.40	K.NGGKGK.P	560.627	1	1.1115	0.0421	132.5	19	6/10	1
	71.34	R.PSSHSALK.Q	826.921	1	0.9114	0.159	117.9	134	6/14	1
	71.37 - 71.39	R.PSSHSALK.Q	826.921	1	0.9551	0.2596	125.2	148	6/14	1
	71.45	R.PSSHSALK.Q	826.921	1	0.8631	0.2337	131.7	154	6/14	1
#176	similar to Homo sapiens (Human). Hypothetical protein FLJ12238 [Dictyost					32.0496	28828361		4 (2 1 0 1 0)
	89.50	R.QSDSR.L	592.583	1	0.8752	0	182.6	9	6/8	2
	89.69	R.QSDSR.L	592.583	1	0.9335	0.0467	154	29	5/8	2
	89.74 - 89.76	R.QSDSR.L	592.583	1	0.9277	0.1263	144	29	5/8	2
	94.63 - 94.66	R.LTKQLSDK.E	933.085	1	0.9922	0.1006	92.4	77	7/14
#177	ataxia telangiectasia and Rad3 related protein; Rad3 related protein; F					30.7178	4502325		4 (2 0 1 1 0)
	12.94	R.AKEPILALRR.A	1167.43	2	0.8685	0.0865	153.3	82	10/18
	13.00	R.AKEPILALRR.A	1167.43	2	1.3397	0.0651	262.9	144	11/18
	44.07 - 44.14	K.GSDGKFYIMMCKPK.D	1605.97	2	2.1723	0.6178	382.1	98	12/26
	96.78	K.DDSDIVK.K	791.827	1	0.5872	0.0459	106.8	71	7/12
#178	RNA helicase A binding protein 95 [Homo sapiens]					30.5788	9246427		4 (2 1 0 0 1)
	10.87	K.KGGGGAP.-	543.596	1	1.0079	0.362	474	1	10/12
	10.92 - 10.96	K.KGGGGAP.-	543.596	1	1.2354	0.3917	542	1	10/12
	16.61	K.EHFKYVGTK.L	1109.26	2	1.1211	0.5338	292.8	16	10/16	2
	55.91	K.KGGGGAP.-	543.596	1	0.5617	0.1571	342.6	1	7/12
#179	DPOQ_HUMAN DNA polymerase theta (DNA polymerase eta)					30.5787	6226811		4 (1 2 0 1 0)
	17.35	R.ARKRASLDINK.E	1272.48	2	1.5128	0.1469	168.1	164	11/20	2
	19.35 - 19.43	K.APLNFNSEK.M	1020.12	2	1.4531	0.5479	373.4	8	9/16	2
	81.95 - 81.96	R.KAHAER.Q	711.793	1	0.8546	0.021	207.3	60	6/10	3
	82.49	R.KAHAER.Q	711.793	1	0.9186	0.1411	278.6	8	6/10	3
#180	PH1802 T cell receptor alpha chain V region (clone 3PBL V alpha 24-8) - human (fragm					30.3892	478473		4 (1 2 0 1 0)
	71.21	R.PYSSASK.I	739.797	1	0.6895	0.2412	406.4	1	9/12
	71.27 - 71.28	R.PYSSASK.I	739.797	1	0.8687	0.1686	282.5	3	8/12
	71.46 - 71.48	R.PYSSASK.I	739.797	1	0.8034	0.019	280.1	1	8/12
	74.48 - 74.54	R.PYSSASK.I	739.797	1	0.8874	0.3572	363.8	1	8/12
#181	alkaline exonuclease [Human herpesvirus 4]					30.3259	9625635		6 (0 1 1 4 0)
	3.85	R.SFIRFINSIAR.P	1324.56	1	0.9398	0.3521	137.1	19	6/20
	4.51 - 4.52	R.SFIRFINSIAR.P	1324.56	1	1.048	0.2693	150.9	31	7/20
	104.33	R.SFIRFINSIAR.P	1324.56	1	1.1178	0.2469	146.8	41	7/20
	104.58 - 104.60	R.SFIRFINSIAR.P	1324.56	1	1.1673	0.1898	123.7	30	7/20
	111.72	R.SFIRFINSIAR.P	1324.56	1	0.9117	0.095	113.2	215	6/20
	112.56	R.SFIRFINSIAR.P	1324.56	1	0.9517	0.0285	201.4	41	7/20
#182	similar to 40S ribosomal protein S7 (S8) [Homo sapiens]					30.3185	37544441		3 (3 0 0 0 0)
	39.72	K.IVKPNGEKPDEFESGISQALLELEMNSDLK.A	3332.72	3	4.6377	0.4689	1729.1	1	37/116	1
	39.75 - 39.77	K.IVKPNGEKPDEFESGISQALLELEMNSDLK.A	3332.72	3	6.3698	0.5159	1819.6	1	37/116	1
	39.82 - 39.83	K.IVKPNGEKPDEFESGISQALLELEMNSDLK.A	3332.72	3	5.7262	0.5021	1810.1	1	37/116	1
#183	unnamed protein product [Homo sapiens]					30.3053	28207881		4 (2 1 0 0 1)
	89.43	R.AAQLPGGPA.-	781.88	1	1.1082	0.1795	268	15	9/16
	89.46	R.AAQLPGGPA.-	781.88	1	1.0728	0.1083	352.8	6	10/16
	89.85	R.AAQLPGGPA.-	781.88	1	0.8812	0.2146	589.4	1	11/16
	89.88 - 89.90	R.AAQLPGGPA.-	781.88	1	0.7876	0.2601	312.7	65	8/16
#184	pote protein [Homo sapiens]					30.2826	27923939		4 (1 2 0 1 0)
	58.87 - 58.90	K.KPFDLR.S	775.919	1	0.6515	0.157	160.6	16	6/10	1
	64.77	R.DTDMNK.R	723.776	1	1.106	0.0622	197.5	152	6/10	1
	64.80 - 64.85	R.DTDMNK.R	723.776	1	1.0101	0.0133	276.3	25	8/10	1
	64.94	R.DTDMNK.R	723.776	1	0.6958	0.2567	185.4	138	5/10	1
#185	unnamed protein product [Homo sapiens]					30.2561	7023491		5 (1 1 1 1 1)
	11.73 - 11.74	R.KSKEKEKR.G	1033.21	2	1.4265	0.1494	158.1	96	9/14	1
	12.91	R.KSKEKEKR.G	1033.21	2	1.5468	0.1543	196.1	126	11/14	1
	12.97	R.KSKEKEKR.G	1033.21	2	1.6913	0.0584	169.1	24	9/14	1
	47.59	-.MISAAQLLDELMGRDRNLAPDEKRSNVR.W	3200.64	3	1.3473	0.2834	191.1	239	19/108	4
	78.68 - 78.73	R.SRSRHSSR.T	973.033	1	0.9919	0.0793	158.9	65	7/14	1
#186	hair type II basic keratin [Homo sapiens]					30.2532	1181996		4 (1 2 0 1 0)
	13.34	R.FAAFIDK.V	811.948	1	1.5719	0.075	314.4	10	7/12	10
	13.45	R.FAAFIDK.V	811.948	1	0.976	0.0661	263	127	7/12	10
	13.49	R.FAAFIDK.V	811.948	1	1.4429	0.091	423.3	35	8/12	10
	13.52 - 13.54	R.FAAFIDK.V	811.948	1	1.3094	0.1857	283.5	35	8/12	10
#187	Homo sapiens calmodulin 1 (phosphorylase kinase, delta) [synthetic const					30.2328	30583815		3 (3 0 0 0 0)
	25.56 - 25.62	R.VFDKDGNGYISAAELR.H	1755.91	2	4.6571	0.5522	1877.8	1	23/30	5
	28.32 - 28.38	K.EAFSLFDKDGDGTITTK.E	1845.99	2	4.1078	0.4962	1110.8	1	20/32	4
	36.11	R.EADIDGDGQVNYEEFVQMMTAK.L	2491.69	2	3.5838	0.562	571.4	1	17/42	4
#188	ribosomal protein P2; 60S acidic ribosomal protein P2; acidic ribosomal					30.2153	4506671		3 (3 0 0 0 0)
	23.96 - 24.02	K.LASVPAGGAVAVSAAPGSAAPAAGSAPAAAEEK.K	2776.05	2	4.0457	0.6668	452.1	1	21/64
	24.74 - 24.82	K.ILDSVGIEADDDRLNK.V	1773.92	2	4.3065	0.5517	1090.3	1	19/30
	29.68	K.NIEDVIAQGIGK.L	1257.42	2	4.0798	0.4605	1664.4	1	18/22
#189	Arg/Abl-interacting protein 2 isoform 1; Arg binding protein 2 [Homo sa					30.2142	4502217		5 (2 0 0 2 1)
	85.06	-.MNTGRDSQSPDSPK.G	1520.61	1	1.3208	0.147	333.4	21	12/26	1
	87.74 - 87.79	R.SVRPNLQDK.R	1057.19	1	1.0789	0.0156	129.1	98	7/16	1
	104.97	-.MNTGRDSQSPDSPK.G	1520.61	1	0.9235	0.0014	263.6	2	10/26	1
	105.12	-.MNTGRDSQSPDSPK.G	1520.61	1	1.0887	0.1934	137.2	18	9/26	1
	109.48	-.MNTGRDSQSPDSPK.G	1520.61	1	0.7315	0.2094	174.1	1	8/26	1
#190	eukaryotic translation elongation factor 2; polypeptidyl-tRNA transloca					30.2128	4503483		3 (3 0 0 0 0)
	18.43 - 18.44	K.LDSEDKDKEGKPLLK.A	1715.93	2	2.7319	0.2832	550.1	4	15/28	1
	41.76	K.DGAGFLINLIDSPGHVDFSSEVTAALR.V	2803.08	2	1.927	0.2906	208.1	1	13/52	1
	41.86 - 41.89	K.DGAGFLINLIDSPGHVDFSSEVTAALR.V	2803.08	2	4.2555	0.3506	646.9	1	20/52	1
#191	Homo sapiens profilin 1 [synthetic construct]					30.2052	30584265		3 (3 0 0 0 0)
	28.48 - 28.49	R.SSFYVNGLTLGGQK.C	1471.64	2	3.7787	0.569	1459	1	19/26	3
	32.12	R.DSLLQDGEFSMDLR.T	1626.77	2	4.099	0.4529	1989.9	1	21/26	3
	35.40 - 35.46	K.TFVNITPAEVGVLVGK.D	1644.94	2	4.105	0.4332	940.4	1	20/30	3
#192	PRO1708 [Homo sapiens]					30.1914	7959791		3 (3 0 0 0 0)
	25.95	K.KVPQVSTPTLVEVSR.N	1640.91	2	3.6066	0.1261	945.2	1	20/28	16
	26.03	K.KVPQVSTPTLVEVSR.N	1640.91	2	3.6601	0.1448	1255	1	22/28	16
	26.06 - 26.09	K.KVPQVSTPTLVEVSR.N	1640.91	2	3.8276	0.0985	1180.4	1	21/28	16
#193	unnamed protein product [Homo sapiens]					30.1806	16553174		5 (1 1 1 1 1)
	3.21	R.RPWTLSHVAPR.T	1320.53	1	1.0005	0.1905	92.9	45	7/20
	7.99	R.RPWTLSHVAPR.T	1320.53	1	1.0482	0.1224	87.6	236	7/20
	85.25	K.ARAPGAMKLRRRR.D	1539.89	1	0.9015	0.1022	131.4	161	8/24
	104.27	R.RPWTLSHVAPR.T	1320.53	1	1.0582	0.254	67.7	234	6/20
	113.59	R.RPWTLSHVAPR.T	1320.53	1	1.2289	0.1189	189.9	101	9/20
#194	splicing coactivator subunit SRm300 [Homo sapiens]					30.1739	6649242		6 (1 0 1 3 1)
	26.62 - 26.67	R.SSSSPPPK.Q	786.854	1	0.9696	0.1423	175.9	6	8/14	3
	63.64	R.SQPQSRRRR.K	1171.3	1	0.981	0.3085	109.7	242	6/16
	68.49 - 68.51	K.SRLSLR.R	731.868	1	0.9089	0.1201	91.2	49	5/10	3
	68.58	K.SRLSLR.R	731.868	1	0.7875	0.0828	63.2	210	4/10	3
	86.86	K.KSRISSRRSR.S	1233.41	1	1.0455	0.2095	92.5	115	9/18	3
	87.45 - 87.51	R.SRSLSSPRSK.A	1105.23	1	1.4438	0.0148	130.2	87	8/18	3
#195	H4 histone family, member A [Homo sapiens]					30.1626	4504301		3 (3 0 0 0 0)
	21.83 - 21.89	R.DNIQGITKPAIR.R	1326.53	2	3.2525	0.225	882.7	1	16/22	1
	25.37 - 25.43	R.TLYGFGG.-	714.789	1	1.5133	0.5414	255.2	8	7/12
	33.28 - 33.34	K.TVTAMDVVYALK.R	1311.57	2	1.0761	0.2253	62.1	22	13/22	1
#196	F33356 prothymosin alpha homolog (clone 150) - human (fragment)					30.1572	107536		3 (3 0 0 0 0)
	15.34 - 15.36	K.EVVEEAENGR.D	1132.16	2	3.0548	0.2145	1292.4	1	15/18	14
	15.40	K.EVVEEAENGR.D	1132.16	2	2.727	0.1974	1206.3	1	15/18	14
	15.43	K.EVVEEAENGR.D	1132.16	2	3.1435	0.1882	1251.8	1	16/18	14
#197	X-linked interleukin-1 receptor accessory protein-like 1 [Homo sapiens]					30.1507	7321329		3 (3 0 0 0 0)
	45.48	K.APIPHLILLYATFTQSLK.X	2027.44	2	1.8401	0.1054	724	3	17/34	1
	45.51	K.APIPHLILLYATFTQSLK.X	2027.44	2	2.1852	0.237	393.1	80	12/34	1
	45.58 - 45.62	K.APIPHLILLYATFTQSLK.X	2027.44	2	3.0144	0.1398	1007.3	2	17/34	1
#198	KIAA0670 protein [Homo sapiens]					30.1421	27529720		4 (0 3 1 0 0)
	63.09 - 63.15	R.LKQSADSSSSR.S	1166.22	1	0.9974	0.1837	210.4	26	10/20	2
	96.32	K.GDSDDEKPRKGERR.S	1645.72	1	1.2545	0.0901	137.8	67	10/26	2
	102.27	K.SPSPPR.L	640.712	1	0.5983	0.2085	87.6	16	4/10	12
	102.32 - 102.33	K.SPSPPR.L	640.712	1	0.5875	0.0909	71.3	154	4/10	12
#199	Junctophilin 3 [Homo sapiens]					30.1232	22328100		5 (0 3 0 1 1)
	15.25	K.RRYSK.G	709.821	1	0.9251	0.1097	147	30	6/8	6
	55.65	K.LRKSESK.S	847.984	1	0.7913	0.0132	303.2	41	7/12	6
	73.12	-.MSSGGR.F	594.665	1	0.7519	0.0534	251.8	9	6/10	3
	73.15	-.MSSGGR.F	594.665	1	0.5365	0.041	102.8	150	4/10	3
	73.22 - 73.24	-.MSSGGR.F	594.665	1	0.5784	0.1833	209.5	14	6/10	3
#200	Lamin B1 [Homo sapiens]					30.1128	15126742		4 (1 2 0 1 0)
	17.58	R.IESLSSQLSNLQK.E	1447.62	2	1.6038	0.4038	412.5	88	13/24	1
	31.30 - 31.37	K.DAALATALGDKKSLEGDLEDLK.D	2274.51	2	2.256	0.5867	319.9	3	17/42	1
	46.55	K.SLEGDLEDLKDQIAQLEASLAAAK.K	2529.78	2	1.1341	0.2133	161	24	10/46	1
	46.63	K.SLEGDLEDLKDQIAQLEASLAAAK.K	2529.78	2	1.813	0.0674	242.1	21	13/46	1
#201	FK506-binding protein 4; FK506-binding protein 4 (59kD); T-cell FK506-b					30.1061	4503729		3 (3 0 0 0 0)
	27.08	R.RGEAHLAVNDFELAR.A	1698.86	2	2.1218	0.2023	291.2	204	11/28
	27.11	R.RGEAHLAVNDFELAR.A	1698.86	2	2.0287	0.3287	521.8	2	14/28
	95.49 - 95.53	K.EGKYKQALLQYK.K	1469.71	1	0.5873	0.0022	113.7	30	8/22
#202	PHD finger protein 12; PHD zinc finger transcription factor [Homo sapi					30.104	30842829		5 (1 2 0 0 2)
	68.34	K.AIAHAR.I	638.742	1	0.6889	0.1957	103.7	91	6/10	1
	76.72	K.AIAHAR.I	638.742	1	0.8568	0.0486	89.9	77	6/10	1
	85.86 - 85.89	K.HPPNRRVLQSVK.R	1431.67	2	0.8356	0.2543	60.1	9	10/22	2
	88.84 - 88.90	R.KPEKEPR.R	884.016	1	0.7763	0.0241	146.7	21	6/12
	103.41	K.TELKAIAHARILER.R	1621.91	1	0.9908	0.0695	43.3	212	4/26	1
#203	similar to H3 histone, family 3B [Homo sapiens]					30.1025	37543783		3 (3 0 0 0 0)
	19.95	R.VTIMPK.D	688.903	1	1.3602	0.1746	276.9	75	7/10	7
	20.21 - 20.27	R.YRPGTVALR.E	1033.21	2	2.0508	0.1029	512.6	2	13/16	9
	23.82 - 23.88	K.STELLIR.K	831.981	1	1.4076	0.0505	234.1	12	8/12	10
#204	calreticulin precursor; Sicca syndrome antigen A (autoantigen Ro; calre					30.0895	4757900		3 (3 0 0 0 0)
	40.82	K.SGTIFDNFLITNDEAYAEEFGNETWGVTK.A	3270.46	2	1.7896	0.2083	382.1	2	15/56
	40.85	K.SGTIFDNFLITNDEAYAEEFGNETWGVTK.A	3270.46	2	1.1576	0.1984	68.8	204	9/56
	55.53	R.CKDDEFTHLYTLIVRPDNTYEVK.I	2801.12	2	1.0797	0.0772	104.8	92	9/44
#205	similar to Homo sapiens (Human). TU12B1-TY [Dictyostelium discoideum]					30.0877	28850327		4 (1 1 2 0 0)
	78.29 - 78.35	K.YPMALK.E	722.919	1	0.7903	0.027	250.8	4	7/10
	82.72	R.ISLIKVLPIPSNK.K	1422.78	1	1.6601	0.0883	248.2	19	13/24
	82.75	R.ISLIKVLPIPSNK.K	1422.78	1	1.5427	0.0906	240.1	17	13/24
	82.78	R.ISLIKVLPIPSNK.K	1422.78	1	1.7549	0.0443	267.4	10	13/24
#206	Homo sapiens KIAA0851 protein, putative [Plasmodium yoelii yoelii]					30.0791	23479232		3 (3 0 0 0 0)
	17.74 - 17.80	K.EIEIK.K	631.742	1	1.5831	0	121.2	8	6/8
	97.49	K.QYAGSMAHK.K	993.123	1	1.1544	0.137	286.3	2	9/16
	97.52 - 97.57	K.QYAGSMAHK.K	993.123	1	0.8669	0.1328	149.6	44	6/16
#207	similar to common-site lymphoma leukemia guanine nucleotide exchange f					30.0788	37546091		4 (1 1 2 0 0)
	54.32 - 54.42	R.STSCR.A	553.613	1	0.9949	0.1529	269.4	4	6/8	1
	65.99	R.STSCR.A	553.613	1	0.6211	0.0173	145.1	45	5/8	1
	89.14 - 89.15	K.KQHACVK.I	813.992	1	1.0582	0.0911	312	1	9/12
	89.24 - 89.27	K.KQHACVK.I	813.992	1	1.0328	0.0796	185.9	6	7/12
#208	inhibitor of DNA binding 1 isoform b; DNA-binding protein inhibitor ID					30.0544	31317297		3 (3 0 0 0 0)
	58.39	R.SRSDH.-	601.593	1	0.9716	0.3195	170.4	8	5/8	2
	58.42 - 58.47	R.SRSDH.-	601.593	1	1.0876	0.3227	211.8	3	6/8	2
	59.01	R.SRSDH.-	601.593	1	0.8522	0.0461	167.1	6	5/8	2
#209	hypothetical protein DKFZp761P1010 [Homo sapiens]					30.0499	8922179		3 (3 0 0 0 0)
	44.92	R.PASIR.A	543.639	1	0.5696	0.0265	196.5	10	5/8
	65.15	-.MGMTR.M	595.76	1	0.9014	0.0968	263	25	6/8	4
	65.27	-.MGMTR.M	595.76	1	0.9975	0.0888	184.2	52	5/8	4
#210	transient receptor potential channel 7 [Homo sapiens]					30.0499	34481723		3 (3 0 0 0 0)
	69.20 - 69.21	K.QDISSLR.Y	818.899	1	0.9386	0.0376	87.9	187	6/12	9
	69.30	K.QDISSLR.Y	818.899	1	0.932	0.011	97.2	194	6/12	9
	69.36 - 69.38	K.QDISSLR.Y	818.899	1	0.9975	0.0496	100.4	140	6/12	9
#211	KR47_HUMAN Keratin associated protein 4-7 (Keratin associated protein 4.7) (U					30.0491	38258235		3 (3 0 0 0 0)
	71.15	R.PCCCLR.P	694.915	1	0.8539	0.0669	191.9	36	6/10	4
	71.22 - 71.25	R.PCCCLR.P	694.915	1	0.9814	0.148	182.9	59	6/10	4
	74.26 - 74.32	R.PCCCLR.P	694.915	1	0.8139	0.0387	182.2	94	6/10	4
#212	early protein [Human papillomavirus type 19]					30.046	9627295		3 (3 0 0 0 0)
	65.24 - 65.31	R.GGRSRVGR.S	844.946	1	0.9192	0.1002	88.4	63	7/14
	75.97 - 75.98	R.SRGRGKR.S	816.936	1	0.7627	0.113	91	143	6/12
	93.81 - 93.86	K.ASTTRGR.G	748.812	1	0.8289	0.0061	182.4	201	6/12
#213	envelope glycoprotein [Human immunodeficiency virus 1]					30.0398	33591028		3 (3 0 0 0 0)
	65.95	R.MGMGR.A	551.707	1	0.7953	0.0557	100	75	5/8	7
	65.99	R.MGMGR.A	551.707	1	0.6308	0.0028	169.1	23	5/8	7
	66.02 - 66.05	R.MGMGR.A	551.707	1	0.7539	0.1133	139.5	56	5/8	7
#214	high-mobility group protein B1 [Homo sapiens]					28.7581	30584163		4 (2 0 1 0 1)
	20.33	K.QPYEKKAAKLK.E	1304.56	2	1.2924	0.131	301.8	68	12/20	3
	23.36	K.GEHPGLSIGDVAK.K	1280.41	2	1.5518	0.0251	468	13	13/24	6
	23.53	K.IKGEHPGLSIGDVAK.K	1521.74	2	3.5713	0.5506	740.4	1	18/28	6
	41.75	K.KKHPDASVNFSEFSKK.C	1850.07	2	1.3431	0.5964	307.5	51	12/30	6
#215	axonemal dynein heavy chain 7 [Homo sapiens]					28.7422	17864092		5 (1 1 1 0 2)
	12.74 - 12.80	R.KIKKLAESHPK.I	1279.56	2	2.0187	0.1	376.1	2	13/20	1
	39.00 - 39.03	K.IVKADETIANEQAMASKAIK.D	2132.47	2	1.886	0.6852	419.3	6	15/38	1
	39.12	K.IVKADETIANEQAMASKAIK.D	2132.47	2	1.9974	0.6762	444	6	15/38	1
	83.64	K.KLKEAPPIPK.D	1121.4	1	0.8832	0.0961	191.3	13	9/18	1
	93.67 - 93.73	K.KPEEFK.K	777.889	1	0.6411	0.2172	140.6	3	6/10	1
#216	L100_ADE05 LATE 100 KD PROTEIN					28.5167	125876		5 (1 0 2 1 1)
	0.27	K.VMSTVMSELIVRR.A	1521.88	1	0.909	0.1756	43.2	212	4/24	3
	0.39	K.VMSTVMSELIVRR.A	1521.88	1	1.003	0.1229	51.7	86	5/24	3
	41.72	R.HGDYLDVGDDVLLK.H	1559.7	2	1.4759	0.4563	391.7	45	12/26	3
	101.17	K.VMSTVMSELIVRR.A	1521.88	1	0.7901	0.1262	46.5	238	5/24	3
	111.66	K.VMSTVMSELIVRR.A	1521.88	1	1.4885	0.1691	87.4	139	6/24	3
#217	nuclear receptor co-repressor 2; silencing mediator for retinoid and th					28.3336	5454074		4 (0 2 2 0 0)
	21.63	K.NENYKSLVR.R	1123.24	2	0.9679	0.2972	304	181	9/16	2
	68.97 - 69.00	R.EPTPR.L	599.66	1	0.6324	0.1856	65.9	117	4/8	2
	69.05 - 69.07	R.EPTPR.L	599.66	1	0.5843	0.0724	73.3	113	4/8	2
	76.54	R.EPTPR.L	599.66	1	0.7171	0.0555	76.2	83	4/8	2
#218	TBP-associated factor 15 isoform 1; TAF15 RNA polymerase II, TATA box					28.303	21327701		4 (1 1 1 1 0)
	35.89 - 35.95	R.SRGGYGGDRGGGSGYGGDR.S	1788.78	3	0.6144	0.3081	89.1	48	21/72	2
	57.68	R.GGYGGDRSRGGYGGDR.G	1587.6	2	1.0518	0.0762	203.1	170	10/30	2
	57.71	R.GGYGGDRSRGGYGGDR.G	1587.6	2	1.1866	0.0486	322.2	88	11/30	2
	66.01	R.GGYGGK.M	538.577	1	0.8129	0.0518	229.4	11	6/10	2
#219	MO2L_HUMAN MO25-like protein					28.282	15214077		5 (1 1 1 0 2)
	4.32	R.ECIRHEPLVK.I	1224.46	1	0.946	0.1526	49.2	112	4/18	1
	8.02	R.ECIRHEPLVK.I	1224.46	1	0.9676	0.0299	68.6	143	4/18	1
	8.70	R.ECIRHEPLVK.I	1224.46	1	0.9731	0.2385	68.6	86	4/18	1
	42.65	R.ECIRHEPLVK.I	1224.46	1	0.8753	0.2358	191	35	7/18	1
	107.99	K.KTDKASEEVSK.S	1222.33	1	0.9664	0.1881	220.5	1	8/20	1
#220	immediate early 2 [Human herpesvirus 6]					28.2751	19773438		5 (2 0 0 1 2)
	14.36	R.SRLQQLEK.Q	1002.15	2	1.1215	0.1486	415.9	155	9/14	3
	16.74 - 16.79	K.KHHDPKDTNDPK.M	1432.52	2	2.3811	0.1134	446.6	94	12/22	3
	17.50 - 17.53	R.RKEKKESAKFK.I	1379.63	2	1.4956	0.2312	236.1	99	9/20	2
	65.40 - 65.46	R.LHDFSNR.S	888.951	1	0.6249	0.2758	102.6	35	6/12	3
	69.56	K.AAKNTSK.K	719.811	1	0.5625	0.0047	88.4	28	7/12	3
#221	SET_HUMAN SET protein (HLA-DR associated protein II) (PHAPII) (Phosphatase 2A					28.2085	1711383		3 (2 1 0 0 0)
	36.47 - 36.48	K.EQQEAIEHIDEVQNEIDRLNEQASEEILK.V	3451.65	3	4.1692	0.414	777.1	3	28/112	2
	37.49 - 37.56	K.ELNSNHDGADETSEKEQQEAIEHIDEVQNEIDRLNEQASEEILK.V	5079.24	3	3.1502	0.0698	284.4	167	21/172	1
	67.99 - 68.04	K.SGKDLTK.R	748.849	1	0.6055	0.0946	226.9	52	7/12	3
#222	Cu++-ATpase, copper transporter, P-type ATPase, putative heavy metal i					28.2065	17556548		4 (2 0 1 0 1)
	20.01 - 20.07	K.ASTTK.L	507.561	1	0.5671	0.1805	82.7	36	4/8
	35.52	R.VVQIASFVNPSTMSLK.L	1722.04	2	0.8047	0.2518	33.1	16	12/30
	103.31	K.MTLSEEQRK.G	1122.28	1	0.9582	0.0025	139.2	41	7/16
	110.78	K.MTLSEEQRK.G	1122.28	1	0.9242	0.0803	75	234	5/16
#223	FLJ00139 protein [Homo sapiens]					28.1941	18676484		4 (1 2 0 0 1)
	56.43	K.LPSPAPAR.K	808.949	1	0.5644	0.0351	71.8	65	5/14	3
	71.21	R.VLGLPSR.M	741.903	1	0.7592	0.2222	157	155	6/12	4
	71.27 - 71.28	R.VLGLPSR.M	741.903	1	0.8995	0.0342	146.7	72	6/12	4
	81.98 - 82.04	R.VGAGSR.P	546.6	1	0.6558	0.1631	100.2	45	5/10	5
#224	MAP/ERK kinase kinase 4 isoform a; SSK2/SSK22 MAP kinase kinase kinase,					28.194	5803088		4 (0 2 2 0 0)
	9.49 - 9.50	R.QKIGDK.Y	688.797	1	1.1958	0.1495	207.5	7	7/10	3
	71.15	K.VCTDEE.-	695.72	1	0.7967	0.1339	163.8	73	5/10	4
	71.22 - 71.25	K.VCTDEE.-	695.72	1	0.7727	0.2153	163.2	100	5/10	4
	74.26 - 74.32	K.VCTDEE.-	695.72	1	0.7824	0.1107	155.1	193	5/10	4
#225	Kidney ankyrin repeat-containing protein [Homo sapiens]					28.1802	23337043		4 (2 0 0 2 0)
	27.25	R.ENGECRSVAVGAEENMNDIVVYHR.G	2692.93	2	1.223	0.2379	68.6	38	11/46	5
	70.11	K.ECASR.G	565.624	1	0.9534	0.0361	88.7	72	4/8	6
	70.20	K.ECASR.G	565.624	1	0.9098	0.0894	152.9	19	5/8	6
	70.66	K.ECASR.G	565.624	1	0.7406	0.1807	77.6	65	4/8	6
#226	alpha 2 type VI collagen isoform 2C2a precursor; collagen VI, alpha-2					28.1724	17402879		4 (0 2 2 0 0)
	10.48 - 10.54	K.GDPGR.P	501.516	1	0.8425	0.1074	81.7	75	5/8	16
	10.56	R.HDPR.D	524.553	1	0.688	0.0894	240.5	1	5/6	18
	27.56 - 27.58	R.GPPGEIGAK.G	825.933	1	0.8105	0.2265	50.5	201	7/16	6
	49.35	K.TDCPIHVYFVLDTSESVTMQSPTDILLFHMK.Q	3570.11	2	0.834	0.1709	100.9	159	10/60	5
#227	Unknown (protein for IMAGE:4932124) [Homo sapiens]					28.1594	20987692		4 (1 1 1 1 0)
	68.97 - 69.00	R.EPEPK.E	599.657	1	0.7416	0.1458	67.6	106	4/8	8
	69.05 - 69.07	R.EPEPK.E	599.657	1	0.6183	0.0578	72.9	114	4/8	8
	76.48	R.EPEPK.E	599.657	1	0.6509	0.1436	76.3	43	4/8	8
	76.54	R.EPEPK.E	599.657	1	0.6384	0.1572	72.7	94	4/8	8
#228	short heat shock protein 60 Hsp60s1 [Homo sapiens]					28.1569	14326411		3 (2 1 0 0 0)
	22.37 - 22.43	K.EIGNIISDAMK.K	1191.38	2	1.7727	0.1054	359.6	48	13/20	2
	41.72	R.GVMLAVDAVIAELKK.Q	1557.92	2	2.6464	0.2535	702.2	1	16/28	1
	43.06	R.GVMLAVDAVIAELK.K	1429.75	2	3.1386	0.3893	1450.1	1	17/26	1
#229	UPF3 regulator of nonsense transcripts homolog B isoform 2 [Homo sapie					28.1516	12711674		5 (1 1 0 2 1)
	11.41	K.DEKPK.R	616.687	1	0.8931	0.1432	131.3	13	6/8	1
	11.61	K.DEKPK.R	616.687	1	1.4532	0.0648	251.4	18	6/8	1
	46.15	K.NRELIAKKTTPLLSFLK.N	1973.39	1	0.6488	0.2113	59.6	19	6/32	1
	79.24 - 79.30	K.SGDSAAER.K	792.775	1	0.8121	0.1943	161.6	23	7/14	1
	79.54 - 79.57	K.SGDSAAER.K	792.775	1	1.1995	0.269	281.1	9	10/14	1
#230	hypothetical protein FLJ11142 [Homo sapiens]					28.1438	31377846		4 (1 1 1 1 0)
	2.79	K.NGAIR.V	530.601	1	0.9952	0.0835	216.5	49	6/8
	2.82	K.NGAIR.V	530.601	1	0.7773	0.0233	280.9	5	7/8
	26.51	R.IYDFASKTPLAQMK.F	1613.9	2	1.7081	0.084	284.2	146	11/26
	72.78	R.IYDFASK.T	843.947	1	1.0129	0.0047	170.9	96	6/12
#231	similar to KIAA0303 [Homo sapiens]					28.1325	37550319		6 (1 0 1 2 2)
	19.26 - 19.30	K.ISGKVTK.S	732.893	1	0.7575	0.3568	321.4	4	8/12	1
	33.80 - 33.85	K.EPATQSLGGSSREGK.G	1504.59	2	0.8049	0.2347	34.8	74	12/28	1
	35.07 - 35.13	K.LSPSYGSDKKHLCSR.K	1678.9	2	0.5026	0.2133	15.8	231	9/28	1
	37.16 - 37.22	K.HLCSR.K	615.729	1	0.7244	0.0845	90.8	23	5/8	2
	61.81	R.SVSCLK.P	636.785	1	1.0867	0.2323	186.1	78	6/10
	61.87	R.SVSCLK.P	636.785	1	0.7908	0.0263	201.5	58	7/10
#232	envelope glycoprotein [Human immunodeficiency virus type 1]					28.123	6959276		4 (2 0 1 0 1)
	85.11	K.QIVTMWQEVGK.A	1319.56	1	1.1042	0.2014	261.9	35	10/20
	107.24	K.QIVTMWQEVGK.A	1319.56	1	1.137	0.038	143.8	60	7/20
	111.72	K.QIVTMWQEVGK.A	1319.56	1	0.9939	0.0046	159.3	55	7/20
	114.80	K.QIVTMWQEVGK.A	1319.56	1	0.8525	0.1076	82.9	143	5/20
#233	KIAA1566 protein [Homo sapiens]					28.1222	10047197		4 (1 2 0 0 1)
	38.44 - 38.50	R.RASCPR.P	689.811	1	0.8106	0.1088	209.5	56	6/10	2
	44.07 - 44.14	R.WRFCINQTIRNR.E	1607.87	2	2.0196	0.6381	654.9	8	13/22	2
	49.20	R.RASCPR.P	689.811	1	0.7103	0.0765	282.4	7	6/10	2
	88.94 - 89.00	R.ESTADTR.A	779.777	1	0.8348	0.0158	211.7	7	8/12	2
#234	KIAA0315 [Homo sapiens]					28.1194	2280476		4 (2 0 1 0 1)
	9.73	R.ISVAGR.N	602.707	1	1.0806	0.0637	179.2	52	6/10
	53.84	R.ILKVYLTPDGTSSEYDSILVEINKRVKR.D	3238.72	3	1.5208	0.0382	246.7	8	20/108
	71.33	R.VEYDTR.V	782.822	1	0.6532	0.1307	127.7	49	5/10
	83.73	R.ISVAGR.N	602.707	1	0.738	0.0362	65.2	80	4/10
#235	A24938 hypothetical T2 protein - human herpesvirus 4					28.0902	76647		5 (0 2 1 1 1)
	84.27	R.PMLPPQPDLPGR.E	1318.57	1	1.2332	0.1826	461.3	1	12/22	2
	85.11	R.PMLPPQPDLPGR.E	1318.57	1	1.2152	0.2	268.2	34	10/22	2
	111.92	R.PMLPPQPDLPGR.E	1318.57	1	0.908	0.1646	250.9	5	10/22	2
	112.00	R.PMLPPQPDLPGR.E	1318.57	1	0.8263	0.1733	237.5	2	8/22	2
	112.56	R.PMLPPQPDLPGR.E	1318.57	1	0.9501	0.0699	406.2	2	10/22	2
#236	RKQG3127 [Homo sapiens]					28.0882	37182703		3 (2 1 0 0 0)
	13.27	R.NEIQK.L	631.702	1	1.4118	0.4136	318.2	32	6/8	3
	13.31 - 13.33	R.NEIQK.L	631.702	1	1.7648	0	290	19	6/8	3
	67.79 - 67.85	K.IVYSTYSR.K	989.107	1	0.8658	0.0165	108.3	71	7/14	1
#237	T cell receptor beta chain [Homo sapiens]					28.0837	1816576		4 (2 0 0 2 0)
	11.73 - 11.74	-.TIQRTEQR.D	1032.14	2	1.6744	0.0872	158.4	93	9/14	1
	11.85	-.TIQRTEQR.D	1032.14	2	1.268	0.0772	168.9	99	7/14	1
	12.97	-.TIQRTEQR.D	1032.14	2	1.4766	0.1596	159.8	36	8/14	1
	13.06	-.TIQRTEQR.D	1032.14	2	1.4347	0.1675	99.1	235	7/14	1
#238	bA472K17.1 (novel protein) [Homo sapiens]					28.0831	12314280		4 (0 3 0 1 0)
	71.33	-.PNSHSLK.S	782.868	1	0.6965	0.0739	97.4	186	5/12
	71.36	-.PNSHSLK.S	782.868	1	0.6522	0.0644	125.9	61	6/12
	71.40 - 71.43	-.PNSHSLK.S	782.868	1	0.6617	0.204	149.9	47	6/12
	74.44 - 74.47	-.PNSHSLK.S	782.868	1	0.7929	0.0517	220.6	9	7/12
#239	SH3 protein interacting with Nck, 90 kDa, isoform 2 [Homo sapiens]					28.0786	20070807		4 (1 2 0 0 1)
	43.43 - 43.45	-.MYRALYAFRSAEPNALAFAAGETFLVLER.S	3279.76	3	1.5724	0.1065	442.7	223	24/112	4
	74.09	K.KMCK.R	509.71	1	0.5367	0.1459	86.4	54	3/6	14
	77.30	K.KMCK.R	509.71	1	0.6154	0.0471	80.5	56	3/6	14
	85.37 - 85.43	R.RGTHTTVSQVQPPPSK.A	1720.91	1	1.2257	0.145	181.6	18	12/30	4
#240	polyamine modulated factor 1 binding protein 1; PMF-1 binding protein					28.0688	13775212		3 (2 1 0 0 0)
	43.62	K.LKNSLEEAKQQERLAAQQAAQCKEEAALAGCHLEDTQRK.L	4339.82	4	1.3755	0.3096	284.4	161	25/228	1
	49.04	K.EAECKALQAEVQKLKNSLEEAK.Q	2460.79	2	1.1179	0.1302	93.6	204	9/42	2
	84.67 - 84.73	K.GLLLDK.Q	658.81	1	0.8923	0.0066	144.9	96	6/10	1
#241	ubiquitin protein ligase E3 component n-recognin 1; ubiquitin ligase E					28.0682	28372497		5 (0 2 1 1 1)
	60.67 - 60.68	K.VATFK.K	565.685	1	0.6467	0.1893	148.9	5	6/8	4
	76.81	R.ISGYNIR.H	822.933	1	0.9365	0.2315	114.5	104	6/12	1
	76.93 - 76.97	R.ISGYNIR.H	822.933	1	1.045	0.1127	204.5	41	8/12	1
	79.98 - 80.04	R.ISGYNIR.H	822.933	1	0.6329	0.1252	116.9	71	7/12	1
	90.75 - 90.79	K.LFAMEFVK.Y	985.225	1	1.0489	0.0783	146.7	56	8/14	2
#242	ATP-dependent RNA helicase ROK1; ATP-dependent RNA helicase [Homo sapi					28.0594	23097277		3 (2 1 0 0 0)
	20.58 - 20.64	R.ELIK.I	502.627	1	1.189	0.2181	251.1	3	5/6	99
	76.75 - 76.78	K.ISEGTGFR.I	866.942	1	1.0369	0.0464	168.8	71	8/14	4
	82.87 - 82.93	K.INFLR.N	662.804	1	0.7722	0.0084	157.5	144	6/8	3
#243	hypothetical protein XP_117268 [Homo sapiens]					28.0545	20537325		3 (2 1 0 0 0)
	2.75	R.ENGGR.G	532.53	1	1.09	0.0314	192.2	32	6/8	3
	2.79	R.ENGGR.G	532.53	1	1.0241	0.0541	223.2	37	6/8	3
	2.82	R.ENGGR.G	532.53	1	0.7858	0.0108	181.8	56	6/8	3
#244	FLJ20707 protein [Homo sapiens]					28.0537	20380232		3 (2 1 0 0 0)
	0.98	K.IHNKAQWSLVND.-	1425.57	1	1.0283	0.1234	166.4	16	6/22
	22.12 - 22.19	K.MMMR.M	568.801	1	1.0746	0.3042	79.4	3	5/6	2
	31.24 - 31.26	K.MMMRMKIR.K	1097.52	1	0.5853	0.1331	34.6	163	7/14	1
#245	bA445O16.1 (DXF34) [Homo sapiens]					28.0526	17426439		4 (0 3 0 1 0)
	76.36	R.KAAHK.K	554.665	1	0.5424	0.1321	101.4	102	4/8	5
	76.45 - 76.46	R.KAAHK.K	554.665	1	0.5397	0.1947	140.9	53	4/8	5
	76.51	R.KAAHK.K	554.665	1	0.6196	0.0959	134	89	4/8	5
	76.73	R.KAAHK.K	554.665	1	0.6434	0.0818	124.3	119	4/8	5
#246	unnamed protein product [Homo sapiens]					28.0504	21754406		4 (1 2 0 0 1)
	6.41	R.NLAPK.G	542.651	1	0.7008	0.0207	310.7	3	6/8	12
	67.19 - 67.20	R.SVGSIK.I	590.693	1	0.5686	0.0098	111.7	74	6/10	2
	77.06 - 77.12	K.MPLLYLNR.A	1020.27	1	0.8671	0.1938	112.7	141	6/14	2
	81.30 - 81.36	R.IKATK.A	560.71	1	1.0073	0	81.8	14	4/8	2
#247	SBP2 protein [Homo sapiens]					28.0463	34189485		3 (2 1 0 0 0)
	57.91 - 57.97	R.QAYK.T	509.578	1	0.596	0	32.2	111	3/6	12
	70.19	K.KEKSTSK.Y	807.916	1	0.9263	0.1699	135.3	15	8/12	3
	74.09	R.QAYK.T	509.578	1	0.6284	0	77.1	70	3/6	12
#248	oxysterol-binding protein-like 1A isoform C; oxysterol-binding protein					28.0435	19718743		3 (2 1 0 0 0)
	68.95	K.ECDMAK.E	696.818	1	0.847	0.0505	140.9	118	6/10	2
	69.01 - 69.04	K.ECDMAK.E	696.818	1	0.8711	0.0087	145.3	76	6/10	2
	69.08	K.ECDMAK.E	696.818	1	0.78	0.0269	96.1	124	5/10	2
#249	nucleolar protein 5A [Homo sapiens]					28.0291	32483374		3 (2 1 0 0 0)
	57.08	K.ASQED.-	549.511	1	0.5321	0.2549	62.1	7	4/8	5
	57.20	K.ASQED.-	549.511	1	0.5814	0.4584	42.9	22	3/8	5
	60.93	K.ASQED.-	549.511	1	0.5108	0.0602	46.9	24	3/8	5
#250	similar to KIAA0650 protein [Homo sapiens]					26.7919	37545051		4 (2 0 0 1 1)
	6.79	K.KRGLAPIECYNR.I	1420.67	1	0.9775	0.0147	73.4	146	6/22
	14.61 - 14.67	R.PDLPSK.K	656.751	1	1.2754	0.2806	128.3	16	6/10
	38.87 - 38.93	K.NYNLKVTLPGLKEDSQILK.I	2174.53	2	2.0401	0.7085	425.1	4	14/36
	90.54 - 90.58	R.IEIPSCK.D	789.964	1	0.8836	0.1559	133.9	14	7/12
#251	large tegument protein [Human herpesvirus 7]					26.7058	9628754		4 (1 1 0 2 0)
	9.49 - 9.50	K.QKLATK.N	688.84	1	1.3811	0.1289	245	2	8/10	1
	30.42	K.FFALNYKKIIVPDK.V	1697.06	2	2.018	0.5194	484.3	2	15/26	1
	39.75 - 39.77	K.EQLGKFEHQPFGKEIQKLIEKIHLFYK.Q	3329.88	3	2.7489	0.5738	584.8	44	24/104	1
	76.16	K.LIHAK.L	581.731	1	0.8442	0.0683	91.3	126	4/8	1
#252	Unknown (protein for MGC:71599) [Homo sapiens]					26.6791	37747870		5 (0 2 1 0 2)
	41.33	K.QDQKLIEENEKLKTEKDALLESYK.A	2894.22	2	1.2765	0.4708	90.3	232	9/46	5
	41.36 - 41.43	K.QDQKLIEENEKLKTEKDALLESYK.A	2894.22	2	1.6415	0.615	113.4	187	10/46	5
	53.84	K.DTEYTLYKKEEEIKTENLDKCMEKTR.N	3239.62	3	1.4627	0.2261	155.9	145	17/100	3
	83.98	R.NLKSPIPLWGHR.S	1418.67	1	1.3243	0.2166	278.2	37	11/22	5
	100.49	R.NLKSPIPLWGHR.S	1418.67	1	1.1776	0.2286	160.8	72	9/22	5
#253	S22765 heterogeneous ribonuclear particle protein U - human					26.4642	284156		4 (1 1 1 0 1)
	9.85 - 9.86	R.LSDKGLK.A	760.903	1	0.9715	0.209	363.6	1	8/12	3
	16.36 - 16.42	R.KAVVVCPKDEDYK.Q	1494.74	2	1.8073	0.1406	374.1	3	14/24	5
	18.52 - 18.58	K.EVLAGR.P	644.744	1	1.4022	0.0348	293.7	5	8/10	6
	27.08	R.GYFEYIEENKYSR.A	1698.81	2	1.3288	0.3859	305.8	154	11/24	4
#254	KIAA1790 protein [Homo sapiens]					26.4411	14017797		3 (1 2 0 0 0)
	7.74	R.DFISCPR.H	837.967	1	0.819	0.0022	111	40	5/12	2
	14.15	K.MSFVPVGFWQR.F	1354.6	2	1.2092	0.416	308.1	14	10/20	2
	14.18 - 14.19	K.MSFVPVGFWQR.F	1354.6	2	1.4964	0.472	528.1	2	14/20	2
#255	UDP-glucose ceramide glucosyltransferase-like 1; UDP-glucose:glycoprote					26.4151	9910280		5 (1 1 0 1 2)
	19.41	R.VEEDVASDLVMKVDALLSAQPK.G	2358.7	3	1.7608	0.4721	706.4	29	27/84	2
	19.44 - 19.46	R.VEEDVASDLVMKVDALLSAQPK.G	2358.7	3	2.3402	0.4279	416.8	171	23/84	2
	42.06	K.ELRDFNLDGAPYGYTPFCDSRR.E	2593.82	2	0.6854	0.3152	62.3	213	7/42	2
	54.04	K.GMSSK.E	509.6	1	0.9095	0.1078	161.3	2	5/8	2
	54.11	K.GMSSK.E	509.6	1	0.5466	0.2695	131.2	7	4/8	2
#256	short heat shock protein 60 Hsp60s2 [Homo sapiens]					26.4103	14326412		3 (2 0 1 0 0)
	18.89 - 18.95	K.GIIDPTK.L	743.872	1	1.6831	0.2187	275.4	31	8/12	1
	20.35 - 20.46	K.DRVTDALNATR.A	1232.33	2	3.2158	0.3651	519.1	9	15/20	1
	34.66 - 34.73	K.RTLKIPAMTTATNAGVEGSLIVEK.I	2501.93	2	1.0338	0.2585	245.7	28	12/46
#257	huMCM2 [Homo sapiens]					26.3609	1232077		3 (2 0 1 0 0)
	17.50 - 17.53	R.THVDSHGHNVFK.E	1378.48	2	1.772	0.0106	481	2	15/22	7
	60.23	R.AMRQRDR.E	933.075	1	0.7079	0.2023	120.1	78	6/12	6
	87.87 - 87.92	K.AGIVTSLQAR.C	1016.18	1	1.0675	0.0406	272.9	1	10/18	8
#258	unnamed protein product [Homo sapiens]					26.3171	16554137		4 (1 1 1 0 1)
	11.44	K.LQRQDEELLGR.V	1357.5	2	0.8935	0.2742	192.6	12	8/20	1
	48.92	R.VTVADIEKELAELRESQDR.G	2202.41	2	0.6861	0.284	69	187	7/36	1
	93.37	R.LLTEMDAR.L	949.108	1	0.541	0.0583	69.6	225	6/14
	93.44 - 93.49	R.LLTEMDAR.L	949.108	1	0.6374	0.2791	106.4	6	8/14
#259	similar to dJ492J12.1 (novel protein similar to zinc finger protein hu					26.3128	34860894		3 (2 0 1 0 0)
	84.36 - 84.42	R.RATPDSIPQVLLPGR.P	1620.88	1	1.3532	0.1325	218.2	5	10/28
	98.08 - 98.14	R.RATPDSIPQVLLPGR.P	1620.88	1	1.5484	0.0162	295	7	11/28
	103.79	R.RATPDSIPQVLLPGR.P	1620.88	1	0.8025	0.236	102	5	6/28
#260	hypothetical protein MGC33607 [Homo sapiens]					26.2998	22749515		3 (2 0 1 0 0)
	15.07 - 15.08	K.EIPITGK.N	757.899	1	1.3295	0.0593	160.6	115	7/12	2
	46.01	R.EYLSLSDKICNQHNDPSKTTYISR.R	2814.08	2	0.866	0.2497	48.6	80	7/46	1
	113.16	K.KLLPFRETVSK.F	1318.59	1	0.9814	0.0279	147.2	73	8/20	2
#261	tat protein [Human immunodeficiency virus type 1]					26.2552	14530257		6 (0 1 1 2 2)
	6.12 - 6.14	K.TEVESKAETDPCD.-	1424.47	1	0.875	0.1425	189	3	8/24
	104.46 - 104.48	K.TEVESKAETDPCD.-	1424.47	1	1.0799	0.1046	290.1	2	9/24
	104.54 - 104.57	K.TEVESKAETDPCD.-	1424.47	1	1.3573	0.2525	219.4	21	8/24
	104.66	K.TEVESKAETDPCD.-	1424.47	1	0.9652	0.04	229	10	9/24
	114.24	K.TEVESKAETDPCD.-	1424.47	1	0.9828	0.0953	194.2	5	8/24
	114.58 - 114.61	K.TEVESKAETDPCD.-	1424.47	1	1.1146	0.2202	219.7	7	9/24
#262	similar to Hypothetical protein KIAA0056 [Homo sapiens]					26.2522	20481728		3 (1 2 0 0 0)
	9.34	K.KAVESK.S	661.771	1	0.8717	0.2841	110.1	46	5/10	3
	9.37	K.KAVESK.S	661.771	1	0.986	0.0508	170.7	7	7/10	3
	21.74	R.HRKRGKPPR.R	1132.35	2	1.3797	0.243	421.6	1	12/16	1
#263	hypothetical protein FLJ10330 [Homo sapiens]					26.2508	8922358		5 (0 2 0 2 1)
	6.45	R.ELEREKER.Q	1089.19	2	0.9766	0.1055	165.6	26	6/14	1
	7.36	R.KIKK.D	516.7	1	0.9525	0.7215	160.8	12	4/6	99
	9.23 - 9.25	K.EKSR.K	519.575	1	0.8837	0.0809	148.6	3	5/6	99
	63.67	R.EGHGSSSFDR.E	1079.06	1	1.3504	0.143	223.3	35	8/18	2
[truncated: 19,797 more rows]

## Sheet: ESM_1b
Sample: HeLa IL1
	Enzyme Trypsin; Filter Xcorr > 0.5					Score	Accession		Peptides (Hits)
	Time(s)	Sequence	MH+	Charge	XC	Delta Cn	Sp	RSp	Ions	Count
#1	calcium/calmodulin-dependent serine protein kinase [Homo sapiens]					282.117	13359271		34 (20 5 5 2 2)
	0.02 - 0.05	R.KTLVLLGAHGVGR.R	1321.6	1	1.655	0.0362	363.1	2	11/24	6
	0.12	R.KTLVLLGAHGVGR.R	1321.6	1	1.5619	0.265	163.7	2	8/24	6
	0.15	R.KTLVLLGAHGVGR.R	1321.6	1	1.244	0.0493	239.8	2	8/24	6
	3.46	R.KTLVLLGAHGVGR.R	1321.6	1	0.944	0.0241	255.3	1	10/24	6
	3.62	R.KTLVLLGAHGVGR.R	1321.6	1	1.0234	0.0062	190.4	4	7/24	6
	3.68	R.KTLVLLGAHGVGR.R	1321.6	1	0.9643	0.1014	123.2	11	7/24	6
	7.05	R.KTLVLLGAHGVGR.R	1321.6	1	1.3099	0.0841	116.6	22	6/24	6
	7.20	R.KTLVLLGAHGVGR.R	1321.6	1	0.9633	0.1376	91.7	150	5/24	6
	8.26	R.KTLVLLGAHGVGR.R	1321.6	1	0.8922	0.2108	201.9	1	8/24	6
	8.35	R.KTLVLLGAHGVGR.R	1321.6	1	1.4915	0.1318	255.2	2	9/24	6
	8.38	R.KTLVLLGAHGVGR.R	1321.6	1	0.9778	0.1136	123.5	8	6/24	6
	8.49	R.KTLVLLGAHGVGR.R	1321.6	1	1.4613	0.2183	316.1	1	10/24	6
	8.61	R.KTLVLLGAHGVGR.R	1321.6	1	0.8685	0.1258	119	24	6/24	6
	9.26	R.KTLVLLGAHGVGR.R	1321.6	1	0.8795	0.2289	131.5	7	6/24	6
	9.32	R.KTLVLLGAHGVGR.R	1321.6	1	1.166	0.0686	221.3	1	9/24	6
	11.28	R.KTLVLLGAHGVGR.R	1321.6	1	0.9653	0.1852	140.4	3	8/24	6
	11.54	R.KTLVLLGAHGVGR.R	1321.6	1	0.9674	0.1395	99.7	9	6/24	6
	81.13 - 81.19	R.KTLVLLGAHGVGR.R	1321.6	1	1.9911	0.2169	236.4	14	10/24	6
	84.19 - 84.25	R.KTLVLLGAHGVGR.R	1321.6	1	2.3341	0.2254	314.6	4	12/24	6
	97.91 - 97.97	R.KTLVLLGAHGVGR.R	1321.6	1	1.8073	0.1422	225.4	21	10/24	6
	101.00	R.KTLVLLGAHGVGR.R	1321.6	1	1.4607	0.0749	261.9	1	8/24	6
	101.03	R.KTLVLLGAHGVGR.R	1321.6	1	1.3391	0.1391	208.2	2	9/24	6
	101.11	R.KTLVLLGAHGVGR.R	1321.6	1	1.1398	0.1836	175.6	4	9/24	6
	101.15	R.KTLVLLGAHGVGR.R	1321.6	1	1.4758	0.162	152.7	16	8/24	6
	101.27 - 101.29	R.KTLVLLGAHGVGR.R	1321.6	1	1.4946	0.104	187.8	22	8/24	6
	101.35	R.KTLVLLGAHGVGR.R	1321.6	1	1.1066	0.1583	93.7	63	7/24	6
	101.38	R.KTLVLLGAHGVGR.R	1321.6	1	1.2101	0.0534	218.1	1	8/24	6
	104.38 - 104.46	R.KTLVLLGAHGVGR.R	1321.6	1	1.5709	0.1258	294	5	11/24	6
	107.14	R.KTLVLLGAHGVGR.R	1321.6	1	0.8618	0.1297	94.9	120	6/24	6
	107.48 - 107.54	R.KTLVLLGAHGVGR.R	1321.6	1	1.3337	0.1911	181.8	52	8/24	6
	110.56 - 110.59	R.KTLVLLGAHGVGR.R	1321.6	1	1.4616	0.0972	314	2	10/24	6
	110.63	R.KTLVLLGAHGVGR.R	1321.6	1	1.24	0.1071	158.7	6	8/24	6
	110.68 - 110.81	R.KTLVLLGAHGVGR.R	1321.6	1	1.6496	0.3242	307.1	1	10/24	6
	113.82 - 113.88	R.KTLVLLGAHGVGR.R	1321.6	1	1.5555	0.0737	300.6	1	10/24	6
#2	mutant beta-actin (beta'-actin) [Homo sapiens]					280.322	28336		30 (25 3 0 1 1)
	13.33	K.DSYVGDEAQSK.R	1199.21	2	1.9963	0.2165	716.6	1	15/20	22
	13.42 - 13.47	K.DSYVGDEAQSK.R	1199.21	2	2.0274	0.3786	876	1	15/20	22
	14.20	K.DSYVGDEAQSKR.G	1355.39	2	1.6967	0.3225	279.8	10	10/22	22
	14.97	K.DSYVGDEAQSKR.G	1355.39	2	1.2095	0.1228	289.2	4	11/22	22
	15.01 - 15.03	K.DSYVGDEAQSKR.G	1355.39	2	1.6893	0.2734	376.3	2	12/22	22
	15.10	K.DSYVGDEAQSKR.G	1355.39	2	1.4763	0.3528	405.7	2	11/22	22
	15.15	K.DSYVGDEAQSKR.G	1355.39	2	1.7481	0.1356	533.8	1	13/22	22
	17.16 - 17.22	K.AGFAGDDAPR.A	977.014	1	1.9524	0.2426	190.1	60	8/18	26
	18.30 - 18.36	K.IIAPPER.K	795.95	1	1.5843	0.0716	199.7	83	8/12	26
	18.42 - 18.48	R.LDLAGR.D	644.744	1	1.2896	0.1106	138.4	5	5/10	26
	19.08	R.HQGVMVGMGQK.D	1172.41	2	3.0329	0.5159	974.1	1	17/20	18
	19.11 - 19.15	R.HQGVMVGMGQK.D	1172.41	2	3.5061	0.5233	800	1	16/20	18
	19.17	R.HQGVMVGMGQK.D	1172.41	1	2.5734	0.3919	571.5	2	14/20	18
	20.44 - 20.50	R.GYSFTTTAER.E	1133.19	2	2.7541	0.4429	1114.3	1	16/18	10
	23.48 - 23.54	K.EITALAPSTMK.I	1162.38	2	2.78	0.4478	1016.8	1	18/20	23
	23.56 - 23.62	K.EITALAPSTMK.I	1162.38	1	2.4004	0	431.8	1	14/20	23
	24.94 - 24.96	R.GILTLK.Y	644.827	1	1.0158	0.1526	317.8	1	7/10	24
	25.03	R.GILTLK.Y	644.827	1	0.9703	0.0839	323	3	7/10	24
	26.27	K.IWHHTFYNELR.V	1516.69	2	2.8384	0.4367	1381.3	1	17/20	24
	26.55	R.AVFPSIVGRPR.H	1199.43	2	2.1913	0.2008	507.4	10	13/20	27
	26.58	R.AVFPSIVGRPR.H	1199.43	2	2.3196	0.1667	415.3	17	12/20	27
	26.61 - 26.64	R.AVFPSIVGRPR.H	1199.43	2	2.2987	0.2496	795.9	1	15/20	27
	28.00	R.VAPEEHPVLLTEAPLNPK.A	1955.24	2	3.8764	0.3359	666.3	2	18/34	9
	28.03 - 28.08	R.VAPEEHPVLLTEAPLNPK.A	1955.24	2	4.5499	0.3565	959.9	1	22/34	9
	29.31 - 29.37	K.SYELPDGQVITIGNER.F	1791.94	2	4.4283	0.0706	1318.3	2	23/30	27
	34.21	R.TTGIVMDSGDGVTHTVPIYEGYALPHAILR.L	3185.6	3	5.6873	0.6101	1628.5	1	40/116	7
	39.25 - 39.32	R.FRCPEALFQPSFLGMESCGIHETTFNSIMK.C	3422.97	3	3.8765	0.2154	884.1	4	29/116	10
	46.14 - 46.21	R.KYSVWIGGSILASLSTFQQMWISKQEYDESGPSIVHR.K	4230.75	3	6.4358	0.0281	1191.9	1	37/144	11
	46.22 - 46.28	K.IIAPPERKYSVWIGGSILASLSTFQQMWISKQEYDESGPSIVHR.K	5007.68	3	5.2327	0.4627	314	57	24/172	11
	48.75	K.IIAPPERKYSVWIGGSILASLSTFQQMWISK.Q	3509.12	3	1.7475	0.1352	611.3	1	31/120	18
#3	KPY2_HUMAN Pyruvate kinase, M2 isozyme					222.293	125604		24 (20 1 1 2 0)
	11.96 - 11.97	R.KASDVHEVR.K	1041.14	2	1.7262	0.2255	429.5	1	11/16	10
	12.05	R.KASDVHEVR.K	1041.14	2	1.1303	0.0711	468.1	3	11/16	10
	12.80 - 12.81	R.KASDVHEVR.K	1041.14	2	1.733	0.3261	297.7	2	12/16	10
	13.05	K.VLGEK.G	545.652	1	1.0433	0.0893	176.8	9	6/8	23
	13.14	K.VLGEK.G	545.652	1	1.2352	0.081	283.2	6	6/8	23
	15.35	R.SVETLK.E	676.783	1	1.054	0.0428	202	111	6/10	8
	15.43	R.SVETLK.E	676.783	1	0.9123	0.1088	168.2	130	6/10	8
	17.23 - 17.29	K.DIQDLK.F	731.818	1	1.639	0.1483	437	12	8/10	9
	18.20 - 18.26	K.MMIGR.C	607.814	1	1.4877	0	273.7	3	7/8	21
	21.15	R.VVPVP.-	510.649	1	1.0486	0.4243	288.9	1	6/8	10
	21.58 - 21.65	R.LNFSHGTHEYHAETIK.N	1885.03	2	4.6794	0.5197	1083.2	1	20/30	8
	21.66	R.LNFSHGTHEYHAETIK.N	1885.03	3	3.2815	0.4174	2148.8	1	33/60	8
	22.24 - 22.28	R.APIIAVTR.N	841.034	1	2.1898	0.3077	178.6	1	9/14	11
	24.65	R.LDIDSPPITAR.N	1198.35	2	2.9427	0.4039	1256.2	1	17/20	8
	24.68 - 24.74	R.LDIDSPPITAR.N	1198.35	2	3.4585	0.476	1301.8	1	18/20	8
	28.38 - 28.40	K.KGVNLPGAAVDLPAVSEK.D	1766.03	2	5.378	0.5495	1157.6	1	23/34	9
	29.22 - 29.28	K.GVNLPGAAVDLPAVSEK.D	1637.86	2	4.8932	0.5381	1276.2	1	23/32	9
	30.22 - 30.24	K.GADFLVTEVENGGSLGSK.K	1780.91	2	5.1517	0.5702	1494.6	1	21/34	8
	31.43 - 31.49	R.RFDEILEASDGIMVAR.G	1823.06	2	5.8659	0.4934	1564.2	1	25/30	9
	34.47	R.TATESFASDPILYRPVAVALDTK.G	2466.77	2	3.1777	0.5202	189.2	9	13/44	8
	34.50 - 34.55	R.TATESFASDPILYRPVAVALDTK.G	2466.77	2	4.8647	0.627	497.3	1	21/44	8
	34.64 - 34.71	R.TATESFASDPILYRPVAVALDTK.G	2466.77	3	2.6556	0.3066	590.8	3	26/88	8
	44.32	K.FGVEQDVDMVFASFIR.K	1861.11	2	4.2433	0.4483	1432.5	1	21/30	9
	44.35 - 44.40	K.FGVEQDVDMVFASFIR.K	1861.11	2	4.8988	0.5269	1787.9	1	22/30	9
#4	hypothetical protein FLJ11301 [Homo sapiens]					212.139	14149720		32 (10 5 8 3 6)
	0.18 - 0.24	K.MNSDEIKMQLGR.N	1422.66	1	1.5568	0.1345	204.1	33	7/22	1
	3.47	K.MNSDEIKMQLGR.N	1422.66	1	1.1736	0.1973	147.8	10	6/22	1
	3.70	K.MNSDEIKMQLGR.N	1422.66	1	1.4606	0.069	224.1	1	8/22	1
	3.79	K.MNSDEIKMQLGR.N	1422.66	1	0.8761	0.0545	98.2	30	5/22	1
	5.10	K.MNSDEIKMQLGR.N	1422.66	1	1.1889	0.0994	98.3	50	5/22	1
	5.35	K.MNSDEIKMQLGR.N	1422.66	1	1.2326	0.0923	151.8	5	6/22	1
	6.10	K.MNSDEIKMQLGR.N	1422.66	1	0.9882	0.1737	141.8	13	6/22	1
	8.05	K.MNSDEIKMQLGR.N	1422.66	1	1.0485	0.1161	91.2	23	5/22	1
	8.55	K.MNSDEIKMQLGR.N	1422.66	1	1.0179	0.0633	150.2	16	7/22	1
	8.70	K.MNSDEIKMQLGR.N	1422.66	1	0.8764	0.2417	134.7	36	6/22	1
	9.98	K.MNSDEIKMQLGR.N	1422.66	1	1.1974	0.1171	180.3	5	7/22	1
	10.07	K.MNSDEIKMQLGR.N	1422.66	1	0.8789	0.1431	163.4	6	7/22	1
	60.05	K.MNSDEIKMQLGR.N	1422.66	1	1.1144	0.1169	149.9	9	7/22	1
	82.21 - 82.27	K.MNSDEIKMQLGR.N	1422.66	1	1.4034	0.1315	151.6	37	8/22	1
	97.56	K.MNSDEIKMQLGR.N	1422.66	1	1.5296	0.1829	345.9	3	10/22	1
	97.60	K.MNSDEIKMQLGR.N	1422.66	1	1.433	0.2893	229.2	26	8/22	1
	97.68	K.MNSDEIKMQLGR.N	1422.66	1	1.385	0.1422	195.6	80	7/22	1
	97.86	K.MNSDEIKMQLGR.N	1422.66	1	1.4323	0.1633	266.3	22	9/22	1
	103.99	K.MNSDEIKMQLGR.N	1422.66	1	0.7503	0.0962	178.9	9	7/22	1
	107.34 - 107.47	K.MNSDEIKMQLGR.N	1422.66	1	1.3661	0.0487	224.1	57	7/22	1
	108.78	K.MNSDEIKMQLGR.N	1422.66	1	1.0076	0.2176	256.3	7	8/22	1
	108.84	K.MNSDEIKMQLGR.N	1422.66	1	1.1083	0.0755	169.2	13	7/22	1
	109.72	K.MNSDEIKMQLGR.N	1422.66	1	0.9924	0.3241	181.8	7	7/22	1
	110.60 - 110.62	K.MNSDEIKMQLGR.N	1422.66	1	1.1337	0.102	203.2	18	7/22	1
	110.66	K.MNSDEIKMQLGR.N	1422.66	1	0.9842	0.1883	183.6	10	7/22	1
	110.71	K.MNSDEIKMQLGR.N	1422.66	1	1.1719	0.016	188.8	7	7/22	1
	110.74	K.MNSDEIKMQLGR.N	1422.66	1	1.2965	0.123	165.8	4	7/22	1
	110.83	K.MNSDEIKMQLGR.N	1422.66	1	1.1179	0.2106	185.2	5	7/22	1
	110.96	K.MNSDEIKMQLGR.N	1422.66	1	1.2374	0.1974	191.2	21	7/22	1
	114.04 - 114.09	K.MNSDEIKMQLGR.N	1422.66	1	1.4401	0.1589	152	8	7/22	1
	114.15	K.MNSDEIKMQLGR.N	1422.66	1	1.043	0.0531	207.2	2	7/22	1
	114.24	K.MNSDEIKMQLGR.N	1422.66	1	1.2143	0.1381	101.2	25	6/22	1
#5	filamin 1 (actin-binding protein-280); filamin 1; filamin A, alpha (act					206.304	4503745		22 (19 1 1 0 1)
	13.33	R.VKVEPSHDASK.V	1197.32	2	1.5642	0.302	260.8	124	12/20	2
	13.42 - 13.47	R.VKVEPSHDASK.V	1197.32	2	2.3836	0.1494	695.5	2	14/20	2
	15.64 - 15.68	R.VHGPGIQSGTTNKPNK.F	1635.81	2	3.9959	0.5496	1106.8	1	20/30	3
	16.49	R.ALTQTGGPHVK.A	1109.26	2	2.7435	0.4789	519.4	1	13/20	3
	16.52	R.ALTQTGGPHVK.A	1109.26	2	2.2131	0.5079	360.3	3	11/20	3
	17.02	R.DAPQDFHPDR.V	1198.23	2	2.5615	0.304	483.3	3	14/18	2
	20.34 - 20.37	K.VTAQGPGLEPSGNIANK.T	1653.82	2	4.338	0.5193	931.1	1	22/32	2
	23.00 - 23.02	K.TGVAVNKPAEFTVDAK.H	1647.85	2	3.9944	0.4465	1238.6	1	20/30	1
	23.03	R.AYGPGIEPTGNMVK.K	1434.64	2	2.2521	0.1527	768.6	7	16/26	2
	24.60	R.EAGAGGLAIAVEGPSK.A	1427.59	2	3.5458	0.524	1806.1	1	22/30	4
	27.42	K.YTPVQQGPVGVNVTYGGDPIPK.S	2287.56	2	3.2601	0.5319	351.8	1	18/42	2
	28.50 - 28.52	K.DAGEGLLAVQITDPEGKPK.K	1939.16	2	4.2707	0.4243	1131.9	1	21/36	3
	30.45	K.SPFSVAVSPSLDLSK.I	1534.74	2	2.9919	0.3751	534.1	4	16/28	2
	30.49	K.SPFSVAVSPSLDLSK.I	1534.74	2	3.6304	0.5348	607.4	2	15/28	2
	30.52 - 30.55	K.SPFSVAVSPSLDLSK.I	1534.74	2	3.4579	0.4453	438.4	11	14/28	2
	34.01 - 34.02	K.ASGPGLNTTGVPASLPVEFTIDAK.D	2343.62	2	4.2826	0.6476	328.3	1	18/46	3
	35.11	R.EAGAGGLAIAVEGPSKAEISFEDRK.D	2503.75	2	1.7585	0.0995	168.2	155	12/48	4
	35.28	R.EEGPYEVEVTYDGVPVPGSPFPLEAVAPTKPSK.V	3487.85	3	5.2615	0.5538	576.7	1	34/128	2
	35.37 - 35.44	R.EEGPYEVEVTYDGVPVPGSPFPLEAVAPTKPSK.V	3487.85	3	6.0696	0.6198	737.4	1	37/128	2
	41.36 - 41.42	K.VGSAADIPINISETDLSLLTATVVPPSGR.E	2895.26	2	4.2858	0.5598	308.3	2	16/56	4
	43.48	K.DLGDGVYGFEYYPMVPGTYIVTITWGGQNIGR.S	3540.94	2	1.1812	0.0481	53.3	49	8/62	2
	43.54	K.DLGDGVYGFEYYPMVPGTYIVTITWGGQNIGR.S	3540.94	2	2.1777	0.3762	110.2	4	12/62	2
#6	BC331004_1 [Homo sapiens]					192.126	3399668		23 (13 5 1 4 0)
	0.09	K.ELVLPDVRLLPR.R	1420.73	1	1.0138	0.1445	199.8	3	9/22
	0.18 - 0.24	K.ELVLPDVRLLPR.R	1420.73	1	1.6358	0.0723	174.5	59	9/22
	1.23	K.ELVLPDVRLLPR.R	1420.73	1	0.8254	0.1367	110	104	6/22
	5.35	K.ELVLPDVRLLPR.R	1420.73	1	1.2787	0.0048	91.4	59	6/22
	8.70	K.ELVLPDVRLLPR.R	1420.73	1	1.1135	0.0327	127.6	47	7/22
	10.42	K.ELVLPDVRLLPR.R	1420.73	1	0.9691	0.3034	153.9	51	7/22
	82.21 - 82.27	K.ELVLPDVRLLPR.R	1420.73	1	1.5322	0.0841	106.9	134	9/22
	85.28 - 85.34	K.ELVLPDVRLLPR.R	1420.73	1	1.5836	0.0094	233.3	22	10/22
	97.56	K.ELVLPDVRLLPR.R	1420.73	1	1.7349	0.1183	310.8	5	11/22
	97.60	K.ELVLPDVRLLPR.R	1420.73	1	2.0125	0.2163	287.6	6	11/22
	97.64	K.ELVLPDVRLLPR.R	1420.73	1	1.8401	0.0575	252.7	21	10/22
	97.68	K.ELVLPDVRLLPR.R	1420.73	1	1.5884	0.1259	191.4	85	9/22
	97.86	K.ELVLPDVRLLPR.R	1420.73	1	1.7029	0.0775	282.9	16	11/22
	100.89 - 101.05	K.ELVLPDVRLLPR.R	1420.73	1	1.644	0.0603	215.1	50	9/22
	101.17 - 101.23	K.ELVLPDVRLLPR.R	1420.73	1	1.6327	0.0433	249.5	11	10/22
	101.82	K.ELVLPDVRLLPR.R	1420.73	1	1.2248	0.0853	127.1	137	6/22
	104.24 - 104.33	K.ELVLPDVRLLPR.R	1420.73	1	1.6154	0.0924	248.5	15	9/22
	107.34 - 107.47	K.ELVLPDVRLLPR.R	1420.73	1	1.3332	0.1011	367.3	3	12/22
	110.71	K.ELVLPDVRLLPR.R	1420.73	1	1.0129	0.1827	100.4	135	6/22
	110.96	K.ELVLPDVRLLPR.R	1420.73	1	1.3386	0.0756	135.1	67	7/22
	110.99 - 111.03	K.ELVLPDVRLLPR.R	1420.73	1	1.4265	0.1673	263.8	8	10/22
	114.20	K.ELVLPDVRLLPR.R	1420.73	1	1.2393	0.0279	159.8	7	9/22
	114.30 - 114.39	K.ELVLPDVRLLPR.R	1420.73	1	1.1976	0.119	177.1	34	9/22
#7	uracil DNA glycosylase [Homo sapiens]					182.386	35053		19 (16 2 1 0 0)
	11.85 - 11.87	R.LEKPAK.Y	685.836	1	1.1985	0.0531	245.8	53	7/10	4
	12.21	K.AGAHLQGGAK.R	910.013	1	1.9717	0.302	475.5	5	11/18	3
	12.27 - 12.32	K.AGAHLQGGAK.R	910.013	1	2.0611	0	511.2	5	11/18	3
	21.10 - 21.14	K.VIPELNGK.L	870.029	1	1.5816	0.2165	200.7	6	9/14	3
	22.94 - 22.96	K.LTGMAFR.V	795.974	1	1.4261	0.131	145.7	7	9/12	7
	32.18	R.VIISAPSADAPMFVMGVNHEK.Y	2214.59	2	3.7403	0.568	526.8	1	18/40	3
	32.21 - 32.23	R.VIISAPSADAPMFVMGVNHEK.Y	2214.59	2	3.8305	0.6164	379.8	1	17/40	3
	32.61 - 32.63	K.LVINGNPITIFQERDPSK.I	2042.33	2	3.9839	0.5877	301.6	1	13/34	4
	32.90	K.GILGYTEHQVVSSDFNSDTHSSTFDAGAGIALNDHFVK.L	4039.29	3	7.1512	0.6042	1024.9	1	39/148	3
	32.93 - 32.98	K.GILGYTEHQVVSSDFNSDTHSSTFDAGAGIALNDHFVK.L	4039.29	3	7.7179	0.6773	1650.9	1	46/148	3
	34.49	K.WGDAGAEYVVESTGVFTTMEK.A	2278.48	2	5.0208	0.5626	990.4	1	19/40	3
	42.02 - 42.09	K.VIHDNFGIVEGLMTTVHAITATQK.T	2596.99	2	4.7642	0.5384	1022.6	2	20/46	3
	42.06	K.VIHDNFGIVEGLMTTVHAITATQK.T	2596.99	3	3.4635	0.0937	857	1	34/92	3
	42.11 - 42.16	K.VIHDNFGIVEGLMTTVHAITATQK.T	2596.99	3	6.5724	0.0484	1851.2	2	45/92	3
	42.24	K.VIHDNFGIVEGLMTTVHAITATQK.T	2596.99	2	4.6575	0.2325	1307.4	1	22/46	3
	42.28	K.VIHDNFGIVEGLMTTVHAITATQK.T	2596.99	2	4.0983	0.4751	1801.4	1	23/46	3
	45.78 - 45.80	R.AAFNSGKVDIVAINDPFIDLNYMVYMFQYDSTHGKFHGTVK.A	4656.26	3	3.9946	0.4816	474	8	27/160	3
	46.88 - 46.89	K.VDIVAINDPFIDLNYMVYMFQYDSTHGKFHGTVK.A	3980.52	3	1.3124	0.1243	155.9	202	16/132	3
	46.96	K.VDIVAINDPFIDLNYMVYMFQYDSTHGKFHGTVK.A	3980.52	3	1.3156	0.222	106.9	40	16/132	3
#8	secretogranin II precursor; Chromogranin C (secretogranin II); secreton					180.171	4506801		27 (4 11 6 2 4)
	0.09	R.MLSKSGYPKTPGR.A	1422.68	1	1.0148	0.1245	135.6	24	7/24
	0.18 - 0.24	R.MLSKSGYPKTPGR.A	1422.68	1	1.6781	0.0252	273	8	10/24
	5.35	R.MLSKSGYPKTPGR.A	1422.68	1	1.2725	0.036	148.2	6	7/24
	6.10	R.MLSKSGYPKTPGR.A	1422.68	1	1.0991	0.1408	146.4	10	7/24
	6.78	R.MLSKSGYPKTPGR.A	1422.68	1	0.9656	0.1495	85.7	50	6/24
	8.05	R.MLSKSGYPKTPGR.A	1422.68	1	0.7967	0.2507	62.6	105	5/24
	9.98	R.MLSKSGYPKTPGR.A	1422.68	1	1.0573	0.1891	125.7	22	7/24
	50.04 - 50.11	R.MLSKSGYPKTPGR.A	1422.68	1	1.2631	0.0889	273.7	14	10/24
	60.05	R.MLSKSGYPKTPGR.A	1422.68	1	0.9548	0.1549	92.4	97	6/24
	85.28 - 85.34	R.MLSKSGYPKTPGR.A	1422.68	1	1.4471	0.1256	206.1	39	9/24
	97.56	R.MLSKSGYPKTPGR.A	1422.68	1	1.312	0.2548	280.6	13	10/24
	97.64	R.MLSKSGYPKTPGR.A	1422.68	1	1.6972	0.0836	262.2	18	10/24
	97.68	R.MLSKSGYPKTPGR.A	1422.68	1	1.3015	0.1845	298.1	15	11/24
	97.86	R.MLSKSGYPKTPGR.A	1422.68	1	1.5709	0.1295	409.7	5	12/24
	100.89 - 101.05	R.MLSKSGYPKTPGR.A	1422.68	1	1.5448	0.0628	289	10	11/24
	101.17 - 101.23	R.MLSKSGYPKTPGR.A	1422.68	1	1.3731	0.1872	222.7	17	9/24
	104.24 - 104.33	R.MLSKSGYPKTPGR.A	1422.68	1	1.4661	0.1086	297.3	6	10/24
	107.34 - 107.47	R.MLSKSGYPKTPGR.A	1422.68	1	1.3904	0.0253	228.8	48	9/24
	107.56 - 107.57	R.MLSKSGYPKTPGR.A	1422.68	1	1.1805	0.2142	160.6	23	8/24
	110.60 - 110.62	R.MLSKSGYPKTPGR.A	1422.68	1	1.1986	0.0581	187.2	27	8/24
	110.71	R.MLSKSGYPKTPGR.A	1422.68	1	1.0771	0.1356	188	9	8/24
	110.83	R.MLSKSGYPKTPGR.A	1422.68	1	1.2524	0.0867	118.9	22	7/24
	110.99 - 111.03	R.MLSKSGYPKTPGR.A	1422.68	1	1.4806	0.1224	238.1	16	9/24
	114.04 - 114.09	R.MLSKSGYPKTPGR.A	1422.68	1	1.1528	0.2194	121.9	19	7/24
	114.20	R.MLSKSGYPKTPGR.A	1422.68	1	1.2048	0.1795	148.3	9	8/24
	114.24	R.MLSKSGYPKTPGR.A	1422.68	1	1.2854	0.0554	133.1	10	8/24
	114.30 - 114.39	R.MLSKSGYPKTPGR.A	1422.68	1	1.284	0.0673	324.2	2	11/24
#9	I54511 T-cell receptor alpha chain (V06S1*01) - human (fragment)					162.121	2136224		24 (7 5 4 6 2)
	0.96	R.FTTGGLSNVLL.-	1122.3	1	0.9838	0.161	176.7	1	8/20
	83.58	R.FTTGGLSNVLL.-	1122.3	1	0.9564	0.0896	127.3	108	8/20
	83.78	R.FTTGGLSNVLL.-	1122.3	1	1.0153	0.0171	135.1	127	8/20
	101.62	R.FTTGGLSNVLL.-	1122.3	1	1.0799	0.0525	127.1	61	7/20
	101.97	R.FTTGGLSNVLL.-	1122.3	1	1.1718	0.2154	149	14	7/20
	103.91	R.FTTGGLSNVLL.-	1122.3	1	1.1046	0.0924	166.6	9	9/20
	105.34	R.FTTGGLSNVLL.-	1122.3	1	0.9457	0.1679	105.7	99	6/20
	105.66	R.FTTGGLSNVLL.-	1122.3	1	0.8802	0.1205	123.5	29	7/20
	105.75	R.FTTGGLSNVLL.-	1122.3	1	1.0213	0.0212	107.5	62	6/20
	106.22	R.FTTGGLSNVLL.-	1122.3	1	0.8845	0.0282	101.6	75	6/20
	106.32	R.FTTGGLSNVLL.-	1122.3	1	0.8119	0.0815	86.5	97	5/20
	106.93	R.FTTGGLSNVLL.-	1122.3	1	0.8983	0.1332	116.7	71	6/20
	108.02 - 108.08	R.FTTGGLSNVLL.-	1122.3	1	0.8913	0.1488	110.5	122	7/20
	108.56	R.FTTGGLSNVLL.-	1122.3	1	1.0034	0.0616	123	23	7/20
	108.69	R.FTTGGLSNVLL.-	1122.3	1	0.8385	0.2566	114.7	55	6/20
	109.43 - 109.45	R.FTTGGLSNVLL.-	1122.3	1	0.9592	0.1204	129.2	112	7/20
	109.68	R.FTTGGLSNVLL.-	1122.3	1	0.9015	0.0173	107.5	54	6/20
	109.78	R.FTTGGLSNVLL.-	1122.3	1	0.9441	0.3462	92.3	190	6/20
	112.85	R.FTTGGLSNVLL.-	1122.3	1	1.1	0.282	136.6	18	7/20
	113.10	R.FTTGGLSNVLL.-	1122.3	1	0.8975	0.1649	99.4	35	6/20
	113.36	R.FTTGGLSNVLL.-	1122.3	1	0.9866	0.1622	150.6	24	8/20
	113.48 - 113.50	R.FTTGGLSNVLL.-	1122.3	1	1.0503	0.0594	124.1	93	7/20
	113.62	R.FTTGGLSNVLL.-	1122.3	1	0.8501	0.0432	80.6	64	6/20
	113.71	R.FTTGGLSNVLL.-	1122.3	1	0.9674	0.0743	144.8	8	7/20
#10	olfactory receptor [Homo sapiens]					154.391	15293645		23 (9 3 3 3 5)
	0.02 - 0.05	K.VAALFYTVINPL.-	1321.59	1	1.5951	0.2034	190.6	48	9/22
	3.43	K.VAALFYTVINPL.-	1321.59	1	0.8414	0.1901	111	17	7/22
	3.46	K.VAALFYTVINPL.-	1321.59	1	0.8121	0.1657	88.3	67	7/22
	3.62	K.VAALFYTVINPL.-	1321.59	1	1.0152	0.0579	80.2	164	5/22
	3.68	K.VAALFYTVINPL.-	1321.59	1	0.6902	0.2878	166.8	2	8/22
	7.08	K.VAALFYTVINPL.-	1321.59	1	0.8331	0.054	61.2	66	5/22
	7.23	K.VAALFYTVINPL.-	1321.59	1	0.7773	0.0183	86.4	241	6/22
	8.26	K.VAALFYTVINPL.-	1321.59	1	0.8298	0.2739	53	123	5/22
	8.35	K.VAALFYTVINPL.-	1321.59	1	1.0473	0.35	222	3	9/22
	8.38	K.VAALFYTVINPL.-	1321.59	1	1.0598	0.0345	94.4	26	5/22
	8.49	K.VAALFYTVINPL.-	1321.59	1	1.0473	0.3375	111.5	40	6/22
	11.28	K.VAALFYTVINPL.-	1321.59	1	1.1626	0.0561	114.2	18	7/22
	97.91 - 97.97	K.VAALFYTVINPL.-	1321.59	1	1.8617	0.0292	217.8	25	10/22
	98.57	K.VAALFYTVINPL.-	1321.59	1	0.9532	0.1668	146.5	145	8/22
	101.03	K.VAALFYTVINPL.-	1321.59	1	1.1528	0.1697	132.4	14	7/22
	101.11	K.VAALFYTVINPL.-	1321.59	1	1.0195	0.24	213.3	3	9/22
	101.35	K.VAALFYTVINPL.-	1321.59	1	1.1721	0.1168	157.2	8	8/22
	103.54	K.VAALFYTVINPL.-	1321.59	1	1.1025	0.1134	155.5	75	8/22
	104.38 - 104.46	K.VAALFYTVINPL.-	1321.59	1	1.6503	0.0233	171.1	49	9/22
	106.56	K.VAALFYTVINPL.-	1321.59	1	1.1259	0.0016	218.7	54	8/22
	107.48 - 107.54	K.VAALFYTVINPL.-	1321.59	1	1.6277	0.0219	198.2	34	9/22
	110.63	K.VAALFYTVINPL.-	1321.59	1	0.9822	0.2241	106.5	40	6/22
	110.68 - 110.81	K.VAALFYTVINPL.-	1321.59	1	2.1303	0.1464	217.3	12	9/22
#11	hemicentin [Homo sapiens]					148.175	14575679		20 (6 7 3 3 1)
	0.71	K.GSPVLTDSMGR.V	1120.26	1	1.3168	0.0732	169.8	9	9/20	1
	0.75	K.GSPVLTDSMGR.V	1120.26	1	0.8646	0.2587	80.1	136	7/20	1
	0.96	K.GSPVLTDSMGR.V	1120.26	1	0.9193	0.2558	132.8	14	9/20	1
	78.71 - 78.74	K.GSPVLTDSMGR.V	1120.26	1	1.1028	0.1388	233.5	9	11/20	1
	82.57	K.GSPVLTDSMGR.V	1120.26	1	1.4502	0.1346	262	5	12/20	1
	83.55	K.GSPVLTDSMGR.V	1120.26	1	0.9967	0.0952	155.8	41	10/20	1
	83.90 - 83.92	K.GSPVLTDSMGR.V	1120.26	1	1.2524	0.0401	156.6	39	10/20	1
	101.97	K.GSPVLTDSMGR.V	1120.26	1	0.9194	0.216	88.8	135	6/20	1
	102.38	K.GSPVLTDSMGR.V	1120.26	1	1.069	0.2082	126.5	36	8/20	1
	103.24 - 103.28	K.GSPVLTDSMGR.V	1120.26	1	1.2623	0.0323	184.6	18	9/20	1
	104.93	K.GSPVLTDSMGR.V	1120.26	1	1.1422	0.089	125.9	68	7/20	1
	105.66	K.GSPVLTDSMGR.V	1120.26	1	0.9763	0.0932	93.2	114	8/20	1
	105.75	K.GSPVLTDSMGR.V	1120.26	1	0.9169	0.1452	93.5	114	7/20	1
	106.93	K.GSPVLTDSMGR.V	1120.26	1	0.9025	0.0364	99.6	124	6/20	1
	107.23	K.GSPVLTDSMGR.V	1120.26	1	0.9837	0.0689	121.9	69	7/20	1
	108.92	K.GSPVLTDSMGR.V	1120.26	1	0.8026	0.0445	80.8	207	6/20	1
	109.05	K.GSPVLTDSMGR.V	1120.26	1	0.9367	0.0762	100.9	53	7/20	1
	109.43 - 109.45	K.GSPVLTDSMGR.V	1120.26	1	0.9235	0.1549	128.8	114	8/20	1
	113.36	K.GSPVLTDSMGR.V	1120.26	1	1.003	0.1464	164.5	15	10/20	1
	113.80	K.GSPVLTDSMGR.V	1120.26	1	0.9092	0.1131	124	60	8/20	1
#12	phospholipase C, beta 2 [Homo sapiens]					148.115	4758938		21 (5 9 1 4 2)
	0.15	-.MSLLNPVLLPPK.V	1322.69	1	1.1535	0.1009	151.7	25	7/22	2
	3.43	-.MSLLNPVLLPPK.V	1322.69	1	1.012	0.078	95.6	30	6/22	2
	3.46	-.MSLLNPVLLPPK.V	1322.69	1	0.9212	0.1396	145.6	5	8/22	2
	7.05	-.MSLLNPVLLPPK.V	1322.69	1	1.0212	0.2289	75.1	96	5/22	2
	7.08	-.MSLLNPVLLPPK.V	1322.69	1	0.7881	0.0812	62.5	64	5/22	2
	7.20	-.MSLLNPVLLPPK.V	1322.69	1	0.9416	0.1489	102	101	6/22	2
	8.26	-.MSLLNPVLLPPK.V	1322.69	1	1.1249	0.0928	85.6	20	6/22	2
	8.35	-.MSLLNPVLLPPK.V	1322.69	1	1.2949	0.206	196.9	4	9/22	2
	9.26	-.MSLLNPVLLPPK.V	1322.69	1	0.9759	0.1528	63.5	81	5/22	2
	10.19 - 10.20	-.MSLLNPVLLPPK.V	1322.69	1	1.1446	0.0185	104.3	64	6/22	2
	11.28	-.MSLLNPVLLPPK.V	1322.69	1	0.938	0.2358	204.7	2	9/22	2
	101.00	-.MSLLNPVLLPPK.V	1322.69	1	1.3514	0.1631	206	5	9/22	2
	101.11	-.MSLLNPVLLPPK.V	1322.69	1	1.2685	0.1014	113.9	35	7/22	2
	101.15	-.MSLLNPVLLPPK.V	1322.69	1	1.1981	0.2115	155.7	13	8/22	2
	101.27 - 101.29	-.MSLLNPVLLPPK.V	1322.69	1	1.2795	0.1493	224.4	9	9/22	2
	101.35	-.MSLLNPVLLPPK.V	1322.69	1	1.2529	0.0645	243.8	1	10/22	2
	104.38 - 104.46	-.MSLLNPVLLPPK.V	1322.69	1	1.6118	0.0481	169.5	57	9/22	2
	105.99	-.MSLLNPVLLPPK.V	1322.69	1	0.871	0.2024	121.3	87	8/22	2
	110.56 - 110.59	-.MSLLNPVLLPPK.V	1322.69	1	1.3195	0.1174	159.3	30	8/22	2
	110.68 - 110.81	-.MSLLNPVLLPPK.V	1322.69	1	1.8185	0.1872	251.9	8	10/22	2
	113.82 - 113.88	-.MSLLNPVLLPPK.V	1322.69	1	1.4408	0.1306	155.6	36	8/22	2
#13	alpha enolase [Homo sapiens]					138.326	2661039		14 (13 1 0 0 0)
	8.79	K.SPDDPSR.Y	773.772	1	0.7211	0.1326	118.7	88	5/12	9
	16.33	R.IEEELGSK.A	904.986	1	1.7596	0.0898	363.7	37	9/14	9
	20.79 - 20.85	R.IGAEVYHNLK.N	1144.31	2	3.4865	0.3217	1079.9	1	15/18	7
	22.67	R.SGKYDLDFK.S	1073.18	2	2.6119	0.2874	664.1	1	12/16	8
	22.70 - 22.76	R.SGKYDLDFK.S	1073.18	2	3.1757	0.376	680.3	1	13/16	8
	26.38	K.EGLELLK.T	801.952	1	1.6629	0.1552	177.3	11	9/12	10
	27.70 - 27.74	K.DATNVGDEGGFAPNILENK.E	1962.06	2	6.167	0.577	1530.8	1	24/36	9
	29.74	K.FTASAGIQVVGDDLTVTNPK.R	2034.26	2	5.1388	0.5638	1121.6	1	21/38	7
	29.77 - 29.82	K.FTASAGIQVVGDDLTVTNPK.R	2034.26	2	5.2955	0.6004	1460.1	1	25/38	7
	30.33 - 30.39	R.YISPDQLADLYK.S	1426.6	2	3.5147	0.5237	814.4	1	18/22	10
	35.47	R.HIADLAGNSEVILPVPAFNVINGGSHAGNK.L	3013.36	3	5.3073	0.495	1283.7	1	36/116	4
	35.50 - 35.55	R.HIADLAGNSEVILPVPAFNVINGGSHAGNK.L	3013.36	3	6.5161	0.499	1860.9	1	41/116	4
	35.63 - 35.69	R.HIADLAGNSEVILPVPAFNVINGGSHAGNK.L	3013.36	2	5.0747	0.5643	642.3	1	22/58	4
	39.91 - 39.97	K.LAMQEFMILPVGAANFR.E	1909.31	2	4.4407	0.5337	940	1	23/32	5
#14	similar to FLJ00251 protein [Homo sapiens]					134.061	37541591		18 (7 3 6 0 2)
	0.71	K.LEVLVNFMR.A	1121.38	1	1.0174	0.2316	236.5	2	10/16	1
	0.75	K.LEVLVNFMR.A	1121.38	1	1.1578	0.2205	142.5	8	9/16	1
	0.96	K.LEVLVNFMR.A	1121.38	1	1.1482	0.0974	118	28	8/16	1
	24.11 - 24.16	K.CMAFAK.F	670.868	1	0.7721	0.0179	210.5	3	7/10
	51.39	K.CMAFAK.F	670.868	1	0.665	0.0985	162.5	8	6/10
	78.71 - 78.74	K.LEVLVNFMR.A	1121.38	1	1.0571	0.2041	215.7	15	10/16	1
	82.57	K.LEVLVNFMR.A	1121.38	1	1.1401	0.251	147.9	78	9/16	1
	83.55	K.LEVLVNFMR.A	1121.38	1	0.9113	0.1171	125.9	101	9/16	1
	83.58	K.LEVLVNFMR.A	1121.38	1	1.0473	0.0868	185.2	21	10/16	1
	83.90 - 83.92	K.LEVLVNFMR.A	1121.38	1	1.2213	0.0867	193.3	13	10/16	1
	93.80	K.SPLQSLK.T	772.913	1	0.6057	0.1339	182.2	1	6/12	1
	103.24 - 103.28	K.LEVLVNFMR.A	1121.38	1	1.1448	0.1525	154.4	37	8/16	1
	104.93	K.LEVLVNFMR.A	1121.38	1	1.0405	0.137	180.4	13	8/16	1
	106.69	K.LEVLVNFMR.A	1121.38	1	0.8646	0.0119	111.3	38	7/16	1
	107.23	K.LEVLVNFMR.A	1121.38	1	0.9508	0.1264	154.9	23	8/16	1
	108.02 - 108.08	K.LEVLVNFMR.A	1121.38	1	1.0362	0.1304	135.9	48	8/16	1
	109.05	K.LEVLVNFMR.A	1121.38	1	0.9819	0.0347	133.9	15	8/16	1
	113.80	K.LEVLVNFMR.A	1121.38	1	1.0131	0.1025	148.9	26	9/16	1
#15	T02435 probable oxysterol-binding protein DJ430N08.1 - human (fragment)					128.229	7513266		20 (5 5 2 5 3)
	3.47	K.LDDLSTCNDLIAK.H	1421.6	1	1.4216	0.0352	108.6	41	6/24	3
	3.70	K.LDDLSTCNDLIAK.H	1421.6	1	1.3599	0.1048	165	5	8/24	3
	6.78	K.LDDLSTCNDLIAK.H	1421.6	1	0.8505	0.1501	105.1	20	6/24	3
	8.55	K.LDDLSTCNDLIAK.H	1421.6	1	1.0607	0.0573	142.1	22	9/24	3
	50.04 - 50.11	K.LDDLSTCNDLIAK.H	1421.6	1	1.1738	0.1596	271.6	15	10/24	3
	85.28 - 85.34	K.LDDLSTCNDLIAK.H	1421.6	1	1.5687	0.0646	202.9	42	11/24	3
	97.56	K.LDDLSTCNDLIAK.H	1421.6	1	1.2929	0.2852	166.3	117	9/24	3
	97.60	K.LDDLSTCNDLIAK.H	1421.6	1	1.5771	0.2398	191.9	47	10/24	3
	97.68	K.LDDLSTCNDLIAK.H	1421.6	1	1.3625	0.1806	312.6	12	13/24	3
	100.89 - 101.05	K.LDDLSTCNDLIAK.H	1421.6	1	1.5301	0.125	238.2	36	12/24	3
	101.09	K.LDDLSTCNDLIAK.H	1421.6	1	1.1895	0.042	333.3	4	11/24	3
	101.82	K.LDDLSTCNDLIAK.H	1421.6	1	1.1761	0.0853	174	40	8/24	3
	107.34 - 107.47	K.LDDLSTCNDLIAK.H	1421.6	1	1.4015	0.0079	248.1	34	10/24	3
	107.56 - 107.57	K.LDDLSTCNDLIAK.H	1421.6	1	1.4287	0.035	184.6	11	8/24	3
	108.14	K.LDDLSTCNDLIAK.H	1421.6	1	1.1748	0	182.4	18	9/24	3
	108.84	K.LDDLSTCNDLIAK.H	1421.6	1	0.8833	0.2069	93.6	150	7/24	3
	110.66	K.LDDLSTCNDLIAK.H	1421.6	1	1.0967	0.0788	245.4	4	9/24	3
	110.96	K.LDDLSTCNDLIAK.H	1421.6	1	1.0713	0.2083	134.9	69	8/24	3
	114.04 - 114.09	K.LDDLSTCNDLIAK.H	1421.6	1	1.1242	0.2338	77.5	114	7/24	3
	114.24	K.LDDLSTCNDLIAK.H	1421.6	1	1.108	0.1623	109.6	21	7/24	3
#16	lipoprotein receptor-related protein LRP1 protein [Homo sapiens]					128.089	34409		17 (9 2 2 1 3)
	0.06 - 0.14	-.MLTPPLLLLLP.-	1221.62	1	1.1821	0.0793	225.9	13	10/20
	4.82	-.MLTPPLLLLLP.-	1221.62	1	1.0414	0.2028	173.5	6	7/20
	4.90	-.MLTPPLLLLLP.-	1221.62	1	0.8798	0.0203	353.2	1	9/20
	10.11	-.MLTPPLLLLLP.-	1221.62	1	0.5565	0.2773	86.8	30	6/20
	80.08 - 80.14	-.MLTPPLLLLLP.-	1221.62	1	1.6059	0.0786	409	2	13/20
	83.14 - 83.20	-.MLTPPLLLLLP.-	1221.62	1	1.3322	0.0785	366.6	1	13/20
	84.07	-.MLTPPLLLLLP.-	1221.62	1	1.3533	0.1382	367.7	2	12/20
	98.25 - 98.26	-.MLTPPLLLLLP.-	1221.62	1	1.7825	0.1623	357.2	3	11/20
	98.39	-.MLTPPLLLLLP.-	1221.62	1	1.0992	0.1958	559.7	1	13/20
	101.41 - 101.42	-.MLTPPLLLLLP.-	1221.62	1	0.8834	0.1564	179.7	3	8/20
	101.48	-.MLTPPLLLLLP.-	1221.62	1	0.8745	0.2328	173.2	4	7/20
	101.57	-.MLTPPLLLLLP.-	1221.62	1	0.9567	0.0077	233.9	2	8/20
	104.66	-.MLTPPLLLLLP.-	1221.62	1	0.8438	0.1145	230.2	1	8/20
	104.72 - 104.77	-.MLTPPLLLLLP.-	1221.62	1	1.3577	0.0396	328.5	1	10/20
	107.77 - 107.83	-.MLTPPLLLLLP.-	1221.62	1	1.3069	0.1397	297.7	5	10/20
	111.08	-.MLTPPLLLLLP.-	1221.62	1	0.9086	0.0206	114.6	15	6/20
	114.11 - 114.18	-.MLTPPLLLLLP.-	1221.62	1	1.3062	0.0759	361.7	1	11/20
#17	transketolase [Homo sapiens]					120.286	4507521		12 (12 0 0 0 0)
	16.54 - 16.58	K.LQALK.D	572.721	1	1.2281	0	345.4	4	6/8	7
	19.76	R.KISSDLDGHPVPK.Q	1393.57	2	3.3608	0.4325	1340.6	1	20/24	2
	24.73	R.TSRPENAIIYNNNEDFQVGQAK.V	2509.67	2	3.6049	0.5313	617.3	1	18/42	4
	24.76 - 24.77	R.TSRPENAIIYNNNEDFQVGQAK.V	2509.67	2	4.2091	0.5968	653.7	1	17/42	4
	25.84	R.SVPTSTVFYPSDGVATEK.A	1886.05	2	3.8139	0.6514	404	2	16/34	4
	28.74	K.ILATPPQEDAPSVDIANIR.M	2021.26	2	3.9495	0.6054	586	1	18/36	4
	28.77 - 28.82	K.ILATPPQEDAPSVDIANIR.M	2021.26	2	4.1437	0.5209	800.4	1	25/36	4
	44.15	K.NMAEQIIQEIYSQIQSK.K	2024.29	2	4.0667	0.6241	1300.3	1	20/32	4
	44.18 - 44.23	K.NMAEQIIQEIYSQIQSK.K	2024.29	2	5.7285	0.5979	2070.2	1	22/32	4
	53.08	K.GHAAPILYAVWAEAGFLAEAELLNLR.K	2797.2	2	1.0459	0.2112	137.6	4	11/50	1
	53.12 - 53.15	K.GHAAPILYAVWAEAGFLAEAELLNLR.K	2797.2	2	4.5235	0.6583	1865.6	1	26/50	1
	53.17	K.GHAAPILYAVWAEAGFLAEAELLNLRKISSDLDGHPVPK.Q	4171.75	3	1.6554	0.2424	159.5	65	20/152	1
#18	H2BL_HUMAN Histone H2B.l (H2B/l)					118.24	7387740		13 (10 1 1 1 0)
	3.50	K.HAVSEGTK.A	828.894	1	1.0634	0.1818	126.8	64	6/14	19
	8.28 - 8.29	R.IAGEASR.L	703.768	1	0.985	0.0596	253.6	12	8/12	15
	8.53	K.HAVSEGTK.A	828.894	1	1.3292	0.3683	206.7	11	8/14	19
	8.56	K.HAVSEGTK.A	828.894	1	1.2431	0.2987	387.2	1	8/14	19
	13.20	R.LAHYNKR.S	902.036	1	1.4588	0.255	290.5	26	8/12	17
	15.44	K.QVHPDTGISSK.A	1169.27	2	1.6634	0.191	129.6	66	10/20	19
	15.50 - 15.55	K.QVHPDTGISSK.A	1169.27	2	1.899	0.3039	221.1	2	13/20	19
	15.89 - 15.94	R.EIQTAVR.L	816.926	1	1.4369	0.0678	119.6	181	7/12	17
	28.71	R.LLLPGELAK.H	954.189	1	1.6832	0.0819	331.5	10	10/16	18
	28.75	R.LLLPGELAK.H	954.189	1	1.4143	0.041	256.4	23	9/16	18
	39.83 - 39.89	K.AMGIMNSFVNDIFER.I	1745.02	2	4.8044	0.5481	1809.1	1	21/28	18
	40.04	K.AMGIMNSFVNDIFER.I	1745.02	2	4.1981	0.4528	2032.5	1	22/28	18
	40.07 - 40.08	K.AMGIMNSFVNDIFER.I	1745.02	2	4.7163	0.4008	1896.8	1	21/28	18
#19	SI:dZ258D18.1 (novel protein similar to human titin (TTN)) [Danio rerio					116.636	29561775		16 (5 3 5 3 0)
	10.91	K.MITVR.A	619.801	1	1.0395	0.1722	166.5	33	6/8
	18.29	K.IIVSDVVTAR.A	1073.27	1	1.0564	0.2072	139.9	194	7/18
	21.66	R.LVWTVVELKVQTLNLK.I	1884.3	3	1.8162	0.4505	720.1	82	24/60
	24.66	K.IGWMKDGQALKETTR.L	1735	2	2.146	0.3855	634.4	7	15/28
	24.80	K.IGWMKDGQALKETTR.L	1735	2	1.6852	0.5049	456.9	33	13/28
	26.49	R.RTYVKVMSGENK.L	1412.64	1	1.2162	0.4435	205.8	85	10/22
	41.98	K.VLDTPGPPVNLIVK.E	1462.76	2	1.2728	0.4763	158.2	34	9/26
	45.78 - 45.80	R.VSAVNKIGFGEPSEVPEKHLAKDILLAPEAELDADLRKALVLR.A	4654.37	3	1.8838	0.5331	468.1	10	27/168
	53.75	R.VIARNAAGVSSVPSDSTGAITAK.D	2173.41	2	1.464	0.1847	344.1	14	13/44
	57.35	K.THVDLKWEAPQNDGGR.P	1823.95	1	0.5627	0.2878	56.1	164	5/30
	64.89 - 64.96	K.NVSGTATEVIR.V	1147.26	2	0.7668	0.1416	110.2	173	7/20
	72.97 - 72.99	R.AVPSPK.I	598.715	1	0.7214	0.1944	128.6	137	5/10
	78.15 - 78.21	K.NSILCK.W	677.837	1	0.9077	0.0064	93.8	40	5/10
	81.93 - 81.99	R.ISAENK.Y	661.728	1	0.8181	0.0477	66.1	57	4/10
	96.37	R.DQYEIPERMER.I	1466.6	1	1.0979	0.0082	77.2	226	6/20
	97.32 - 97.38	R.LIGQDNFSR.I	1050.15	1	1.1004	0.1514	111.2	74	7/16
#20	alpha-tubulin [Homo sapiens]					114.222	32015		12 (10 1 1 0 0)
	9.50	K.HVPR.A	508.597	1	0.8271	0.044	113.9	28	3/6	30
	9.54	K.HVPR.A	508.597	1	0.6862	0.2258	106	45	3/6	30
	9.57	K.HVPR.A	508.597	1	1.0152	0.2831	271.9	3	5/6	30
	9.64	K.HVPR.A	508.597	1	0.7186	0.2682	129.8	33	3/6	30
	24.25 - 24.31	R.NLDIERPTYTNLNR.L	1719.88	2	3.1896	0.1527	354.8	6	14/26	18
	28.01	K.VGINYQPPTVVPGGDLAK.V	1826.09	2	3.6	0.3365	509.8	1	19/34	21
	28.58	R.QLFHPEQLITGK.E	1411.63	2	2.2238	0.3706	255.6	1	16/22	19
	33.38 - 33.44	R.IHFPLATYAPVISAEK.A	1758.05	2	4.1472	0.5701	825.5	1	21/30	17
	37.33 - 37.39	R.FDGALNVDLTEFQTNLVPYPR.I	2410.67	2	4.4465	0.5013	632.5	1	19/40	18
	41.23	R.LISQIVSSITASLR.F	1488.76	2	3.3385	0.5513	1039.2	1	17/26	9
	41.26	R.LISQIVSSITASLR.F	1488.76	2	3.6781	0.6007	1338.1	1	18/26	9
	41.29 - 41.33	R.LISQIVSSITASLR.F	1488.76	2	3.813	0.5464	1331.7	1	19/26	9
#21	heat shock 70kDa protein 5 (glucose-regulated protein, 78kDa); BiP; he					112.331	16507237		12 (9 2 1 0 0)
	15.56 - 15.62	R.LIGDAAK.N	687.808	1	1.5698	0.1517	573.2	1	9/12	16
	17.45 - 17.52	K.VYEGERPLTK.D	1192.35	2	2.5979	0.2404	821.4	1	14/18	2
	18.64	R.VEIIANDQGNR.I	1229.33	2	3.1737	0.465	1044.6	1	16/20	19
	18.67	R.VEIIANDQGNR.I	1229.33	2	3.2624	0.459	1436.1	1	17/20	19
	18.71	R.VEIIANDQGNR.I	1229.33	2	2.93	0.2889	1161.5	1	15/20	19
	23.88	K.TKPYIQVDIGGGQTK.T	1605.82	2	3.4003	0.4412	1173.7	1	20/28	2
	23.91	K.TKPYIQVDIGGGQTK.T	1605.82	2	2.8374	0.3474	767.7	1	18/28	2
	24.02	K.NQLTSNPENTVFDAK.R	1678.78	2	3.9751	0.2864	1470.5	2	20/28	2
	33.05	R.IEIESFYEGEDFSETLTR.A	2166.28	2	4.2262	0.4577	843.5	2	18/34	2
	33.09	R.IEIESFYEGEDFSETLTR.A	2166.28	2	4.0986	0.1629	1046.1	1	20/34	2
	33.12	R.IEIESFYEGEDFSETLTR.A	2166.28	2	4.6127	0.464	991.2	1	18/34	2
	47.70	K.NILVFDLGGGTFDVSLLTIDNGVFEVVATNGDTHLGGEDFDQR.V	4569.94	3	1.3202	0.2284	423	1	27/168	2
#22	Titin [Homo sapiens]					112.129	17066105		16 (5 4 3 2 2)
	3.55 - 3.56	R.KVHK.L	511.641	1	0.607	0.1022	73.9	56	3/6	24
	6.17 - 6.19	R.KVPAK.V	542.695	1	1.2274	0.0368	196.3	22	5/8	5
	7.05	R.VTNEVGSSICSAR.V	1323.46	1	1.0101	0.2368	98.3	41	7/24	2
	9.15 - 9.20	K.IVSGAK.Y	574.693	1	1.191	0.0207	215.5	35	7/10	2
	9.48	K.AVKKDAK.K	759.918	1	0.7547	0.1798	103.3	147	5/12	3
	14.45	K.KTTCK.L	580.721	1	0.6167	0.2783	30.9	10	4/8	9
	19.92 - 19.98	R.ENAKVK.W	688.797	1	1.0292	0.4155	431	1	8/10	15
	28.49	K.PGSKDVLPGSAVCLK.S	1471.75	2	1.8662	0.5306	343.7	100	12/28	2
	34.22 - 34.27	R.VLDQNIPPSFTK.K	1359.55	1	0.9196	0.2482	38.9	126	8/22	2
	42.84 - 42.85	K.WARDHGESLDK.A	1314.39	1	1.2382	0.0297	311.1	19	10/20	8
	47.13 - 47.17	R.VKAVNEIGESEPSLPLNVVIQDDEVPPTIK.L	3231.64	2	1.7124	0.0694	235.7	13	14/58	7
	47.50 - 47.51	R.DTTTTVWDVVSATVARTTLKVTKLK.T	2736.16	2	1.0477	0.0411	82.1	206	11/48	7
	64.35 - 64.41	R.GRPAPK.V	625.744	1	0.6876	0.2458	134.1	99	5/10	10
	79.87	K.DQGNYR.L	752.756	1	1.0795	0.0357	126.9	67	5/10	2
	88.02	K.SPFFDIK.P	853.985	1	0.9683	0.0768	267.8	220	7/12	2
	88.05 - 88.10	K.SPFFDIK.P	853.985	1	0.8879	0.0349	247.7	32	7/12	2
#23	unnamed protein product [Homo sapiens]					112.063	7022841		17 (4 4 4 3 2)
	3.70	R.MTVEEQMERIR.R	1422.66	1	1.1449	0.249	94.5	78	5/20	5
	5.10	R.MTVEEQMERIR.R	1422.66	1	1.2668	0.021	93.1	59	5/20	5
	5.35	R.MTVEEQMERIR.R	1422.66	1	1.1606	0.2866	102.9	34	5/20	5
	6.10	R.MTVEEQMERIR.R	1422.66	1	1.0023	0.1529	66.3	225	4/20	5
	6.78	R.MTVEEQMERIR.R	1422.66	1	1.0001	0.0191	78.9	70	4/20	5
	8.05	R.MTVEEQMERIR.R	1422.66	1	0.9268	0.2149	68.5	77	4/20	5
	8.55	R.MTVEEQMERIR.R	1422.66	1	0.9962	0.094	76.8	178	5/20	5
	9.98	R.MTVEEQMERIR.R	1422.66	1	0.971	0.2201	96.9	68	5/20	5
	110.60 - 110.62	R.MTVEEQMERIR.R	1422.66	1	1.2528	0.0433	129	125	6/20	5
	110.66	R.MTVEEQMERIR.R	1422.66	1	1.1363	0.0348	97.8	119	5/20	5
	110.71	R.MTVEEQMERIR.R	1422.66	1	1.1531	0.0808	92.6	180	5/20	5
	110.74	R.MTVEEQMERIR.R	1422.66	1	1.0306	0.2327	61.3	122	4/20	5
	110.83	R.MTVEEQMERIR.R	1422.66	1	1.1439	0.1074	77.8	114	4/20	5
	114.04 - 114.09	R.MTVEEQMERIR.R	1422.66	1	1.2113	0.1995	84.6	82	5/20	5
	114.15	R.MTVEEQMERIR.R	1422.66	1	1.0256	0.1281	80.2	114	4/20	5
	114.20	R.MTVEEQMERIR.R	1422.66	1	1.0168	0.192	79.2	115	5/20	5
	114.30 - 114.39	R.MTVEEQMERIR.R	1422.66	1	1.0766	0.1797	141.7	98	7/20	5
#24	Similar to Elongation factor 2b [Homo sapiens]					110.312	19353009		12 (10 1 0 0 1)
	27.95 - 27.98	K.ARPFPDGLAEDIDKGEVSAR.Q	2144.33	2	5.2158	0.4767	848.7	1	21/38	1
	41.19	K.EGIPALDNFLDKL.-	1445.64	2	2.5839	0.5355	390.6	1	14/24	1
	41.22	K.EGIPALDNFLDKL.-	1445.64	2	2.3767	0.4853	303.6	1	14/24	1
	41.25	K.EGIPALDNFLDKL.-	1445.64	2	1.8805	0.3954	289.5	5	13/24	1
	41.28	K.EGIPALDNFLDKL.-	1445.64	2	3.108	0.5077	640.2	1	16/24	1
	41.34	K.EGIPALDNFLDKL.-	1445.64	2	2.3591	0.4637	462.9	1	16/24	1
	43.76	-.RWLPAGDALLQMITIHLPSPVTAQK.Y	2758.28	3	1.7719	0.1871	258.9	5	23/96	2
	45.57	R.WLPAGDALLQMITIHLPSPVTAQK.Y	2602.09	2	1.4344	0.113	196.1	2	13/46	2
	45.60	R.WLPAGDALLQMITIHLPSPVTAQK.Y	2602.09	2	2.0679	0.3098	273	2	14/46	2
	45.69	R.WLPAGDALLQMITIHLPSPVTAQK.Y	2602.09	2	1.6147	0.1855	395.3	1	14/46	2
	45.72	R.WLPAGDALLQMITIHLPSPVTAQK.Y	2602.09	2	1.5422	0.1252	309.2	2	13/46	2
	82.11 - 82.12	K.SDPVVSYR.E	923.006	1	0.6729	0.4037	78.4	135	6/14	1
#25	HHHU84 heat shock protein 90-beta [validated] - human					110.248	72222		11 (11 0 0 0 0)
	16.69	K.LGIHEDSTNR.R	1142.21	2	2.5641	0.3859	907.2	2	15/18	5
	21.28	K.EGLELPEDEEEKKK.M	1673.8	2	1.8725	0.3682	285.5	8	13/26	14
	21.31 - 21.36	K.EGLELPEDEEEKKK.M	1673.8	2	2.563	0.279	406.6	5	16/26	14
	21.88 - 21.90	K.EGLELPEDEEEKK.K	1545.63	2	2.3282	0.1399	198.3	123	12/24	14
	25.41 - 25.43	R.NPDDITQEEYGEFYK.S	1848.9	2	4.9529	0.534	1678.5	1	22/28	4
	26.39	K.KHLEINPDHPIVETLR.Q	1912.18	2	3.7829	0.2755	898.5	1	19/30	4
	26.44	K.KHLEINPDHPIVETLR.Q	1912.18	2	2.9857	0.2932	517	10	13/30	4
	27.81 - 27.87	K.HLEINPDHPIVETLR.Q	1784.01	2	4.3204	0.504	1455.7	1	22/28	4
	29.15 - 29.17	R.TLTLVDTGIGMTK.A	1350.61	2	1.2678	0.1886	235.5	14	11/24	5
	32.67 - 32.70	K.LGLGIDEDEVAAEEPNAAVPDEIPPLEGDEDASR.M	3534.69	2	4.2172	0.5337	458.6	1	23/66	3
	51.59 - 51.66	K.DLVVLLFETALLSSGFSLEDPQTHSNR.I	2990.31	2	4.6995	0.5044	514.5	1	19/52	4
#26	A Chain A, Crystal Structure Of Calcium-Free (Or Apo) Human S100a6; Cys3met Mu					110.225	20664042		11 (11 0 0 0 0)
	50.71	R.NKDQEVNFQEYVTFLGALALIYNEALKG.-	3189.56	3	3.296	0.4366	574.6	1	33/108	1
	50.74	R.NKDQEVNFQEYVTFLGALALIYNEALKG.-	3189.56	3	2.7652	0.1563	786.1	1	33/108	1
	50.75	R.NKDQEVNFQEYVTFLGALALIYNEALKG.-	3189.56	2	4.4885	0.5079	705.9	1	19/54	1
	50.77 - 50.78	R.NKDQEVNFQEYVTFLGALALIYNEALKG.-	3189.56	3	3.6352	0.3305	458.9	1	28/108	1
	50.80 - 50.86	R.NKDQEVNFQEYVTFLGALALIYNEALKG.-	3189.56	2	4.4986	0.4832	648.8	1	18/54	1
	50.83	R.NKDQEVNFQEYVTFLGALALIYNEALKG.-	3189.56	3	3.603	0.3798	534.9	1	33/108	1
	50.91	R.NKDQEVNFQEYVTFLGALALIYNEALKG.-	3189.56	2	3.3079	0.4374	635.4	1	19/54	1
	52.60	K.DQEVNFQEYVTFLGALALIYNEALKG.-	2947.29	2	1.434	0.2058	310.3	2	14/50	1
	52.63	K.DQEVNFQEYVTFLGALALIYNEALKG.-	2947.29	2	2.2348	0.4196	720.8	1	18/50	1
	52.67	K.DQEVNFQEYVTFLGALALIYNEALKG.-	2947.29	2	2.3486	0.4839	439.4	1	16/50	1
	52.73	K.DQEVNFQEYVTFLGALALIYNEALKG.-	2947.29	2	1.1098	0.1935	106.8	17	9/50	1
#27	vestibule-1 protein [Homo sapiens]					110.21	16418451		17 (7 1 3 1 5)
	0.57	K.ETVTFNSSLLRPR.V	1520.72	1	1.159	0.0499	66.3	55	5/24	1
	1.36	K.ETVTFNSSLLRPR.V	1520.72	1	0.9361	0.0162	86.5	30	6/24	1
	2.56	K.ETVTFNSSLLRPR.V	1520.72	1	1.3739	0.1993	134.2	9	7/24	1
	49.40	K.ETVTFNSSLLRPR.V	1520.72	1	1.0164	0.0654	107	23	6/24	1
	49.51	K.ETVTFNSSLLRPR.V	1520.72	1	0.9205	0.1374	82.1	37	5/24	1
	83.22 - 83.28	K.ETVTFNSSLLRPR.V	1520.72	1	1.497	0.1335	126.7	49	9/24	1
	97.80 - 97.82	K.ETVTFNSSLLRPR.V	1520.72	1	1.3817	0.0619	212.7	62	9/24	1
	97.88	K.ETVTFNSSLLRPR.V	1520.72	1	1.6899	0.1608	208.4	59	9/24	1
	100.88	K.ETVTFNSSLLRPR.V	1520.72	1	0.9836	0.1659	94.8	29	6/24	1
	101.36	K.ETVTFNSSLLRPR.V	1520.72	1	1.3017	0.0955	149.5	9	8/24	1
	101.76	K.ETVTFNSSLLRPR.V	1520.72	1	1.1808	0.1337	129.8	88	7/24	1
	105.05 - 105.13	K.ETVTFNSSLLRPR.V	1520.72	1	1.6704	0.0639	153.6	23	8/24	1
	105.28 - 105.38	K.ETVTFNSSLLRPR.V	1520.72	1	1.1998	0.1407	125.4	99	8/24	1
	108.39	K.ETVTFNSSLLRPR.V	1520.72	1	0.9341	0.1515	114.2	20	6/24	1
	111.93	K.ETVTFNSSLLRPR.V	1520.72	1	1.0167	0.1527	84.7	120	5/24	1
	112.10	K.ETVTFNSSLLRPR.V	1520.72	1	0.9391	0.3063	107.7	18	6/24	1
	112.19	K.ETVTFNSSLLRPR.V	1520.72	1	1.2043	0.1115	69.9	28	5/24	1
#28	eukaryotic translation elongation factor 1 alpha 1; CTCL tumor antigen;					106.262	4503471		11 (9 2 0 0 0)
	12.26	K.KLEDGPK.F	786.897	1	1.3635	0.1478	217.4	71	7/12	14
	12.36	K.KLEDGPK.F	786.897	1	1.8766	0.2038	537.1	1	10/12	14
	12.44	K.KLEDGPK.F	786.897	1	1.134	0.1509	222.6	54	7/12	14
	17.97	R.YEEIVK.E	780.889	1	1.5767	0.0112	523.8	8	8/10	6
	18.00	R.YEEIVK.E	780.889	1	1.5581	0.0524	500.5	20	8/10	6
	18.79	K.EVSTYIK.K	839.957	1	1.2976	0.247	200.1	16	9/12	5
	18.82 - 18.83	K.EVSTYIK.K	839.957	1	1.6815	0.1606	172.1	6	9/12	5
	19.37 - 19.43	K.STTTGHLIYK.C	1121.27	2	2.7571	0.5088	713.6	1	13/18	4
	26.28 - 26.35	K.THINIVVIGHVDSGK.S	1589.82	2	5.2376	0.6058	2081.5	1	22/28	4
	33.83 - 33.89	R.VETGVLKPGMVVTFAPVNVTTEVK.S	2516.98	2	4.6397	0.5648	448.4	1	21/46	8
	33.91 - 33.97	R.VETGVLKPGMVVTFAPVNVTTEVK.S	2516.98	3	3.7432	0.3431	699.8	1	33/92	8
#29	unnamed protein product [Homo sapiens]					106.073	14042225		15 (5 3 4 1 2)
	0.50	-.MVTGLMTKAEKSPK.G	1521.87	1	1.1776	0.1523	131.1	3	6/26
	1.36	-.MVTGLMTKAEKSPK.G	1521.87	1	0.9091	0.0304	62	87	5/26
	49.51	-.MVTGLMTKAEKSPK.G	1521.87	1	0.9349	0.1238	111.2	10	6/26
	95.15 - 95.20	-.MVTGLMTKAEKSPK.G	1521.87	1	0.8314	0.2888	98.6	194	10/26
	97.80 - 97.82	-.MVTGLMTKAEKSPK.G	1521.87	1	1.4518	0.0588	249.5	30	9/26
	100.88	-.MVTGLMTKAEKSPK.G	1521.87	1	1.1653	0.1234	110.8	11	6/26
	101.36	-.MVTGLMTKAEKSPK.G	1521.87	1	1.1599	0.1602	135	17	7/26
	101.44	-.MVTGLMTKAEKSPK.G	1521.87	1	1.0807	0.1258	90.8	43	5/26
	101.54	-.MVTGLMTKAEKSPK.G	1521.87	1	1.0233	0.1068	88.8	51	5/26
	105.28 - 105.38	-.MVTGLMTKAEKSPK.G	1521.87	1	1.353	0.028	255.6	6	11/26
	108.39	-.MVTGLMTKAEKSPK.G	1521.87	1	0.9223	0.1974	123	16	6/26
	108.75 - 108.76	-.MVTGLMTKAEKSPK.G	1521.87	1	1.3889	0.0262	121.8	19	6/26
	111.93	-.MVTGLMTKAEKSPK.G	1521.87	1	1.1181	0.0089	133.5	26	6/26
	112.03	-.MVTGLMTKAEKSPK.G	1521.87	1	0.8642	0.1639	155.9	31	7/26
	112.10	-.MVTGLMTKAEKSPK.G	1521.87	1	0.9673	0.2709	92.1	29	5/26
#30	unnamed protein product [Homo sapiens]					102.368	18677086		14 (5 4 1 3 1)
	2.56	R.WRTLPLVLEHTR.A	1521.79	1	1.007	0.2969	131.3	11	8/22
	83.22 - 83.28	R.WRTLPLVLEHTR.A	1521.79	1	1.5022	0.1151	199.8	7	12/22
	83.49	R.WRTLPLVLEHTR.A	1521.79	1	1.3279	0.0539	260.8	9	12/22
	83.72	R.WRTLPLVLEHTR.A	1521.79	1	1.3578	0.0012	260.5	8	11/22
	84.95	R.WRTLPLVLEHTR.A	1521.79	1	1.2878	0.1057	297.5	14	11/22
	85.05	R.WRTLPLVLEHTR.A	1521.79	1	1.4807	0.0332	305.3	19	11/22
	86.29 - 86.32	R.WRTLPLVLEHTR.A	1521.79	1	2.0194	0.0906	328.4	10	12/22
	97.65 - 97.67	R.WRTLPLVLEHTR.A	1521.79	1	1.5861	0.0143	289	10	12/22
	97.88	R.WRTLPLVLEHTR.A	1521.79	1	1.8346	0.1524	273.3	21	11/22
	99.03	R.WRTLPLVLEHTR.A	1521.79	1	1.5597	0.0974	262.2	13	11/22
	102.49	R.WRTLPLVLEHTR.A	1521.79	1	1.1377	0.0182	341.6	3	10/22
	105.05 - 105.13	R.WRTLPLVLEHTR.A	1521.79	1	1.4168	0.1579	236.5	5	11/22
	108.59 - 108.61	R.WRTLPLVLEHTR.A	1521.79	1	1.4751	0.0684	242.1	1	10/22
	108.70	R.WRTLPLVLEHTR.A	1521.79	1	1.1956	0.0071	123.2	11	7/22
#31	SON DNA binding protein isoform E [Homo sapiens]					100.615	17046381		15 (3 3 6 2 1)
	10.92	K.NRDKGEKEK.K	1104.2	2	0.9301	0.209	128.6	90	6/16	15
	41.22	K.SRGRRSVSKEKR.K	1446.65	2	1.0771	0.5487	149.1	93	9/22	15
	62.52	R.SMMSSYER.S	991.125	1	0.9405	0.1361	548.3	1	11/14	13
	62.56	R.SMMSSYER.S	991.125	1	1.0023	0.1207	355.5	2	10/14	13
	62.91 - 62.94	R.SMMSSYER.S	991.125	1	1.052	0.005	277.1	19	8/14	13
	63.48	R.SMMSSYER.S	991.125	1	1.2176	0.2952	358.8	1	11/14	13
	63.55	R.SMMSSYER.S	991.125	1	1.1447	0.0807	213	1	9/14	13
	63.58	R.SMMSSYER.S	991.125	1	1.0465	0.0962	218.3	2	9/14	13
	63.63	R.SMMSSYER.S	991.125	1	0.8568	0.2994	147.4	4	7/14	13
	63.67	R.SMMSSYER.S	991.125	1	1.3545	0.2851	363.7	1	11/14	13
	63.93	R.SMMSYER.S	904.048	1	1.2341	0.1659	473.7	1	8/12	14
	63.97	R.SMMSYER.S	904.048	1	1.2623	0.1486	444.4	2	8/12	14
	64.00 - 64.02	R.SMMSYER.S	904.048	1	1.2579	0.234	329.2	5	7/12	14
	74.15 - 74.16	R.SVVRRR.S	772.923	1	0.6283	0.144	66.7	178	4/10	15
	87.42 - 87.47	K.KRDSSLRSR.S	1105.23	1	1.3488	0.1455	88.6	233	7/16	14
#32	unnamed protein product [Homo sapiens]					94.0614	10437951		15 (4 2 2 6 1)
	0.71	R.ELPEPLFYI.-	1121.31	1	1.2204	0.1892	197.6	5	8/16
	78.71 - 78.74	R.ELPEPLFYI.-	1121.31	1	1.2275	0.1016	188.5	32	8/16
	82.57	R.ELPEPLFYI.-	1121.31	1	1.1846	0.1945	239.5	8	9/16
	83.55	R.ELPEPLFYI.-	1121.31	1	0.8893	0.1322	232.2	4	9/16
	83.78	R.ELPEPLFYI.-	1121.31	1	0.9269	0.1114	208.1	13	8/16
	105.66	R.ELPEPLFYI.-	1121.31	1	0.8586	0.1561	151.4	15	7/16
	106.14	R.ELPEPLFYI.-	1121.31	1	0.8043	0.2155	223	3	8/16
	107.00 - 107.02	R.ELPEPLFYI.-	1121.31	1	0.9549	0.035	298.4	1	9/16
	107.23	R.ELPEPLFYI.-	1121.31	1	1.0212	0.0367	150.8	28	6/16
	108.02 - 108.08	R.ELPEPLFYI.-	1121.31	1	0.8869	0.1614	240.9	4	9/16
	108.56	R.ELPEPLFYI.-	1121.31	1	0.7967	0.2069	97	51	5/16
	109.68	R.ELPEPLFYI.-	1121.31	1	0.816	0.0959	129.4	22	6/16
	112.97	R.ELPEPLFYI.-	1121.31	1	1.0335	0.0549	232.7	1	8/16
	113.10	R.ELPEPLFYI.-	1121.31	1	0.9729	0.0647	166.5	2	7/16
	113.36	R.ELPEPLFYI.-	1121.31	1	1.1559	0.1202	191.8	5	8/16
#33	Unknown (protein for IMAGE:3874558) [Homo sapiens]					90.1877	15079369		14 (4 2 4 1 3)
	101.62	R.EILRHQPAR.F	1120.29	1	1.1171	0.0333	160.7	18	6/16	4
	103.43	R.EILRHQPAR.F	1120.29	1	1.0729	0.0813	157.1	3	6/16	4
	106.22	R.EILRHQPAR.F	1120.29	1	0.8596	0.0912	107.7	54	5/16	4
	107.00 - 107.02	R.EILRHQPAR.F	1120.29	1	0.9747	0.0163	131	44	6/16	4
	107.32	R.EILRHQPAR.F	1120.29	1	0.8211	0.0738	143.3	5	6/16	4
	108.02 - 108.08	R.EILRHQPAR.F	1120.29	1	0.9061	0.1446	165.6	16	7/16	4
	108.92	R.EILRHQPAR.F	1120.29	1	0.7711	0.1276	123.5	31	5/16	4
	109.05	R.EILRHQPAR.F	1120.29	1	0.8863	0.1866	118.7	23	5/16	4
	109.36	R.EILRHQPAR.F	1120.29	1	0.9244	0.1667	152.4	17	6/16	4
	112.85	R.EILRHQPAR.F	1120.29	1	1.2286	0.1046	144	13	6/16	4
	113.10	R.EILRHQPAR.F	1120.29	1	0.9771	0.0043	105.3	29	5/16	4
	113.48 - 113.50	R.EILRHQPAR.F	1120.29	1	1.0337	0.0915	134.6	69	6/16	4
	113.71	R.EILRHQPAR.F	1120.29	1	0.9764	0.062	150.4	6	6/16	4
	113.80	R.EILRHQPAR.F	1120.29	1	0.8852	0.1478	169.8	10	7/16	4
#34	phosphoglycerate kinase 1 [Homo sapiens]					88.2909	4505763		9 (8 1 0 0 0)
	11.51	K.NNQITNNQR.I	1102.14	2	1.1937	0.2173	293.6	5	9/16	1
	11.55 - 11.57	K.NNQITNNQR.I	1102.14	2	2.159	0.1121	673.8	3	11/16	1
	11.61	K.NNQITNNQR.I	1102.14	2	1.501	0.0974	300.7	22	8/16	1
	24.88	K.LTLDKLDVK.G	1045.26	2	2.2387	0.2826	397.3	19	12/16	1
	26.96 - 27.03	K.VSHVSTGGGASLELLEGK.V	1741.92	2	4.6141	0.6227	2306.4	1	27/34	2
	33.32 - 33.36	K.ITLPVDFVTADKFDENAK.T	2024.26	2	4.9189	0.5637	1356.2	1	21/34	1
	33.99	K.SVVLMSHLGRPDGVPMPDKYSLEPVAVELK.S	3265.84	3	5.8169	0.473	1307.5	1	34/116	1
	35.41	K.ALESPERPFLAILGGAK.V	1770.07	2	4.1465	0.4286	749.2	1	19/32	1
	35.45	K.ALESPERPFLAILGGAK.V	1770.07	2	4.1205	0.3537	908.2	4	17/32	1
#35	A40701 tenascin-X precursor - human					82.1356	539698		12 (3 4 2 1 2)
	0.23	R.MCPADCRGRGR.C	1222.45	1	1.3509	0.0727	134	84	6/20	3
	3.87	R.MCPADCRGRGR.C	1222.45	1	0.9228	0.0985	101.4	105	5/20	3
	4.18	R.MCPADCRGRGR.C	1222.45	1	0.9615	0.0341	145.6	20	6/20	3
	4.90	R.MCPADCRGRGR.C	1222.45	1	0.831	0.1011	87.3	176	5/20	3
	5.09	R.MCPADCRGRGR.C	1222.45	1	0.6522	0.0994	94.2	34	5/20	3
	9.08	R.MCPADCRGRGR.C	1222.45	1	0.7106	0.1784	61.4	116	4/20	3
	52.20	R.MCPADCRGRGR.C	1222.45	1	0.9018	0.0154	130.3	48	7/20	3
	84.33 - 84.39	R.EVTIPDLEPSTKYK.F	1620.83	1	1.0933	0.1765	228	7	10/26
	97.98 - 98.05	R.EVTIPDLEPSTKYK.F	1620.83	1	1.2864	0.0816	309.5	3	11/26
	98.06	R.MCPADCRGRGR.C	1222.45	1	1.0922	0.0477	98.4	128	6/20	3
	110.84	R.MCPADCRGRGR.C	1222.45	1	0.8876	0.0475	94.6	90	5/20	3
	110.91	R.MCPADCRGRGR.C	1222.45	1	1.0686	0.1425	129.7	3	7/20	3
#36	annexin I; annexin I (lipocortin I); lipocortin I [Homo sapiens]					80.2522	4502101		8 (8 0 0 0 0)
	22.97	K.TPAQFDADELR.A	1263.34	2	3.2175	0.3104	925.6	1	15/20
	23.71	K.AAYLQETGKPLDETLKK.A	1906.17	2	3.175	0.394	630.3	1	16/32	1
	23.80	K.AAYLQETGKPLDETLKK.A	1906.17	2	3.463	0.4213	544.1	1	16/32	1
	23.83 - 23.86	K.AAYLQETGKPLDETLKK.A	1906.17	2	2.8579	0.2371	386	30	12/32	1
	28.43	K.GGPGSAVSPYPTFNPSSDVAALHK.A	2357.56	2	3.318	0.5536	426.9	1	18/46
	38.22	K.GLGTDEDTLIEILASR.T	1703.87	2	2.6661	0.3185	817.4	1	17/30
	38.27 - 38.30	K.GLGTDEDTLIEILASR.T	1703.87	2	5.0442	0.3897	1732.4	1	21/30
	43.95 - 44.01	K.ALTGHLEEVVLALLK.T	1606.93	2	4.8543	0.5592	1927.1	1	21/28	1
#37	vimentin [Homo sapiens]					80.1817	5030431		8 (8 0 0 0 0)
	18.94 - 19.00	R.DGQVINETSQHHDDLE.-	1837.84	2	3.2452	0.4518	526.6	1	14/30	3
	20.13 - 20.14	K.LQEEMLQR.E	1047.21	2	2.6591	0.284	734	4	13/14	5
	20.60 - 20.62	K.FADLSEAANR.N	1094.16	2	3.3352	0.4811	1432.5	1	17/18	5
	24.66	R.LQDEIQNMKEEMAR.H	1735.97	2	3.4739	0.3822	1077.8	1	17/26	6
	24.80	R.LQDEIQNMKEEMAR.H	1735.97	2	3.0139	0.4356	1082.9	1	17/26	6
	26.90 - 26.95	R.ETNLDSLPLVDTHSK.R	1669.82	2	3.6343	0.4225	500.7	1	18/28	3
	37.89 - 37.92	R.ISLPLPNFSSLNLR.E	1571.85	2	2.8984	0.3761	880.2	1	20/26	4
	38.01 - 38.03	R.ISLPLPNFSSLNLR.E	1571.85	2	2.9408	0.4347	527.3	1	17/26	4
#38	bA255A11.8 (novel protein similar to annexin A2 (ANXA2) (lipocortin II,					72.2687	12314197		9 (5 1 2 0 1)
	11.78	R.SEFK.R	510.563	1	0.6602	0.1545	47	35	3/6	49
	18.53 - 18.58	R.TNQELQEINR.V	1245.33	2	2.8948	0.2878	1052	2	15/18	5
	22.65	K.DIISDTSGDFRK.L	1354.45	2	3.0278	0.5112	1050.9	1	16/22	4
	22.68	K.DIISDTSGDFRK.L	1354.45	2	2.4688	0.4314	1130.2	1	16/22	4
	22.74	K.LSLEGDHSTPPSAYGSVK.A	1845.99	2	4.0696	0.5768	503.6	1	20/34	5
	29.43	K.WISIMTERSVPHLQKVFDR.Y	2343.74	2	1.8226	0.6933	424.8	6	13/36	5
	29.52 - 29.54	K.WISIMTERSVPHLQKVFDR.Y	2343.74	2	2.2158	0.69	443.5	7	13/36	5
	29.70	K.WISIMTERSVPHLQKVFDR.Y	2343.74	2	1.8163	0.6702	342.8	16	12/36	5
	42.88 - 42.95	K.SALSGHLETVILGLLK.T	1651.97	2	5.3737	0.5044	1344.7	1	20/30	4
#39	histone H2A [Homo sapiens]					72.2337	28195394		8 (6 1 0 1 0)
	8.76	R.NDEELNK.L	861.878	1	0.9597	0.1395	70	100	5/12	15
	8.84	R.NDEELNK.L	861.878	1	1.2096	0.171	120.2	85	6/12	15
	8.87	R.NDEELNK.L	861.878	1	1.6793	0.1417	529.4	15	9/12	15
	11.94	R.NDEELNK.L	861.878	1	1.4936	0.063	216.3	100	8/12	15
	41.11	K.LLGGVTIAQGGVLPNIQAVLLPK.K	2272.76	2	2.5691	0.3023	345.2	1	16/44	2
	41.17	K.LLGGVTIAQGGVLPNIQAVLLPK.K	2272.76	2	2.8485	0.4224	355.8	5	15/44	2
	65.64	R.VGAGAPVYLAAVLEYLTAEILELAGNAAR.D	2917.35	2	4.674	0.6032	920.7	1	20/56	12
	65.68 - 65.73	R.VGAGAPVYLAAVLEYLTAEILELAGNAAR.D	2917.35	2	4.1894	0.5809	916.3	1	21/56	12
#40	microfilament and actin filament cross-linker protein isoform b; 620 k					72.2123	33188443		12 (2 2 3 4 1)
	2.68	K.VEGAK.H	503.572	1	1.0418	0.052	212.7	3	6/8	9
	6.97	K.LGELK.E	559.679	1	0.7588	0.0972	133.8	73	5/8	12
	9.47	R.EGLDK.L	561.608	1	0.9877	0.0267	165.4	23	6/8	10
	10.14	R.AEER.E	504.517	1	0.9216	0.0573	96.2	59	4/6	99
	10.34 - 10.37	R.DIIR.E	516.614	1	1.0459	0.053	129	64	5/6	47
	12.96	K.KVEGAK.H	631.745	1	1.0519	0.0056	273.1	6	8/10	9
	18.56	K.EYPDREDCTTEK.G	1486.54	2	1.6831	0.4967	300.2	14	13/22	2
	45.12	R.SEIFGTCGEEQKTVLQEKTESLIQQYEAISLLNSERYARLER.A	4892.41	3	1.0214	0.1395	50.1	112	13/164	10
	67.70	K.PPSAEYK.V	791.872	1	0.5877	0.0107	212.7	17	7/12	10
	75.55 - 75.57	K.NLLVSVQSR.W	1016.18	1	0.5	0.3128	102.3	35	6/16	10
	81.20 - 81.26	K.DQDGK.I	562.553	1	0.8769	0.2032	53.3	34	3/8	19
	85.87	K.LVRTFQK.W	892.081	1	0.5189	0.2058	43.6	125	3/12	10
#41	dJ477H23.1 (novel protein) [Homo sapiens]					72.1056	4467800		13 (2 3 2 2 4)
	0.09	K.ELSLQQHDGAPPK.A	1420.55	1	1.0495	0.1237	121.2	39	6/24	5
	1.23	K.ELSLQQHDGAPPK.A	1420.55	1	0.9501	0.0272	159.7	15	7/24	5
	5.10	K.ELSLQQHDGAPPK.A	1420.55	1	1.221	0.0615	73.2	144	5/24	5
	5.35	K.ELSLQQHDGAPPK.A	1420.55	1	0.9122	0.2951	126.4	16	6/24	5
	6.10	K.ELSLQQHDGAPPK.A	1420.55	1	1.1666	0.0579	116.3	38	6/24	5
	8.05	K.ELSLQQHDGAPPK.A	1420.55	1	0.8184	0.2401	53.7	155	4/24	5
	15.46 - 15.49	K.EEGVDK.L	676.696	1	0.9413	0.1992	232.1	5	7/10	5
	57.54	K.LELKELSLQQHDGAPPKAPPNGHWRTETTSLGSLPLPAGPPATAPARPLR.L	5273.96	3	0.8894	0.2181	79.6	177	16/196	5
	97.68	K.ELSLQQHDGAPPK.A	1420.55	1	1.3884	0.1281	151.9	198	7/24	5
	110.60 - 110.62	K.ELSLQQHDGAPPK.A	1420.55	1	1.1801	0.095	185.4	28	8/24	5
	110.74	K.ELSLQQHDGAPPK.A	1420.55	1	1.1371	0.177	96.7	25	6/24	5
	110.83	K.ELSLQQHDGAPPK.A	1420.55	1	0.9655	0.3333	108.9	35	6/24	5
	110.99 - 111.03	K.ELSLQQHDGAPPK.A	1420.55	1	1.3536	0.1797	195.2	43	8/24	5
#42	heat shock 60kDa protein 1 (chaperonin); mitochondrial matrix protein					70.2755	31542947		7 (7 0 0 0 0)
	15.79	K.VGGTSDVEVNEK.K	1234.3	2	3.035	0.4938	372.8	6	13/22
	15.82 - 15.87	K.VGGTSDVEVNEK.K	1234.3	2	3.6699	0.4775	441.1	4	16/22
	23.32 - 23.39	K.LVQDVANNTNEEAGDGTTTATVLAR.S	2561.7	2	5.4889	0.6383	1052.6	1	21/48
	35.00 - 35.06	K.IMQSSSEVGYDAMAGDFVNMVEK.G	2509.82	2	5.2147	0.5994	1016.1	1	22/44
	45.75	R.KPLVIIAEDVDGEALSTLVLNRLKVGLQVVAVKAPGFGDNR.K	4317.04	3	1.4676	0.1139	270.6	10	28/160
	47.87 - 47.93	R.ALMLQGVDLLADAVAVTMGPK.G	2114.56	2	5.5091	0.6164	2157.8	1	25/40
	48.07	R.ALMLQGVDLLADAVAVTMGPK.G	2114.56	2	5.4102	0.6268	1365.2	1	21/40
#43	cervical cancer homeoprotein 103 [Homo sapiens]					68.0783	23451635		7 (6 1 0 0 0)
	8.70	R.AGKSPLVTVFKSGK.R	1419.69	1	1.1455	0.0279	138.2	27	8/26
	10.42	R.AGKSPLVTVFKSGK.R	1419.69	1	1.2945	0.2514	185.3	25	9/26
	83.04	R.AGKSPLVTVFKSGK.R	1419.69	1	1.5619	0.1637	232.7	62	11/26
	86.02	R.AGKSPLVTVFKSGK.R	1419.69	1	1.5663	0.0534	242.2	47	11/26
	98.43	R.AGKSPLVTVFKSGK.R	1419.69	1	1.1365	0.1085	205.4	57	10/26
	108.78	R.AGKSPLVTVFKSGK.R	1419.69	1	1.2778	0.1323	148	69	8/26
	113.29	R.AGKSPLVTVFKSGK.R	1419.69	1	1.2174	0.0136	145.2	69	8/26
#44	Brain abundant, membrane attached signal protein 1 [Homo sapiens]					66.7596	12653493		7 (5 2 0 0 0)
	9.69 - 9.70	K.DAAAAK.E	546.597	1	0.8285	0.0745	137.5	45	6/10	2
	13.53	K.SDGAPASDSKPGSSEAAPSSK.E	1933.97	2	3.0829	0.4744	790.7	1	19/40	2
	13.57	K.SDGAPASDSKPGSSEAAPSSK.E	1933.97	2	2.195	0.2684	405.2	2	16/40	2
	13.61 - 13.64	K.SDGAPASDSKPGSSEAAPSSK.E	1933.97	2	3.7563	0.5178	739.6	1	19/40	2
	15.37 - 15.41	K.ETPAATEAPSSTPK.A	1387.48	2	2.5332	0.3349	419.7	1	16/26	2
	17.89 - 17.96	K.AAEAAAAPAESAAPAAGEEPSKEEGEPK.K	2637.75	2	3.7878	0.3748	427.2	1	21/54	1
	30.22 - 30.24	K.KKKGYNVNDEKAKEK.D	1780.02	2	2.2142	0.5714	386.8	152	12/28	2
#45	FUB1_HUMAN Far upstream element binding protein 1 (FUSE binding protein 1) (F					66.4867	37078490		11 (3 1 2 3 2)
	2.56	R.SVQAGNPGGPGPGGRGR.G	1521.62	1	1.0922	0.2063	95.5	35	8/32	3
	15.17	K.RPLEDGDQPDAK.K	1341.41	2	1.7275	0.0468	376.3	11	13/22	3
	23.88	K.MVMIQDGPQNTGADK.P	1605.82	2	1.5426	0.5633	363	39	13/28	3
	23.91	K.MVMIQDGPQNTGADK.P	1605.82	2	1.7016	0.4417	378.6	19	15/28	3
	83.22 - 83.28	R.SVQAGNPGGPGPGGRGR.G	1521.62	1	1.5131	0.1121	124.6	54	10/32	3
	83.49	R.SVQAGNPGGPGPGGRGR.G	1521.62	1	1.3378	0.0074	148.2	86	11/32	3
	83.72	R.SVQAGNPGGPGPGGRGR.G	1521.62	1	1.3561	0.1158	151.2	115	11/32	3
	97.65 - 97.67	R.SVQAGNPGGPGPGGRGR.G	1521.62	1	1.5237	0.0443	176.7	90	12/32	3
	100.92	R.SVQAGNPGGPGPGGRGR.G	1521.62	1	1.0457	0.16	84.6	101	8/32	3
	102.49	R.SVQAGNPGGPGPGGRGR.G	1521.62	1	1.0359	0.1251	212	25	10/32	3
	104.83	R.SVQAGNPGGPGPGGRGR.G	1521.62	1	1.0703	0.0576	76	174	7/32	3
#46	unnamed protein product [Homo sapiens]					66.352	21750307		14 (0 2 4 5 3)
	0.12	R.QTVLQPRPPKR.S	1320.57	1	1.1479	0.3136	134	16	7/20
	7.08	R.QTVLQPRPPKR.S	1320.57	1	0.6933	0.1692	57	85	4/20
	8.35	R.QTVLQPRPPKR.S	1320.57	1	1.1843	0.2952	114.8	25	6/20
	8.46	R.QTVLQPRPPKR.S	1320.57	1	0.7003	0.1744	70.5	174	4/20
	8.49	R.QTVLQPRPPKR.S	1320.57	1	0.968	0.3451	85.1	104	5/20
	9.32	R.QTVLQPRPPKR.S	1320.57	1	1.0278	0.1678	103.5	19	6/20
	81.13 - 81.19	R.QTVLQPRPPKR.S	1320.57	1	1.5026	0.2536	148.9	123	8/20
	84.19 - 84.25	R.QTVLQPRPPKR.S	1320.57	1	1.7395	0.2695	176	76	8/20
	97.91 - 97.97	R.QTVLQPRPPKR.S	1320.57	1	1.597	0.1439	229.9	20	10/20
	101.00	R.QTVLQPRPPKR.S	1320.57	1	1.1951	0.2226	139.7	28	6/20
	101.03	R.QTVLQPRPPKR.S	1320.57	1	1.0867	0.1925	93.2	74	6/20
	101.15	R.QTVLQPRPPKR.S	1320.57	1	1.2208	0.1882	90.1	108	5/20
	101.38	R.QTVLQPRPPKR.S	1320.57	1	1.1455	0.207	94	63	5/20
	113.82 - 113.88	R.QTVLQPRPPKR.S	1320.57	1	1.335	0.1432	144.5	50	7/20
#47	SI:dZ167C3.1 (novel protein similar to human titin (TTN)) [Danio rerio]					66.2936	27802740		14 (1 0 6 3 4)
	4.95	K.TFTITVNVIGR.P	1221.43	1	0.8001	0.0358	85.5	60	6/20
	4.95	K.PLDLDLPIIGR.P	1222.46	1	0.821	0.0098	77.3	82	6/20
	5.05	K.PLDLDLPIIGR.P	1222.46	1	0.8414	0.2233	94.6	25	7/20
	9.08	K.PLDLDLPIIGR.P	1222.46	1	0.8332	0.1041	62.8	109	6/20
	22.31	R.GRPKPVVSWK.K	1154.39	2	1.3914	0.4811	195.4	247	10/18
	23.80	K.WFKRGKEIQADGTKIK.I	1906.22	2	1.794	0.521	223.3	75	11/30
	26.96 - 27.03	R.PKPTVSWQKDNQALK.L	1740.98	2	1.3715	0.7045	283.9	45	13/28
	28.90 - 28.96	K.NYIIEKR.E	936.091	1	1.0347	0.1915	132.2	123	7/12	1
	55.84	R.RGDTGKYIITATNAAGTCSAEAKVNVLDRPGPIR.D	3517.96	2	0.6733	0.3489	96.7	2	10/66
	57.10 - 57.13	R.DLPAGRWMK.A	1074.28	1	0.9265	0.1878	99.1	54	6/16
	80.08 - 80.14	K.PLDLDLPIIGR.P	1222.46	1	1.3986	0.1514	269.8	18	11/20
	97.50 - 97.51	K.MNTNIK.D	720.862	1	0.5198	0.0891	121	76	5/10
	101.57	K.PLDLDLPIIGR.P	1222.46	1	0.9005	0.1922	119.8	24	7/20
	114.11 - 114.18	K.PLDLDLPIIGR.P	1222.46	1	0.9688	0.2669	221.7	26	10/20
#48	oxysterol binding protein [Homo sapiens]					66.1813	4505531		12 (0 4 4 1 3)
	3.47	K.VEDLSTCNDLIAK.H	1421.6	1	1.3716	0.1745	108.6	41	6/24
	3.70	K.VEDLSTCNDLIAK.H	1421.6	1	1.3075	0.2161	165	5	8/24
	85.28 - 85.34	K.VEDLSTCNDLIAK.H	1421.6	1	1.4813	0.0793	198.8	46	11/24
	97.60	K.VEDLSTCNDLIAK.H	1421.6	1	1.53	0.2478	191.9	47	10/24
	100.89 - 101.05	K.VEDLSTCNDLIAK.H	1421.6	1	1.4385	0.1539	209.2	65	11/24
	101.09	K.VEDLSTCNDLIAK.H	1421.6	1	1.1395	0.0957	333.3	4	11/24
	101.82	K.VEDLSTCNDLIAK.H	1421.6	1	1.1761	0.1605	174	40	8/24
	107.34 - 107.47	K.VEDLSTCNDLIAK.H	1421.6	1	1.2599	0.1042	211.8	70	9/24
	107.56 - 107.57	K.VEDLSTCNDLIAK.H	1421.6	1	1.3787	0.123	184.6	11	8/24
	108.14	K.VEDLSTCNDLIAK.H	1421.6	1	1.1748	0.2124	182.4	18	9/24
	110.66	K.VEDLSTCNDLIAK.H	1421.6	1	1.0467	0.1166	245.4	4	9/24
	114.24	K.VEDLSTCNDLIAK.H	1421.6	1	1.0683	0.182	109.6	21	7/24
#49	ATP-dependant DNA helicase II; X-ray repair complementing defective re					64.273	10863945		7 (6 0 0 1 0)
	39.99 - 40.05	R.HLMLPDFDLLEDIESK.I	1916.19	2	5.4597	0.599	1411.6	1	23/30
	40.89 - 40.99	K.DKPSGDTAAVFEEGGDVDDLLDMI.-	2510.67	2	4.6432	0.5795	451.2	1	16/46	1
	42.27	K.YAPTEAQLNAVDALIDSMSLAK.K	2322.62	2	3.7435	0.5409	463.4	1	18/42	1
	42.30	K.YAPTEAQLNAVDALIDSMSLAK.K	2322.62	2	3.9564	0.6334	547.3	1	19/42	1
	42.35 - 42.38	K.YAPTEAQLNAVDALIDSMSLAK.K	2322.62	2	4.3199	0.5886	737.7	1	21/42	1
	82.56	K.SIDCIR.A	706.835	1	0.65	0.0824	145.2	26	5/10	1
	87.78	R.HSIHWPCR.L	1036.2	1	0.7287	0.0152	75.7	165	5/14	1
#50	H1 histone family, member 5 [Homo sapiens]					64.1223	4885381		8 (4 0 4 0 0)
	2.64 - 2.71	K.AAKPK.A	514.641	1	1.1431	0.1137	232.3	2	6/8	12
	6.44	K.AVAASK.E	546.64	1	0.7063	0.186	170.6	11	6/10	3
	6.49	K.AVAASK.E	546.64	1	1.2022	0.234	363.2	6	7/10	3
	13.85 - 13.91	K.SLVSK.G	533.641	1	1.3458	0.0189	336.2	18	6/8	6
	15.56 - 15.62	K.KAKAAAK.P	687.855	1	1.3169	0.3041	264.9	104	7/12
	24.54	R.KATGPPVSELITK.A	1341.58	2	2.3095	0.3999	357.1	2	15/24
	24.57 - 24.63	R.KATGPPVSELITK.A	1341.58	2	2.4465	0.4153	176.1	9	16/24
	93.79	K.LNKKAASGEAK.P	1117.28	1	0.5894	0.0066	71.2	160	7/20	2
#51	Homo sapiens S100 calcium binding protein A6 (calcyclin) [synthetic cons					64.0874	30584467		7 (5 1 1 0 0)
	9.00 - 9.05	K.HTLSK.K	585.676	1	1.1568	0.1022	173.6	7	6/8	2
	9.09 - 9.14	K.HTLSK.K	585.676	1	1.196	0	197.7	3	6/8	2
	9.18	K.HTLSK.K	585.676	1	1.1053	0.0256	146.4	5	5/8	2
	9.21 - 9.23	K.HTLSK.K	585.676	1	1.0408	0.1351	153.1	2	6/8	2
	9.27	K.HTLSK.K	585.676	1	1.0136	0.0262	184.8	16	6/8	2
	17.32 - 17.38	K.LQDAEIAR.L	916.015	1	1.7484	0.1442	428	1	10/14	2
	20.04 - 20.10	R.LMEDLDR.N	892.014	1	1.5225	0.0554	226	27	7/12	1
#52	centrosome-associated protein 350 [Homo sapiens]					62.4529	18378735		9 (3 2 1 2 1)
	7.50	K.PKTPK.K	570.705	1	0.8631	0.101	119	69	4/8	4
	7.56	K.PKTPK.K	570.705	1	0.8179	0.2601	250.6	20	6/8	4
	7.64 - 7.79	K.PKTPK.K	570.705	1	0.9612	0.1222	139.5	29	5/8	4
	11.70	K.PKTPK.K	570.705	1	0.8353	0.1181	166.6	21	5/8	4
	12.27 - 12.32	R.SSTSSKGKK.G	910.009	1	1.2657	0.395	370.6	61	10/16
	65.04	R.SSTSSK.G	596.611	1	0.9721	0.1131	235.7	13	6/10	1
	66.98	R.SSTSSK.G	596.611	1	0.8063	0.1502	113.9	14	5/10	1
	67.01 - 67.04	R.SSTSSK.G	596.611	1	1.3396	0.183	306.1	1	7/10	1
	70.84 - 70.92	K.LASSLPDNK.Q	945.053	1	0.9834	0.0933	93.9	181	6/16
#53	complement component 1 Q subcomponent-binding protein, mitochondrial					62.2134	4930073		7 (5 0 2 0 0)
	34.38	K.VEEQEPELTSTPNFVVEVIK.N	2288.54	2	3.5462	0.4669	363	1	16/38	3
	46.55	K.DTNYTLNTDSLDWALYDHLMDFLADR.G	3120.35	2	0.7903	0.1045	113.8	7	9/50	3
	49.90	R.GVDNTFADELVELSTALEHQEYITFLEDLK.S	3441.74	2	0.926	0.0465	208.8	6	12/58	3
	49.91 - 49.97	R.GVDNTFADELVELSTALEHQEYITFLEDLK.S	3441.74	3	4.268	0.4288	590.4	1	27/116	3
	49.94	R.GVDNTFADELVELSTALEHQEYITFLEDLK.S	3441.74	2	1.6151	0.2413	185.4	13	12/58	3
	49.99 - 50.00	R.GVDNTFADELVELSTALEHQEYITFLEDLK.S	3441.74	2	1.5194	0.0062	175.2	23	12/58	3
	50.02	R.GVDNTFADELVELSTALEHQEYITFLEDLK.S	3441.74	3	2.4907	0.2409	452.6	3	27/116	3
#54	HSPA8 protein [Homo sapiens]					60.1891	13938297		6 (6 0 0 0 0)
	21.80	R.RFDDAVVQSDMK.H	1411.57	2	3.0044	0.454	932	1	16/22	2
	21.83	R.RFDDAVVQSDMK.H	1411.57	2	3.3581	0.4868	1001.7	1	17/22	2
	21.87	R.RFDDAVVQSDMK.H	1411.57	2	3.1371	0.3539	878.3	2	16/22	2
	31.63	K.SFYPEEVSSMVLTK.M	1617.85	2	3.4244	0.5339	596	1	16/26	2
	31.66 - 31.69	K.SFYPEEVSSMVLTK.M	1617.85	2	3.7811	0.4966	862	1	21/26	2
	42.41 - 42.49	R.TLSSSTQASIEIDSLYEGIDFYTSITR.A	2999.23	2	3.4842	0.5916	453.8	1	16/52	2
#55	PHD finger protein 12; PHD zinc finger transcription factor [Homo sapi					60.1379	30842829		7 (4 1 2 0 0)
	68.34 - 68.35	K.AIAHAR.I	638.742	1	0.6602	0.1546	106.5	48	6/10	1
	72.87 - 72.93	K.AIAHAR.I	638.742	1	0.8706	0.1413	94.8	150	6/10	1
	75.93 - 75.99	K.AIAHAR.I	638.742	1	0.6607	0.0493	84.2	72	6/10	1
	88.80	R.KPEKEPR.R	884.016	1	0.8737	0.0013	147.6	35	6/12
	88.83 - 88.87	R.KPEKEPR.R	884.016	1	0.8904	0.0118	147.6	10	6/12
	97.89	K.TELKAIAHARILER.R	1621.91	1	1.3114	0.0908	117.7	176	8/26	1
	101.60	K.TELKAIAHARILER.R	1621.91	1	1.1933	0.0983	104.4	51	8/26	1
#56	KIAA0645 gene product [Homo sapiens]					60.0638	7662222		8 (4 1 1 1 1)
	4.22	K.MITVTRYLPK.Y	1222.53	1	0.88	0.0353	153.9	5	7/18	2
	4.73	K.MITVTRYLPK.Y	1222.53	1	0.952	0.2111	212.2	1	7/18	2
	4.82	K.MITVTRYLPK.Y	1222.53	1	1.2759	0.1377	217.3	2	7/18	2
	83.14 - 83.20	K.MITVTRYLPK.Y	1222.53	1	1.1904	0.1331	235	13	9/18	2
	101.48	K.MITVTRYLPK.Y	1222.53	1	1.1166	0.1038	182.8	3	6/18	2
	110.88	K.MITVTRYLPK.Y	1222.53	1	1.0448	0.1488	146.7	33	6/18	2
	111.08	K.MITVTRYLPK.Y	1222.53	1	0.8899	0.0738	130.7	4	6/18	2
	114.67	K.MITVTRYLPK.Y	1222.53	1	0.691	0.171	163.5	25	7/18	2
#57	SNE1_HUMAN Nesprin 1 (Nuclear envelope spectrin repeat protein 1) (Synaptic n					58.2126	29839561		8 (2 3 1 2 0)
	27.12 - 27.17	R.QVHECLTQLELINKQYR.R	2116.43	2	1.765	0.5922	252.7	12	15/32	10
	46.88 - 46.89	R.QLGKALDDSRFQIQQTENIIRSKTPTGPELDTSYK.G	3980.39	3	1.2621	0.173	302.1	2	22/136	10
	61.73	K.ESSDR.T	593.567	1	0.7346	0.0627	167.6	11	5/8	9
	62.03	K.ESSDR.T	593.567	1	0.7344	0.0753	118.9	122	4/8	9
	62.58 - 62.62	K.ESSDR.T	593.567	1	0.791	0.0445	302.5	5	6/8	9
	76.08 - 76.11	K.LSSSFK.A	668.762	1	0.8793	0.1248	96.2	99	4/10	7
	84.48 - 84.49	K.VASLELR.S	787.928	1	0.7215	0.183	108.3	78	5/12	4
	95.75 - 95.79	K.EKVFLR.Q	791.962	1	0.8384	0.0193	138.7	12	6/10	7
#58	60 kDa heat shock protein, mitochondrial [Homo sapiens]					58.1799	37550036		6 (5 1 0 0 0)
	48.87	R.TALLDAAGVASLLTTAEVVVTEIPKEEK.D	2870.29	2	2.2162	0.409	397.4	1	17/54	2
	48.90	R.TALLDAAGVASLLTTAEVVVTEIPKEEK.D	2870.29	2	2.635	0.419	439	1	17/54	2
	48.93	R.TALLDAAGVASLLTTAEVVVTEIPKEEK.D	2870.29	2	2.4969	0.4223	797.3	1	21/54	2
	48.97	R.TALLDAAGVASLLTTAEVVVTEIPKEEK.D	2870.29	2	3.4436	0.5073	774.7	1	19/54	2
	49.01	R.TALLDAAGVASLLTTAEVVVTEIPKEEK.D	2870.29	2	3.5979	0.5331	656.8	1	19/54	2
	53.19	R.TALLDAAGVASLLTTAEVVVTEIPK.E	2483.88	2	1.2414	0.1976	212.5	2	10/48	2
#59	DC38 [Homo sapiens]					58.1173	12005984		8 (1 4 2 1 0)
	4.22	K.KNKTAFSNVGR.K	1222.38	1	0.8489	0.0632	81.5	72	6/20	1
	4.90	K.KNKTAFSNVGR.K	1222.38	1	0.8619	0.0295	128.2	38	6/20	1
	16.25 - 16.31	K.DHGNDKESNVLHQ.-	1493.52	2	1.9396	0.1008	401.6	2	15/24	1
	37.89 - 37.92	R.PQAVQGGKALMCVLR.A	1571.94	2	1.8084	0.4389	189.5	55	13/28	1
	38.01 - 38.03	R.PQAVQGGKALMCVLR.A	1571.94	2	1.6624	0.5741	132.1	147	11/28	1
	55.51 - 55.57	K.ALMCVLR.A	806.077	1	0.7287	0.0548	131.2	78	6/12	1
	98.39	K.KNKTAFSNVGR.K	1222.38	1	1.2107	0.113	150.3	64	8/20	1
	110.84	K.KNKTAFSNVGR.K	1222.38	1	0.8838	0.0629	71.4	218	5/20	1
#60	LOC202051 protein [Homo sapiens]					54.1902	29792019		9 (0 3 4 1 1)
	1.39 - 1.40	R.NVMVLQDENFVSK.E	1523.74	1	1.3363	0.1968	69.6	101	5/24	2
	4.45	R.NVMVLQDENFVSK.E	1523.74	1	0.9366	0.1358	93.9	53	5/24	2
	59.99	R.NVMVLQDENFVSK.E	1523.74	1	0.6945	0.0079	65.7	59	5/24	2
	101.36	R.NVMVLQDENFVSK.E	1523.74	1	1.1774	0.1089	78.9	136	5/24	2
	101.54	R.NVMVLQDENFVSK.E	1523.74	1	1.0431	0.0662	104	27	6/24	2
	101.59	R.NVMVLQDENFVSK.E	1523.74	1	1.0649	0.2007	87.6	138	5/24	2
	108.70	R.NVMVLQDENFVSK.E	1523.74	1	1.1949	0.0475	94.1	42	5/24	2
	108.75 - 108.76	R.NVMVLQDENFVSK.E	1523.74	1	1.1885	0.2033	76.7	106	5/24	2
	111.93	R.NVMVLQDENFVSK.E	1523.74	1	1.0912	0.0438	85.1	118	5/24	2
#61	guanylate cyclase 2F; RetGC-2; guanylate cyclase 2D-like, membrane (ret					54.0997	4504219		8 (3 1 1 2 1)
	1.39 - 1.40	K.MRHMPEVPVRIR.I	1521.88	1	1.5439	0.1345	59.4	156	5/22	3
	83.22 - 83.28	K.MRHMPEVPVRIR.I	1521.88	1	1.6072	0.1057	118.2	66	10/22	3
	83.49	K.MRHMPEVPVRIR.I	1521.88	1	1.2422	0.1158	137.3	121	10/22	3
	86.29 - 86.32	K.MRHMPEVPVRIR.I	1521.88	1	1.5862	0.2187	172.4	155	9/22	3
	97.80 - 97.82	K.MRHMPEVPVRIR.I	1521.88	1	1.4679	0.011	156.4	184	9/22	3
	97.88	K.MRHMPEVPVRIR.I	1521.88	1	1.994	0.0083	230.5	41	10/22	3
	102.49	K.MRHMPEVPVRIR.I	1521.88	1	1.1271	0.0612	186.3	42	8/22	3
	105.05 - 105.13	K.MRHMPEVPVRIR.I	1521.88	1	1.4066	0.1718	96.4	144	8/22	3
#62	envelope glycoprotein [Human immunodeficiency virus 1]					54.0598	12958687		6 (4 1 1 0 0)
	9.00 - 9.05	R.HTISK.Y	585.676	1	1.1568	0.0648	173.6	7	6/8
	9.09 - 9.14	R.HTISK.Y	585.676	1	1.196	0.1478	197.7	3	6/8
	9.18	R.HTISK.Y	585.676	1	1.1053	0	146.4	5	5/8
	9.21 - 9.23	R.HTISK.Y	585.676	1	1.0408	0.2344	153.1	2	6/8
	9.27	R.HTISK.Y	585.676	1	1.0136	0	184.8	16	6/8
	81.67	K.NFNGDR.P	722.73	1	0.8115	0.0408	85.3	57	4/10
#63	tudor repeat associator with PCTAIRE 2 [Homo sapiens]					54.0459	24307951		6 (5 0 0 1 0)
	0.93	K.SKAYK.L	596.699	1	0.575	0	70.8	34	3/8
	80.77 - 80.82	K.GNSVGVK.P	660.743	1	0.9184	0.0866	115.3	80	7/12
	102.96	K.SKAYK.L	596.699	1	0.6389	0	61.9	12	3/8
	104.56	K.SKAYK.L	596.699	1	0.8018	0.2441	121.6	6	4/8
	107.71 - 107.73	K.SKAYK.L	596.699	1	0.7137	0.0378	59	9	3/8
	111.11 - 111.19	K.SKAYK.L	596.699	1	0.6362	0.0258	110.3	24	4/8
#64	S09036 dnaK-type molecular chaperone HSPA6 - human					52.7671	87626		6 (5 0 0 0 1)
	18.64	R.VEILANDQGNR.T	1229.33	2	3.1737	0	1044.6	1	16/20	2
	18.67	R.VEILANDQGNR.T	1229.33	2	3.2624	0	1436.1	1	17/20	2
	18.71	R.VEILANDQGNR.T	1229.33	2	2.93	0	1161.5	1	15/20	2
	19.67	K.ATAGDTHLGGEDFDNR.L	1676.68	2	3.7096	0.4982	1428.6	1	21/30	12
	24.45 - 24.51	R.TTPSYVAFTDTER.L	1488.58	2	2.9969	0.5525	800.3	1	19/24	18
	39.52 - 39.57	R.STGKANKITITNDKGR.L	1704.91	2	1.9425	0.603	699.3	6	15/30	5
#65	CD99 antigen-like 2; MIC2 like 1 [Homo sapiens]					52.3038	13899305		6 (5 0 0 0 1)
	67.27 - 67.32	R.SSASAFSR.V	812.851	1	0.7671	0.0849	241.4	15	7/14
	70.33 - 70.37	R.SSASAFSR.V	812.851	1	0.7178	0.0592	348.5	1	10/14
	70.52	R.SSASAFSR.V	812.851	1	0.7559	0.0108	200.9	6	7/14
	75.87 - 75.91	R.SSASAFSR.V	812.851	1	0.7862	0.0699	205.7	1	8/14
	89.47	R.SSASAFSR.V	812.851	1	0.9166	0.0601	118.2	30	6/14
	89.68 - 89.70	R.SSASAFSR.V	812.851	1	0.7374	0.3257	117.1	3	6/14
#66	PRO0813 [Homo sapiens]					52.1124	7959803		8 (1 3 2 1 1)
	1.14	K.EVVLMCIGVTSGVGR.L	1520.84	1	0.9953	0.071	126.4	5	7/28	2
	1.36	K.EVVLMCIGVTSGVGR.L	1520.84	1	0.8942	0.0685	181.8	1	8/28	2
	6.28	K.EVVLMCIGVTSGVGR.L	1520.84	1	1.2589	0.1087	122.5	24	7/28	2
	100.88	K.EVVLMCIGVTSGVGR.L	1520.84	1	1.0215	0.1369	145.8	3	7/28	2
	104.83	K.EVVLMCIGVTSGVGR.L	1520.84	1	0.9866	0.1125	102.7	61	6/28	2
	108.75 - 108.76	K.EVVLMCIGVTSGVGR.L	1520.84	1	1.3525	0.0916	199.5	1	8/28	2
	112.10	K.EVVLMCIGVTSGVGR.L	1520.84	1	1.2881	0.249	187.1	1	8/28	2
	112.19	K.EVVLMCIGVTSGVGR.L	1520.84	1	1.0031	0.1743	79.2	15	5/28	2
#67	T00391 hypothetical protein KIAA0612 - human (fragment)					52.0608	7513043		6 (4 1 0 1 0)
	67.16	K.SGAGCSSR.D	724.768	1	0.9507	0.36	219.5	25	8/14	2
	67.41 - 67.45	K.SGAGCSSR.D	724.768	1	0.6578	0.3144	253.7	6	8/14	2
	70.45 - 70.51	K.SGAGCSSR.D	724.768	1	0.5682	0.0434	224.8	4	8/14	2
	73.51 - 73.57	K.SGAGCSSR.D	724.768	1	0.6089	0.2085	144.3	23	8/14	2
	82.96 - 83.02	K.SGAGCSSR.D	724.768	1	0.5815	0.0313	89.7	74	7/14	2
	89.34 - 89.40	K.SGAGCSSR.D	724.768	1	1.2153	0.0032	208.9	16	8/14	2
#68	eukaryotic translation initiation factor 3, subunit 10 theta, 150/170kD					50.5276	4503509		7 (1 3 2 1 0)
	23.69	R.DRDREREGEKEK.A	1547.61	2	1.6602	0.1079	758.5	2	14/22
	40.27	K.QPALDVLYDVMKSKK.H	1736.07	2	1.3244	0.4584	188	110	10/28	1
	66.16	R.GPPLR.S	539.651	1	0.8119	0.142	90.1	48	4/8	6
	66.25	R.GPPLR.S	539.651	1	0.6193	0.2257	74.5	44	5/8	6
	76.15 - 76.21	R.DSSRR.D	620.639	1	0.686	0.1763	87.3	56	4/8
	80.77 - 80.82	K.NRMSR.M	663.774	1	0.9833	0.0718	101	120	4/8	1
	84.40 - 84.46	R.GLDEDR.G	704.71	1	0.8085	0.07	179.8	82	6/10	1
#69	actin, beta [Homo sapiens]					50.307	14250401		5 (5 0 0 0 0)
	29.43	R.KDLYANTVLSGGTTMYPGIADR.M	2344.63	2	5.9065	0.635	1061.7	1	21/42	11
	29.52 - 29.54	R.KDLYANTVLSGGTTMYPGIADR.M	2344.63	2	6.1389	0.6391	1580.5	1	24/42	11
	29.70	R.KDLYANTVLSGGTTMYPGIADR.M	2344.63	2	5.1656	0.631	1056.2	1	20/42	11
	29.73	R.KDLYANTVLSGGTTMYPGIADR.M	2344.63	2	5.4858	0.6587	1784	1	24/42	11
	31.03 - 31.10	K.DLYANTVLSGGTTMYPGIADR.M	2216.46	2	4.7442	0.5057	1135.4	1	23/40	11
#70	unnamed protein product [Homo sapiens]					50.2658	32486		5 (5 0 0 0 0)
	20.71 - 20.77	R.YESLTDPSKLDSGK.E	1540.65	2	3.7316	0.4849	998.7	1	18/26	10
	26.21 - 26.24	K.VILHLKEDQTEYLEER.R	2016.24	2	5.3168	0.5008	2168.3	1	23/30	12
	28.46 - 28.47	K.ADLINNLGTIAK.S	1243.44	2	3.7637	0.4072	1085.9	1	18/22	14
	28.54	K.ADLINNLGTIAK.S	1243.44	2	3.9007	0.4362	1094.2	1	18/22	14
	29.15 - 29.17	R.TLTIVDTGIGMTK.A	1350.61	2	1.2678	0	235.5	14	11/24	5
#71	H4 histone family, member A [Homo sapiens]					50.1859	4504301		5 (5 0 0 0 0)
	15.76 - 15.81	R.DAVTYTEHAK.R	1135.21	2	2.3865	0.4226	547.8	4	13/18	1
	21.68 - 21.74	R.DNIQGITKPAIR.R	1326.53	2	3.3248	0.1577	708.1	1	15/22	1
	25.34 - 25.40	R.TLYGFGG.-	714.789	1	1.5705	0.425	318.2	3	8/12
	33.35	K.TVTAMDVVYALK.R	1311.57	2	1.193	0.0429	61.1	87	12/22	1
	47.24 - 47.28	R.RGGVKRISGLIYEETRGVLKVFLENVIR.D	3203.77	3	3.717	0.4294	424.7	8	27/108	1
#72	SI:zC239J9.4.2 (novel protein similar to mouse and human membrane bound					50.1499	37650716		7 (2 3 0 1 1)
	9.08	K.KTLNPEFNEK.F	1220.36	1	0.8574	0.0192	77	46	5/18
	80.08 - 80.14	K.KTLNPEFNEK.F	1220.36	1	1.4798	0.1291	208.1	54	8/18
	98.25 - 98.26	K.KTLNPEFNEK.F	1220.36	1	1.3495	0.2508	167.9	96	7/18
	98.34	K.KTLNPEFNEK.F	1220.36	1	1.1858	0.0791	125.9	80	6/18
	101.41 - 101.42	K.KTLNPEFNEK.F	1220.36	1	0.9747	0.0513	117.3	30	6/18
	101.57	K.KTLNPEFNEK.F	1220.36	1	0.766	0.2002	127.9	16	6/18
	114.11 - 114.18	K.KTLNPEFNEK.F	1220.36	1	1.2071	0.0772	177.4	63	7/18
#73	Homo sapiens glyceraldehyde-3-phosphate dehydrogenase [synthetic constru					50.1497	30584593		5 (5 0 0 0 0)
	26.36	R.GALQNIIPASTGAAK.A	1412.62	2	2.9189	0.2973	479.7	3	17/28	2
	26.41	R.GALQNIIPASTGAAK.A	1412.62	2	2.8408	0.4551	607.2	1	18/28	2
	26.46	R.GALQNIIPASTGAAK.A	1412.62	2	2.9938	0.3812	547.2	1	17/28	2
	26.49	R.GALQNIIPASTGAAK.A	1412.62	1	2.1624	0.3529	281.6	15	12/28	2
	41.44 - 41.45	K.VIHDNFGIVEGLMTTVHAITATQKTVDGPSGK.L	3338.78	3	2.8915	0.3403	787.6	1	32/124	2
#74	envelope glycoprotein [Human immunodeficiency virus type 1]					50.047	7248171		5 (5 0 0 0 0)
	66.08 - 66.14	K.NFSDSAK.T	768.795	1	0.8306	0.0309	134.7	207	5/12
	70.38 - 70.44	K.NFSDSAK.T	768.795	1	0.8156	0.177	239.7	4	8/12
	73.48 - 73.50	K.NFSDSAK.T	768.795	1	0.9403	0.1891	85.3	79	5/12
	74.06	K.NFSDSAK.T	768.795	1	0.7756	0.0487	62.3	168	5/12
	83.13	K.NFSDSAK.T	768.795	1	0.9277	0.187	81.3	103	5/12
#75	alpha-atrial natriuretic factor/coat protein; alpha-ANF/coat protein [Homo					50.0401	435743		5 (5 0 0 0 0)
	0.93	R.SQAYK.V	596.656	1	0.575	0.0744	70.8	34	3/8
	102.96	R.SQAYK.V	596.656	1	0.6389	0.0239	61.9	12	3/8
	104.56	R.SQAYK.V	596.656	1	0.8018	0	121.6	6	4/8
	107.71 - 107.73	R.SQAYK.V	596.656	1	0.7137	0	59	9	3/8
	111.11 - 111.19	R.SQAYK.V	596.656	1	0.6362	0	110.3	24	4/8
#76	cofilin 1 (non-muscle) [Homo sapiens]					48.2254	5031635		6 (3 2 0 0 1)
	29.84 - 29.90	K.LGGSAVISLEGKPL.-	1341.58	2	4.2861	0.4429	1180.6	1	22/26
	32.06 - 32.09	K.KAVLFCLSEDK.K	1253.49	1	0.9184	0.1346	324.5	31	12/20	1
	33.05	K.EILVGDVGQTVDDPYATFVK.M	2167.4	2	4.5072	0.0623	950.7	1	19/38	1
	33.09	K.EILVGDVGQTVDDPYATFVK.M	2167.4	2	3.4307	0.4092	719.1	2	19/38	1
	33.12	K.EILVGDVGQTVDDPYATFVK.M	2167.4	2	2.4725	0.6151	328.2	10	13/38	1
	39.69	K.KEDLVFIFWAPESAPLK.S	1991.32	2	3.888	0.5228	891.4	1	17/32	2
#77	splicing coactivator subunit SRm300 [Homo sapiens]					48.1773	6649242		10 (1 1 2 3 3)
	20.59	R.KARLSRRSR.S	1130.33	1	1.1302	0.1689	127.8	12	10/16	4
	26.66 - 26.71	R.SSSSPPPK.Q	786.854	1	0.9364	0.1375	165.7	4	8/14	3
	67.25	R.SRTPRR.G	772.88	1	0.7913	0.0665	113.9	230	5/10	3
	68.55 - 68.58	K.SRLSLR.R	731.868	1	0.8103	0.115	89.4	35	5/10	3
	69.49 - 69.55	K.SRISSRR.S	861.973	1	0.7241	0.1286	144.9	62	6/12	3
	83.13	R.SRTPRR.G	772.88	1	0.7456	0.2695	89.3	60	5/10	3
	87.27 - 87.33	R.SRSAQRWGR.S	1104.21	1	0.9457	0.2696	138.2	178	7/16	3
	87.42 - 87.47	R.SRSLSSPRSK.A	1105.23	1	1.394	0.1414	122.4	47	8/18	3
	95.80 - 95.86	R.SPATRGR.S	744.823	1	0.7076	0.1889	66.4	174	4/12	3
	96.00	R.TSPITRR.R	830.956	1	0.9632	0.3162	223.4	104	6/12	4
#78	DKFZp761O17121 protein [Homo sapiens]					48.1724	17511718		10 (0 2 2 4 2)
	4.22	-.MVLFKRDRR.E	1221.5	1	0.7873	0.1473	150.3	6	6/16	1
	5.05	-.MVLFKRDRR.E	1221.5	1	0.8579	0.2039	87.2	37	5/16	1
	5.09	-.MVLFKRDRR.E	1221.5	1	0.6151	0.1604	99.1	25	5/16	1
	9.08	-.MVLFKRDRR.E	1221.5	1	0.8409	0.0282	70.6	74	4/16	1
	10.11	-.MVLFKRDRR.E	1221.5	1	0.5631	0.277	75.7	64	5/16	1
	52.20	-.MVLFKRDRR.E	1221.5	1	0.8617	0.0591	138.1	37	6/16	1
	98.06	-.MVLFKRDRR.E	1221.5	1	1.0235	0.0958	152.3	12	7/16	1
	110.84	-.MVLFKRDRR.E	1221.5	1	0.8696	0.0652	115.4	46	5/16	1
	110.91	-.MVLFKRDRR.E	1221.5	1	0.9163	0.1708	88.8	26	5/16	1
	111.08	-.MVLFKRDRR.E	1221.5	1	0.8416	0.1109	108.9	20	5/16	1
#79	A24938 hypothetical T2 protein - human herpesvirus 4					48.0827	76647		7 (1 3 1 2 0)
	7.23	R.PMLPPQPDLPGR.E	1318.57	1	0.7233	0.0892	223.6	6	8/22	2
	25.12 - 25.17	R.RNPASR.R	700.771	1	1.1365	0.0368	105.6	98	6/10	2
	62.84 - 62.90	R.PPIFIR.R	742.932	1	0.7525	0.1895	115.6	106	5/10	1
	98.57	R.PMLPPQPDLPGR.E	1318.57	1	1.0028	0.1634	258.9	9	9/22	2
	105.99	R.PMLPPQPDLPGR.E	1318.57	1	1.0399	0.0684	245.2	3	10/22	2
	106.17	R.PMLPPQPDLPGR.E	1318.57	1	0.8709	0.0948	261.1	2	9/22	2
	107.14	R.PMLPPQPDLPGR.E	1318.57	1	0.9719	0.1133	212.9	5	8/22	2
#80	CLK3 protein [Homo sapiens]					46.5282	13543919		7 (2 1 2 1 1)
	24.54	R.HMAYQLCHALR.F	1343.61	2	1.2319	0.4929	167	166	11/20	3
	68.77	R.SCSSASSR.S	784.82	1	0.7797	0.091	367	1	10/14	3
	68.91	R.SCSSASSR.S	784.82	1	0.8251	0.0581	235.6	8	8/14	3
	71.31 - 71.38	R.SCSSASSR.S	784.82	1	0.7829	0.0679	183.7	5	8/14	3
	72.12 - 72.14	R.SCSSASSR.S	784.82	1	0.9302	0.1219	142.2	44	6/14	3
	72.37 - 72.40	R.SCSSASSR.S	784.82	1	1.0587	0.1468	155.7	20	7/14	3
	74.39 - 74.43	R.SCSSASSR.S	784.82	1	0.6665	0.1373	190.6	28	7/14	3
#81	DEAH (Asp-Glu-Ala-His) box polypeptide 38; pre-mRNA splicing factor AT					46.3287	17999539		7 (0 5 0 1 1)
	68.18 - 68.22	K.KSKVSSYK.D	927.081	1	0.8697	0.1818	332.4	17	9/14	1
	86.02	R.ERREHGVYASSK.E	1419.53	1	1.4826	0.1315	175.9	153	9/22	1
	87.42 - 87.47	K.SAASEQHVFK.A	1104.2	1	1.3423	0.1549	151	12	8/18	1
	101.82	R.ERREHGVYASSK.E	1419.53	1	1.0793	0.1854	129	132	7/22	1
	103.99	R.ERREHGVYASSK.E	1419.53	1	0.7693	0.0715	64.9	192	5/22	1
	108.84	R.ERREHGVYASSK.E	1419.53	1	1.0247	0.1162	133.5	42	8/22	1
	109.72	R.ERREHGVYASSK.E	1419.53	1	1.093	0.2746	109.6	84	7/22	1
#82	betaIV spectrin isoform sigma3 [Homo sapiens]					46.312	11602888		7 (1 3 1 1 1)
	2.56	K.AEQSKQPPTPLLGR.K	1522.73	1	1.0904	0.267	65.6	120	6/26	4
	83.72	K.AEQSKQPPTPLLGR.K	1522.73	1	1.2005	0.144	201.3	35	11/26	4
	83.82	K.AEQSKQPPTPLLGR.K	1522.73	1	1.9353	0.0627	256.6	10	11/26	4
	83.86 - 83.89	K.AEQSKQPPTPLLGR.K	1522.73	1	2.1148	0.1099	214.1	21	11/26	4
	86.29 - 86.32	K.AEQSKQPPTPLLGR.K	1522.73	1	1.5778	0.2401	234.2	48	11/26	4
	100.92	K.AEQSKQPPTPLLGR.K	1522.73	1	1.2126	0.0273	98.4	61	7/26	4
	105.05 - 105.13	K.AEQSKQPPTPLLGR.K	1522.73	1	1.5636	0.0651	174.9	13	10/26	4
#83	similar to Homo sapiens (Human). Splicing factor Prp8 [Dictyostelium dis					46.1776	19682992		7 (2 2 1 0 2)
	83.90 - 83.92	R.GATIDKTASKK.N	1120.28	1	1.1485	0.1414	132.7	89	8/20
	101.62	R.GATIDKTASKK.N	1120.28	1	0.9458	0.1856	122.2	71	7/20
	105.66	R.GATIDKTASKK.N	1120.28	1	0.8853	0.0984	90.8	128	7/20
	106.32	R.GATIDKTASKK.N	1120.28	1	0.879	0.0453	163.2	2	8/20
	106.93	R.GATIDKTASKK.N	1120.28	1	0.9322	0.0318	100.9	119	6/20
	112.97	R.GATIDKTASKK.N	1120.28	1	0.9701	0.0873	141.2	31	7/20
	113.36	R.GATIDKTASKK.N	1120.28	1	1.017	0.1281	169.7	11	9/20
#84	enolase 1; phosphopyruvate hydratase; MYC promoter-binding protein 1; n					46.1639	4503571		5 (3 2 0 0 0)
	13.19	K.AVEHINK.T	810.922	1	1.0627	0.0584	234.2	32	7/12	3
	13.24 - 13.30	K.AVEHINK.T	810.922	1	1.3965	0.0454	299.8	23	8/12	3
	18.61 - 18.70	R.EIFDSR.G	766.823	1	1.0066	0.0492	184.4	5	8/10	3
	21.91 - 21.97	K.TIAPALVSK.K	900.098	1	1.441	0.2197	242.1	13	8/16	3
	28.60 - 28.66	R.GNPTVEVDLFTSK.G	1407.55	2	3.2785	0.2842	1086.5	1	19/24	3
#85	unknown [Homo sapiens]					46.144	14336759		6 (2 3 0 0 1)
	67.94 - 68.00	R.SCTCVPDR.L	881.014	1	0.6955	0.1424	409.5	2	9/14
	84.95	R.TQILPPLTLAKPAR.R	1519.86	1	1.3084	0.0712	470.9	1	14/26
	85.05	R.TQILPPLTLAKPAR.R	1519.86	1	1.4974	0.0111	457.2	1	14/26
	99.03	R.TQILPPLTLAKPAR.R	1519.86	1	1.4077	0.1469	298.8	8	12/26
	102.49	R.TQILPPLTLAKPAR.R	1519.86	1	1.148	0.009	212.6	23	9/26
	112.03	R.TQILPPLTLAKPAR.R	1519.86	1	0.9526	0.0792	124.6	74	7/26
#86	similar to hypothetical protein [Homo sapiens]					46.1223	18600761		5 (3 2 0 0 0)
	68.52	K.SYCIR.G	641.763	1	0.7512	0.048	65.7	184	3/8
	68.61	K.SYCIR.G	641.763	1	0.7579	0.0293	63.9	155	3/8
	68.67	K.SYCIR.G	641.763	1	0.7644	0.0618	63.3	135	3/8
	80.66 - 80.70	K.NSSRGK.S	648.692	1	0.7745	0.1031	74.2	33	4/10	1
	83.05 - 83.11	K.SYCIR.G	641.763	1	0.6515	0.146	66.7	57	3/8
#87	similar to 60 kDa heat shock protein, mitochondrial precursor (Hsp60)					46.1109	37540091		5 (4 0 1 0 0)
	5.61	K.KVGSK.G	518.63	1	0.7169	0.0707	145.8	94	4/8	1
	18.77	K.VGEVIVTK.D	845.02	1	1.7166	0.1452	436.7	36	9/14	2
	18.80	K.VGEVIVTK.D	845.02	1	2.2182	0.2669	786.3	1	11/14	2
	18.85	K.VGEVIVTK.D	845.02	1	1.7981	0.2201	477	2	11/14	2
	22.77	K.LSDGVAVLK.V	902.071	1	1.9128	0.2365	572	2	11/16	1
#88	immunoglobulin heavy chain [Homo sapiens]					46.0861	29292511		6 (3 1 0 2 0)
	3.87	K.SRLTITTDTSK.N	1223.36	1	0.8579	0.1206	132.5	35	7/20
	3.98	K.SRLTITTDTSK.N	1223.36	1	0.9667	0.0313	50.8	170	4/20
	98.34	K.SRLTITTDTSK.N	1223.36	1	1.202	0.0134	145.5	40	8/20
	101.41 - 101.42	K.SRLTITTDTSK.N	1223.36	1	0.8223	0.1756	113.2	39	7/20
	101.63	K.SRLTITTDTSK.N	1223.36	1	0.8603	0.03	77.6	68	6/20
	114.67	K.SRLTITTDTSK.N	1223.36	1	0.8312	0.1129	159.1	27	7/20
#89	apurinic/apyrimidinic endonuclease 2; apurinic/apyrimidinic endonuclea					46.0706	18375507		5 (3 2 0 0 0)
	63.68	R.RFYMCAR.P	947.164	1	1.2137	0.1603	160.1	28	8/12	1
	63.76	R.RFYMCAR.P	947.164	1	1.4085	0.027	225.2	10	8/12	1
	63.80	R.RFYMCAR.P	947.164	1	1.4122	0.1136	267.4	7	8/12	1
	63.86	R.RFYMCAR.P	947.164	1	1.1587	0.1427	294.8	13	8/12	1
	63.89	R.RFYMCAR.P	947.164	1	1.3319	0.0471	322.2	7	8/12	1
#90	similar to melanoma antigen 2 [Homo sapiens]					46.0644	37546390		5 (4 0 1 0 0)
	84.51	K.EVNPTCHLYDLVSK.L	1618.84	1	0.9501	0.0922	250.1	6	10/26
	84.99	K.EVNPTCHLYDLVSK.L	1618.84	1	1.1853	0.0134	260.9	18	10/26
	85.43	K.EVNPTCHLYDLVSK.L	1618.84	1	1.2052	0.0319	301.1	12	11/26
	85.70	K.EVNPTCHLYDLVSK.L	1618.84	1	1.2874	0.0974	259	17	10/26
	85.91	K.EVNPTCHLYDLVSK.L	1618.84	1	1.1794	0.0107	519	1	13/26
#91	leucine aminopeptidase; peptidase S [Homo sapiens]					44.2386	7705688		8 (1 1 2 3 1)
	0.50	K.DEVPYLRKGMTGR.P	1522.76	1	0.9887	0.1784	77.3	46	5/24	2
	97.65 - 97.67	K.DEVPYLRKGMTGR.P	1522.76	1	1.5634	0.0183	207.4	46	10/24	2
	101.36	K.DEVPYLRKGMTGR.P	1522.76	1	1.0185	0.2261	74.8	166	5/24	2
	101.44	K.DEVPYLRKGMTGR.P	1522.76	1	1.0353	0.1712	56.2	206	4/24	2
	101.76	K.DEVPYLRKGMTGR.P	1522.76	1	1.3335	0.1145	134.3	81	7/24	2
	108.75 - 108.76	K.DEVPYLRKGMTGR.P	1522.76	1	1.2617	0.139	71.7	133	5/24	2
	111.93	K.DEVPYLRKGMTGR.P	1522.76	1	1.0692	0.0907	85.3	117	5/24	2
	112.03	K.DEVPYLRKGMTGR.P	1522.76	1	0.9069	0.1555	129.5	60	7/24	2
#92	SI:dZ249N21.1.3 (novel protein similar to human titin (TTN)) [Danio rer					44.1841	27884116		8 (0 4 1 0 3)
	5.10	K.SNKLPIKDTTFR.V	1420.64	1	1.1408	0.1171	69	171	6/22
	8.90	K.KVENKDK.G	860.979	1	1.2806	0.1185	140.8	85	7/12	1
	10.07	K.WFKDGNEITPSK.N	1422.57	1	0.7499	0.209	86	107	6/22
	10.70	K.EKDAR.A	618.663	1	1.4582	0.0105	219.9	6	7/8	2
	18.05	K.TGTEEWVRVAEDVPTTEHSLKGLMEK.Q	2944.27	3	1.3172	0.0393	202.3	167	22/100
	30.85 - 30.89	K.VPITGYPVPK.P	1071.29	1	1.1057	0.0977	298.4	2	10/18
	41.25	K.QTAFKATKLVPLK.E	1445.78	2	1.137	0.4003	218.8	25	11/24
	45.49	R.PEHDGGAKIESYIIELQK.T	2028.25	2	1.6932	0.1952	589.1	5	14/34
#93	zinc finger protein 37 homolog; Zinc finger protein-37, mouse, homolog					44.1156	4507963		5 (2 3 0 0 0)
	63.68	K.LSSHSSSDK.C	947.971	1	1.2996	0.0661	116.9	106	8/16	1
	63.76	K.LSSHSSSDK.C	947.971	1	1.3704	0.1507	152.8	87	8/16	1
	63.80	K.LSSHSSSDK.C	947.971	1	1.2517	0.1923	178.9	90	8/16	1
	63.86	K.LSSHSSSDK.C	947.971	1	1.2391	0.0649	265.3	25	9/16	1
	63.89	K.LSSHSSSDK.C	947.971	1	1.2691	0.126	227.6	55	8/16	1
#94	ATRB actin, skeletal muscle - rabbit					42.6942	71611		6 (1 1 4 0 0)
	20.44 - 20.50	R.GYSFVTTAER.E	1131.22	2	1.3513	0.53	1114.3	1	16/18	7
	28.03 - 28.08	R.VAPEEHPTLLTEAPLNPK.A	1957.22	2	2.1728	0.5908	300.6	7	14/34	8
	46.14 - 46.21	R.KYSVWIGGSILASLSTFQQMWITKQEYDEAGPSIVHR.K	4228.78	3	2.5323	0.6467	758	2	32/144	4
	46.22 - 46.28	K.IIAPPERKYSVWIGGSILASLSTFQQMWITKQEYDEAGPSIVHR.K	5005.71	3	2.7496	0.5242	262	167	24/172	4
	53.37 - 53.68	K.MTQIMFETFNVPAMYVAIQAVLSLYASGR.T	3253.85	2	4.3931	0.6479	928.4	1	23/56	8
	53.54	K.MTQIMFETFNVPAMYVAIQAVLSLYASGR.T	3253.85	3	4.0194	0.109	1406.6	1	35/112	8
#95	antigen identified by monoclonal antibody Ki-67; Proliferation-related					42.5842	19923217		8 (1 0 3 3 1)
	7.50	R.PQTPK.E	570.662	1	0.8631	0.2072	119	69	4/8	6
	7.56	R.PQTPK.E	570.662	1	0.8179	0.2168	250.6	20	6/8	6
	7.64 - 7.79	R.PQTPK.E	570.662	1	0.9612	0.1236	139.5	29	5/8	6
	11.70	R.PQTPK.E	570.662	1	0.8353	0.1286	166.6	21	5/8	6
	27.43 - 27.49	K.CSASPPLR.R	830.976	1	1.196	0.1318	106.5	32	7/14	2
	27.51 - 27.57	R.PKRSLKKADVEEEFLAFR.K	2164.49	2	2.1116	0.6466	231.7	14	14/34	2
	33.05	K.QKLDPAASVTGSKRQPRTPK.G	2166.47	2	2.4442	0.4685	460.7	11	14/38	2
	33.09	K.QKLDPAASVTGSKRQPRTPK.G	2166.47	2	2.2048	0.4859	442.9	7	14/38	2
#96	type 1 tumor necrosis factor receptor shedding aminopeptidase regulator [					42.3236	6979943		5 (3 1 0 1 0)
	69.92	K.SSASSK.L	566.585	1	0.9172	0.1338	116.3	39	5/10	6
	69.95 - 70.00	K.GMDGFCSR.S	872.994	1	1.1324	0.1598	273.2	2	9/14	6
	70.15	K.SSASSK.L	566.585	1	0.7896	0.0717	116.3	31	5/10	6
	70.25	K.SSASSK.L	566.585	1	0.8242	0.0197	109	45	5/10	6
	79.33 - 79.34	K.AFLIR.L	619.779	1	0.5426	0.267	77.8	92	5/8	11
#97	I38369 beta-tubulin - human (fragment)					42.3226	2119276		5 (4 0 0 0 1)
	31.16	R.AILVDLEPGTMDSVR.S	1616.86	2	3.4576	0.5472	686.5	1	19/28	13
	37.04 - 37.09	R.LHFFMPGFAPLTSR.G	1621.93	2	3.5343	0.5708	1041.8	1	21/26	22
	37.15	R.LHFFMPGFAPLTSR.G	1621.93	2	3.4726	0.5604	944.8	1	19/26	22
	38.06 - 38.13	K.GHYTEGAELVDSVLDVVR.K	1960.13	2	6.4517	0.584	2926.4	1	27/34	18
	51.79	K.MAVTFIGNSTAIQELFKRISEQFTAMFRR.K	3394.96	3	1.2332	0.1891	285.6	156	21/112	7
#98	immunoglobulin V(H) gene V-D-J [Homo sapiens]					42.2098	1359764		10 (1 2 0 1 6)
	7.08	-.QTLVQSGAEMKK.P	1320.54	1	0.6921	0.1741	50.8	144	4/22
	8.38	-.QTLVQSGAEMKK.P	1320.54	1	0.9282	0.183	64.9	85	4/22
	8.46	-.QTLVQSGAEMKK.P	1320.54	1	0.8006	0.1266	65.3	212	4/22
	9.26	-.QTLVQSGAEMKK.P	1320.54	1	1.1029	0.1152	96.1	20	5/22
	9.32	-.QTLVQSGAEMKK.P	1320.54	1	1.086	0.0894	71.5	59	5/22
	10.19 - 10.20	-.QTLVQSGAEMKK.P	1320.54	1	0.9796	0.1591	87.3	138	5/22
	101.00	-.QTLVQSGAEMKK.P	1320.54	1	1.1356	0.2894	126.7	39	6/22
	101.35	-.QTLVQSGAEMKK.P	1320.54	1	1.0545	0.1759	97.6	56	6/22
	107.48 - 107.54	-.QTLVQSGAEMKK.P	1320.54	1	1.3167	0.2117	153.7	109	8/22
	113.82 - 113.88	-.QTLVQSGAEMKK.P	1320.54	1	1.3328	0.2265	98.3	219	6/22
#99	calcium/calmodulin-dependent protein kinase kinase 2 beta isoform 4; C					42.0735	27437019		5 (1 4 0 0 0)
	13.23	K.KLIR.Q	529.699	1	0.9509	0	199.5	1	5/6	99
	13.32	K.KLIR.Q	529.699	1	1.1554	0.0042	212	21	5/6	99
	13.35 - 13.36	K.KLIR.Q	529.699	1	1.2021	0.0135	273.9	13	5/6	99
	39.36 - 39.38	R.IVVPEIK.I	798.006	1	0.7402	0.0394	146.2	28	5/12	17
	64.66	K.IIHR.D	538.666	1	0.7336	0.0783	54.7	118	4/6	57
#100	E Chain E, Trypsin (E.C.3.4.21.4) Complex With Bowman-Birk Inhibitor (AB-I)					40.2793	230338		4 (4 0 0 0 0)
	15.96 - 16.00	K.SGIQVR.L	659.758	1	1.2626	0.0255	108.8	22	6/10
	22.31	K.SSGTSYPDVLK.C	1154.25	2	2.6216	0.4194	552.9	2	14/20
	27.51 - 27.57	R.LGEDNINVVEGNEQFISASK.S	2164.32	2	5.5863	0.5597	674.6	1	20/38
	31.34 - 31.41	K.SIVHPSYNSNTLNNDIMLIK.L	2274.58	2	5.1854	0.5442	956.6	1	24/38
#101	Annexin A2 [Homo sapiens]					40.2662	16306978		4 (4 0 0 0 0)
	27.76 - 27.79	R.RAEDGSVIDYELIDQDAR.D	2066.17	2	5.3233	0.554	1785	1	26/34	4
	27.89 - 27.90	R.RAEDGSVIDYELIDQDAR.D	2066.17	2	4.9527	0.4045	1500.5	1	23/34	4
	28.55 - 28.57	R.AEDGSVIDYELIDQDAR.D	1909.99	2	4.0807	0.5076	1040.4	1	19/32	4
	35.80	K.GVDEVTIVNILTNR.S	1543.75	2	3.6855	0.4761	1836.7	1	19/26	4
#102	Hypothetical protein FLJ13220 [Homo sapiens]					40.2335	22478054		8 (0 2 2 2 2)
	0.50	R.ETVKAYRKNVLAK.C	1520.8	1	0.9676	0.2318	121.3	6	6/24	2
	0.57	R.ETVKAYRKNVLAK.C	1520.8	1	1.1012	0.0884	83.3	16	5/24	2
	100.88	R.ETVKAYRKNVLAK.C	1520.8	1	1.0058	0.1559	87.1	49	5/24	2
	101.76	R.ETVKAYRKNVLAK.C	1520.8	1	1.0812	0.1944	142.6	63	7/24	2
	104.83	R.ETVKAYRKNVLAK.C	1520.8	1	0.9246	0.1461	91.9	89	5/24	2
	108.39	R.ETVKAYRKNVLAK.C	1520.8	1	1.0357	0.1406	94.3	33	5/24	2
	112.10	R.ETVKAYRKNVLAK.C	1520.8	1	0.8935	0.3139	94.5	26	5/24	2
	112.19	R.ETVKAYRKNVLAK.C	1520.8	1	1.0196	0.1671	78.6	17	5/24	2
#103	Homo sapiens profilin 1 [synthetic construct]					40.226	30584265		4 (4 0 0 0 0)
	28.44	R.SSFYVNGLTLGGQK.C	1471.64	2	3.9735	0.5561	1283.8	1	18/26	3
	28.49	R.SSFYVNGLTLGGQK.C	1471.64	2	3.954	0.506	1573.2	1	20/26	3
	32.14 - 32.20	R.DSLLQDGEFSMDLR.T	1626.77	2	4.5191	0.5174	2006.5	1	21/26	3
	35.19 - 35.25	K.TFVNITPAEVGVLVGK.D	1644.94	2	4.2108	0.5092	1203.4	1	22/30	3
#104	G3P1_HUMAN Glyceraldehyde 3-phosphate dehydrogenase, muscle					40.2112	120643		4 (4 0 0 0 0)
	12.21	K.AGAHLKGGAK.R	910.057	1	1.9717	0	475.5	5	11/18
	12.27 - 12.32	K.AGAHLKGGAK.R	910.057	1	2.0611	0.3859	511.2	5	11/18
	25.73	R.VVDLMAHMASKE.-	1331.59	2	3.8694	0.4903	1961.3	1	19/22	2
	25.76 - 25.77	R.VVDLMAHMASKE.-	1331.59	2	4.2239	0.5414	1989.9	1	19/22	2
#105	Homo sapiens lamin A/C [synthetic construct]					40.2086	30584609		4 (4 0 0 0 0)
	18.61 - 18.70	R.EMAEMR.A	766.911	1	1.0587	0.0492	96.8	104	6/10	5
	22.93	R.NSNLVGAAHEELQQSR.I	1753.86	2	4.1723	0.4869	936.8	1	19/30	5
	22.99	R.NSNLVGAAHEELQQSR.I	1753.86	2	3.7058	0.5197	843.2	1	18/30	5
	24.00	R.TALINSTGEEVAMR.K	1492.68	2	2.5606	0.5135	1140.6	1	18/26	4
#106	nucleoside-diphosphate kinase 1 isoform a [Homo sapiens]					40.1999	38045913		4 (4 0 0 0 0)
	18.50 - 18.51	R.NIIHGSDSVESAEK.E	1486.57	2	3.8732	0.0527	1875.8	1	22/26	2
	18.56	R.NIIHGSDSVESAEK.E	1486.57	2	3.0998	0.134	706.6	2	17/26	2
	22.42 - 22.47	R.VMLGETNPADSKPGTIR.G	1787.03	2	3.9971	0.4511	751.7	1	19/32	6
	22.55	R.VMLGETNPADSKPGTIR.G	1787.03	2	3.3063	0.3985	460.3	2	14/32	6
#107	myosin, heavy polypeptide 7, cardiac muscle, beta [Homo sapiens]					40.1793	4557773		6 (3 0 1 0 2)
	10.56 - 10.64	R.GVLAR.M	515.629	1	1.0257	0.2056	187.7	9	6/8	5
	10.74	R.GVLAR.M	515.629	1	1.1522	0.0275	238.3	5	6/8	5
	44.58 - 44.64	K.GKGKAKKGSSFQTVSALHR.E	1988.28	2	1.8579	0.1047	442	5	17/36	2
	53.29 - 53.31	K.LEKEKSEFKLELDDVTSNMEQIIKAK.A	3067.5	2	1.7396	0.6223	281	7	12/50	6
	69.06	K.EMASMK.E	696.861	1	0.8286	0.0472	168.2	10	7/10	3
	69.10 - 69.18	K.EMASMK.E	696.861	1	0.8575	0.0049	166.1	10	7/10	3
#108	X-ray repair cross-complementing protein 6					40.1783	37546338		4 (4 0 0 0 0)
	41.50 - 41.51	K.IQVTPPGFQLVFLPFADDKR.K	2289.66	2	3.5667	0.5912	312.6	1	15/38	1
	44.17	R.NLEALALDLMEPEQAVDLTLPK.V	2424.8	2	1.2717	0.0582	145.7	36	10/42	1
	44.28	R.NLEALALDLMEPEQAVDLTLPK.V	2424.8	2	1.4836	0.4157	282.7	1	14/42	1
	47.10	K.TKTRTFNTSTDDLLLPSDTKWSQIYGSR.Q	3233.53	2	0.8222	0.0087	34.3	186	5/54
#109	type II hair-specific keratin [Homo sapiens]					40.0815	21307736		4 (4 0 0 0 0)
	63.64 - 63.65	-.MTCGSYCGGR.-	1035.2	1	1.3621	0.1537	153.2	6	10/18	2
	63.70	-.MTCGSYCGGR.-	1035.2	1	1.6305	0.1957	170.2	18	10/18	2
	63.74	-.MTCGSYCGGR.-	1035.2	1	1.3285	0.1076	222.8	3	10/18	2
	63.79	-.MTCGSYCGGR.-	1035.2	1	1.5426	0.219	233.4	16	10/18	2
#110	K1 glycoprotein [Human herpesvirus 8]					40.052	17980810		4 (4 0 0 0 0)
	69.19 - 69.21	K.ESDSSK.T	652.632	1	0.9314	0.013	129.3	86	6/10
	69.33	K.ESDSSK.T	652.632	1	1.0119	0.0683	145.2	72	6/10
	69.36	K.ESDSSK.T	652.632	1	1.0396	0.0869	173	15	7/10
	69.47	K.ESDSSK.T	652.632	1	0.8983	0.0413	133.7	72	6/10
#111	envelope glycoprotein [Human immunodeficiency virus 1]					40.0437	33591028		4 (4 0 0 0 0)
	65.46 - 65.49	R.MGMGR.A	551.707	1	0.7821	0.1099	190.6	26	5/8	7
	66.05	R.MGMGR.A	551.707	1	0.662	0.1021	153.2	32	5/8	7
	66.17	R.MGMGR.A	551.707	1	0.8746	0.1525	175.3	18	5/8	7
	66.21 - 66.24	R.MGMGR.A	551.707	1	0.8071	0.1283	137.4	28	5/8	7
#112	similar to Glyceraldehyde 3-phosphate dehydrogenase, liver (GAPDH) [Ho					38.5452	37551788		5 (1 3 0 1 0)
	25.76 - 25.77	R.VVDVMAHKSSKE.-	1330.54	2	1.7727	0.5937	388.2	136	11/22
	42.02 - 42.09	K.VLHDNFGIVKGLMTTVHAITATQK.T	2596.05	2	4.8339	0.0144	1633.5	1	23/46
	42.06	K.VLHDNFGIVKGLMTTVHAITATQK.T	2596.05	3	3.1389	0.3717	851.8	2	34/92
	42.11 - 42.16	K.VLHDNFGIVKGLMTTVHAITATQK.T	2596.05	3	6.2541	0.6701	2072.5	1	47/92
	42.24	K.VLHDNFGIVKGLMTTVHAITATQK.T	2596.05	2	3.5744	0.4832	1307.4	1	22/46
#113	PHD finger protein 10 isoform b; PHD zinc finger protein XAP135 [Homo					38.4224	19747276		6 (1 2 1 1 1)
	0.02 - 0.05	K.RSVLSKSVPGYK.P	1321.55	1	1.2942	0.242	202	34	11/22	1
	5.88	K.RSVLSKSVPGYK.P	1321.55	1	0.8435	0.0865	84.7	231	6/22	1
	22.97	K.KAAEFNSNLNR.E	1264.37	2	2.215	0.3474	811.2	2	14/20	2
	97.91 - 97.97	K.RSVLSKSVPGYK.P	1321.55	1	1.584	0.2038	160.7	92	10/22	1
	105.99	K.RSVLSKSVPGYK.P	1321.55	1	1.0813	0.0382	170.3	22	9/22	1
	106.17	K.RSVLSKSVPGYK.P	1321.55	1	0.8843	0.0301	149	39	8/22	1
#114	protein tyrosine phosphatase, non-receptor type 13 isoform 1; protein					38.358	18375646		6 (1 1 2 2 0)
	6.67	R.LKPGDR.L	685.796	1	0.6582	0.2099	79	104	6/10	7
	11.36	K.EELPK.L	615.699	1	1.6513	0.1644	221.6	6	6/8	11
	11.42 - 11.48	K.EELPK.L	615.699	1	1.6045	0.0032	159.9	62	5/8	11
	16.43 - 16.50	K.QAVETLR.N	816.926	1	1.0234	0.1067	125.4	68	6/12	9
	19.90	K.LQVLR.E	628.788	1	1.4213	0.0669	238.8	16	6/8	12
	25.58 - 25.65	K.GFVVRAMTLEDIQTREVR.H	2121.45	2	1.8585	0.3315	230	105	12/34	7
#115	prolyl 4-hydroxylase, beta subunit; protein disulphide isomerase; v-erb-a avian erythroblastic leuke					38.331	20070125		4 (3 1 0 0 0)
	23.82	K.VDATEESDLAQQYGVR.G	1781.86	2	2.1116	0.2353	219.9	56	12/30	3
	45.77	R.TGPAATTLPDGAAAESLVESSEVAVIGFFK.D	2937.25	2	2.7013	0.4989	661	1	22/58	1
	45.82	R.TGPAATTLPDGAAAESLVESSEVAVIGFFK.D	2937.25	2	2.0871	0.5737	831.2	1	22/58	1
	45.89	R.TGPAATTLPDGAAAESLVESSEVAVIGFFK.D	2937.25	2	0.9514	0.2119	139.2	11	11/58	1
#116	KIAA0635 gene product [Homo sapiens]					38.3219	7662216		7 (1 0 3 2 1)
	3.70	K.ETVTSEVVNLSNK.N	1420.55	1	1.0969	0.3231	89.5	99	6/24
	9.98	K.ETVTSEVVNLSNK.N	1420.55	1	0.9339	0.2758	96.5	71	6/24
	82.21 - 82.27	K.ETVTSEVVNLSNK.N	1420.55	1	1.3307	0.15	106.7	135	9/24
	97.86	K.ETVTSEVVNLSNK.N	1420.55	1	1.4585	0.1589	200	69	10/24
	108.84	K.ETVTSEVVNLSNK.N	1420.55	1	0.9796	0.176	85.5	204	6/24
	110.96	K.ETVTSEVVNLSNK.N	1420.55	1	1.0743	0.1996	94.6	202	6/24
	114.15	K.ETVTSEVVNLSNK.N	1420.55	1	1.0831	0.037	126.6	29	6/24
#117	KIAA1568 protein [Homo sapiens]					38.2523	10047201		5 (2 1 1 1 0)
	3.68	R.IVEHPSDVIVSK.G	1323.52	1	0.7978	0.2296	55.4	233	5/22	1
	8.46	R.IVEHPSDVIVSK.G	1323.52	1	0.8473	0.0552	69	184	5/22	1
	11.40	R.GDGGLMSNGSR.P	1051.12	2	0.9648	0.0806	155.3	33	8/20	1
	104.38 - 104.46	R.IVEHPSDVIVSK.G	1323.52	1	1.4426	0.1342	132.8	156	9/22	1
	107.48 - 107.54	R.IVEHPSDVIVSK.G	1323.52	1	1.592	0.1578	267.3	7	11/22	1
#118	A Chain A, Crystal Structure Of A DictyosteliumTETRAHYMENA CHIMERA Actin (Mutan					38.244	7245526		4 (3 1 0 0 0)
	23.48 - 23.54	K.ELTALAPSTMK.I	1162.38	2	2.78	0	1016.8	1	18/20	1
	23.56 - 23.62	K.ELTALAPSTMK.I	1162.38	1	2.4004	0.4467	431.8	1	14/20	1
	53.37 - 53.68	K.MTQIMFETFNTPAMYVAIQAVLSLYASGR.T	3255.82	2	4.8804	0.0998	743.5	2	21/56	9
	53.54	K.MTQIMFETFNTPAMYVAIQAVLSLYASGR.T	3255.82	3	3.5812	0.398	1158.9	2	33/112	9
#119	unnamed protein product [Homo sapiens]					38.2407	28940		4 (3 1 0 0 0)
	29.76	K.VALVYGQMNQPPGAR.A	1601.86	2	1.9376	0.3678	199.5	78	12/28
	30.44	K.VLDSGAPIKIPVGPETLGR.I	1920.24	2	2.5439	0.3868	255	3	13/36	1
	33.59	R.AIAELGIYPAVDPLDSTSR.I	1989.22	2	2.5553	0.4211	374.3	1	16/36	2
	43.24 - 43.32	K.SLQDIIAILGMDELSEEDKLTVSR.A	2677.02	2	4.8146	0.5769	699.5	1	21/46	2
#120	A Chain A, Human Heart L-Lactate Dehydrogenase H Chain, Ternary Complex With N					38.1878	13786847		4 (3 1 0 0 0)
	17.99	K.IVADKDYSVTANSK.I	1511.66	2	2.8413	0.5468	1030.1	1	19/26	1
	18.03	K.IVADKDYSVTANSK.I	1511.66	2	3.2704	0.4451	1540.3	1	20/26	1
	18.06	K.IVADKDYSVTANSK.I	1511.66	2	3.3637	0.508	1428.4	1	18/26	1
	23.89	K.LIAPVAEEEATVPNNK.I	1695.9	2	1.6022	0.0416	262	120	11/30	1
#121	reticuloendotheliosis viral oncogene homolog B; v-rel avian reticuloen					38.1854	35493878		9 (0 0 4 2 3)
	1.39 - 1.40	R.MDPVLSEPVYDKK.S	1521.76	1	1.2401	0.2003	104.2	22	6/24	1
	4.45	R.MDPVLSEPVYDKK.S	1521.76	1	0.9606	0.1234	152.6	4	7/24	1
	97.80 - 97.82	R.MDPVLSEPVYDKK.S	1521.76	1	1.3546	0.1069	229.1	45	10/24	1
	97.88	R.MDPVLSEPVYDKK.S	1521.76	1	1.6901	0.1525	353.1	4	12/24	1
	101.76	R.MDPVLSEPVYDKK.S	1521.76	1	1.1529	0.1892	163.4	37	8/24	1
	105.28 - 105.38	R.MDPVLSEPVYDKK.S	1521.76	1	1.2788	0.0999	150.8	50	9/24	1
	108.59 - 108.61	R.MDPVLSEPVYDKK.S	1521.76	1	1.325	0.107	116.9	30	7/24	1
	108.70	R.MDPVLSEPVYDKK.S	1521.76	1	1.1396	0.057	109.4	19	6/24	1
	112.03	R.MDPVLSEPVYDKK.S	1521.76	1	0.9423	0.1138	222.6	7	9/24	1
#122	similar to Heterogeneous nuclear ribonucleoprotein A1 (Helix-destabili					38.123	37556028		4 (3 1 0 0 0)
	13.65	K.EDTEEHHLR.D	1166.18	2	1.2062	0.2316	121.1	49	9/16	14
	13.70 - 13.74	K.EDTEEHHLR.D	1166.18	2	2.1802	0.2236	307.9	5	13/16	14
	17.70	R.EDSQRPGAHLTVK.K	1438.57	2	2.3158	0.1957	465.7	2	14/24	10
	17.76 - 17.80	R.EDSQRPGAHLTVK.K	1438.57	2	2.461	0.145	404.9	8	14/24	10
#123	similar to H3 histone, family 3B [Homo sapiens]					38.1129	37543783		4 (3 1 0 0 0)
	18.86 - 18.92	K.DIQLAR.R	715.822	1	1.6234	0.0556	275	2	8/10	8
	19.92 - 19.98	R.VTIMPK.D	688.903	1	1.6881	0.2499	273.4	34	7/10	7
	20.17 - 20.23	R.YRPGTVALR.E	1033.21	2	1.9829	0.0635	392.8	11	12/16	9
	23.72 - 23.78	K.STELLIR.K	831.981	1	1.1712	0.0552	166.4	19	7/12	10
#124	l(3)mbt-like isoform II; lethal (3) malignant brain tumor l(3) [Homo s					38.1111	21536481		4 (3 1 0 0 0)
	2.86 - 2.95	R.HHGR.I	506.541	1	0.7038	0.0668	115.5	26	4/6	19
	12.90	K.DEVR.C	518.544	1	0.6631	0.093	86.5	44	3/6	52
	54.42 - 54.52	R.AQAAPK.H	585.676	1	0.7146	0.1633	136.6	12	5/10	9
	54.54 - 54.60	R.AQAAPK.H	585.676	1	1.0272	0	135.7	27	5/10	9
#125	myosin IXA [Homo sapiens]					38.1084	5902012		5 (1 3 0 1 0)
	0.15	K.ETPEGTVMSGRR.K	1320.46	1	1.1827	0.0635	134.1	39	6/22	2
	67.78 - 67.80	R.ESRRMR.E	834.972	1	1.0042	0.1437	151.5	220	6/10	1
	82.00	K.ISSSPK.F	618.703	1	0.8715	0.159	209.2	1	7/10	1
	95.60 - 95.66	R.GFRAR.Q	606.7	1	0.5577	0.0198	103.7	73	6/8	3
	107.14	K.ETPEGTVMSGRR.K	1320.46	1	0.7915	0.188	90.1	143	6/22	2
#126	hypothetical protein FLJ11184 [Homo sapiens]					38.0902	8922923		7 (1 1 1 3 1)
	0.57	R.ETVIKQTMERER.Q	1520.74	1	1.0565	0.1412	53.6	109	4/22	1
	1.14	R.ETVIKQTMERER.Q	1520.74	1	1.0366	0.0399	67.9	89	4/22	1
	1.36	R.ETVIKQTMERER.Q	1520.74	1	0.9076	0.0448	63.7	83	4/22	1
	108.39	R.ETVIKQTMERER.Q	1520.74	1	0.8723	0.206	64.5	115	4/22	1
	108.70	R.ETVIKQTMERER.Q	1520.74	1	1.1464	0.0531	74.7	91	4/22	1
	108.75 - 108.76	R.ETVIKQTMERER.Q	1520.74	1	1.1958	0.1442	71.3	136	4/22	1
	112.19	R.ETVIKQTMERER.Q	1520.74	1	1.07	0.1533	63.6	45	4/22	1
#127	poly (ADP-ribose) polymerase 3 [Homo sapiens]					38.0873	22475168		7 (0 2 3 0 2)
	0.23	-.MSLLFLAMAPK.P	1222.59	1	1.1568	0.1559	117.2	140	7/20
	4.18	-.MSLLFLAMAPK.P	1222.59	1	0.9208	0.0957	103.5	88	6/20
	4.22	-.MSLLFLAMAPK.P	1222.59	1	0.7504	0.1855	65.6	156	5/20
	4.67	-.MSLLFLAMAPK.P	1222.59	1	0.7391	0.1828	65	211	5/20
	4.82	-.MSLLFLAMAPK.P	1222.59	1	1.1002	0.1838	74.3	217	5/20
	4.90	-.MSLLFLAMAPK.P	1222.59	1	0.8539	0.0555	112.7	59	6/20
	101.48	-.MSLLFLAMAPK.P	1222.59	1	1.0006	0.2033	87.1	109	5/20
#128	1A80_HUMAN HLA class I histocompatibility antigen, A-80 alpha chain precursor					38.0782	1168212		7 (0 3 1 1 2)
	0.12	R.AYLEGECVDGLR.R	1325.47	1	1.0367	0.343	95	70	6/22
	3.62	R.AYLEGECVDGLR.R	1325.47	1	1.017	0.008	119.5	48	6/22
	8.38	R.AYLEGECVDGLR.R	1325.47	1	1.0232	0.0774	86	36	5/22
	11.28	R.AYLEGECVDGLR.R	1325.47	1	1.0974	0.1697	132.2	5	8/22
	101.03	R.AYLEGECVDGLR.R	1325.47	1	1.0813	0.198	114.5	23	8/22
	107.48 - 107.54	R.AYLEGECVDGLR.R	1325.47	1	1.3709	0.1806	192.6	41	9/22
	110.68 - 110.81	R.AYLEGECVDGLR.R	1325.47	1	1.4397	0.352	167.6	39	8/22
#129	KIAA1678 protein [Homo sapiens]					38.0776	12697901		6 (2 0 2 1 1)
	14.17	K.QSSCESITDEFSR.F	1489.55	2	1.5525	0.2259	317.2	4	12/24	1
	66.72	R.ESASSR.R	636.635	1	0.9757	0.0664	146	8	6/10	1
	66.75	R.ESASSR.R	636.635	1	0.99	0.0635	160.2	2	7/10	1
	69.81 - 69.86	R.ESASSR.R	636.635	1	0.8398	0.1088	213.5	9	7/10	1
	75.93 - 75.99	R.ESASSR.R	636.635	1	0.6507	0.082	75.2	109	5/10	1
	82.53	R.ESASSR.R	636.635	1	0.5605	0.0538	171.8	6	6/10	1
#130	POLG_HE71M Genome polyprotein [Contains: Coat protein VP4 (P1A); Coat protein					38.0755	2499562		4 (3 1 0 0 0)
	63.90	K.MKSYMDK.Y	903.103	1	1.5095	0.1283	367.6	6	8/12
	63.93	K.MKSYMDK.Y	903.103	1	1.4213	0.0992	386.6	5	8/12
	63.97	K.MKSYMDK.Y	903.103	1	1.4159	0.1446	293	19	7/12
	64.00 - 64.02	K.MKSYMDK.Y	903.103	1	1.4603	0.081	325.2	6	8/12
#131	Zinc finger protein 179 [Homo sapiens]					38.0507	32449783		5 (3 0 0 2 0)
	82.56	R.IFSALR.V	706.857	1	0.6962	0.0455	99	170	5/10	1
	82.59	R.IFSALR.V	706.857	1	0.7609	0.0153	119.6	79	5/10	1
	82.62	R.IFSALR.V	706.857	1	1.0145	0.0525	206.9	59	6/10	1
	82.78	R.IFSALR.V	706.857	1	0.6653	0.1139	118.9	46	5/10	1
	96.67 - 96.74	K.AFMDSYTMR.F	1122.3	1	0.9543	0.0328	82.2	92	7/16	1
#132	Unknown (protein for IMAGE:3870900) [Homo sapiens]					36.5872	15030242		5 (1 2 1 1 0)
	0.75	-.LNQPTEPPPK.P	1121.27	1	0.9025	0.2532	75.9	171	7/18
	40.07 - 40.08	K.KMIEGLYKYNSDRK.Q	1746.02	2	2.5478	0.5181	289.5	133	10/26	3
	103.24 - 103.28	-.LNQPTEPPPK.P	1121.27	1	1.2215	0.0931	104.7	174	8/18
	108.02 - 108.08	-.LNQPTEPPPK.P	1121.27	1	1.0419	0.0055	143.4	37	9/18
	109.05	-.LNQPTEPPPK.P	1121.27	1	0.9071	0.0974	129.1	16	8/18
#133	mutS homolog 6 (E. coli) [Homo sapiens]					36.1032	19548099		5 (1 3 0 0 1)
	37.62 - 37.65	R.AAAAPGASPSPGGDAAWSEAGPGPRPLARSASPPK.A	3211.49	3	2.0641	0.0635	459.5	35	29/136	1
	49.51	R.MVTGNGSLKRKSSR.K	1521.77	1	1.0526	0.0259	47.5	233	4/26	4
	72.48 - 72.54	K.PYTGSK.S	652.72	1	0.7748	0.1854	80.9	143	4/10	4
	76.65 - 76.67	R.DEHRRR.P	868.925	1	1.0108	0.2026	147.9	63	6/10	4
	95.15 - 95.20	R.MVTGNGSLKRKSSR.K	1521.77	1	1.0474	0.232	104.3	161	8/26	4
#134	protein tyrosine phosphatase, non-receptor type 23; His-domain protein					36.0783	24308073		6 (1 1 2 1 1)
	25.12 - 25.17	-.MEAVPR.M	702.847	1	1.1238	0.0688	157.5	11	7/10
	31.25 - 31.29	R.EMMAKIEDK.N	1095.32	1	1.0079	0.2905	85	66	8/16	2
	31.55	R.PTAPK.P	513.61	1	0.6879	0.2856	201.3	3	5/8	3
	35.30 - 35.36	R.PTAPK.P	513.61	1	0.5461	0.085	258.3	10	5/8	3
	47.36 - 47.42	R.PTAPK.P	513.61	1	0.631	0.1112	186.3	7	5/8	3
	88.11	K.SVAHEDIK.Y	898.984	1	0.9281	0.1349	170.1	61	7/14	1
#135	RBB8_HUMAN Retinoblastoma-binding protein 8 (RBBP-8) (CtBP interacting protei					36.0586	12643796		6 (2 0 1 2 1)
	59.99	K.HLEPLKSLGGRTSK.R	1523.76	1	0.668	0.0711	82.8	16	6/26	2
	66.75	K.LASCSR.H	636.745	1	1.0552	0.0566	84	81	6/10	2
	72.87 - 72.93	K.LASCSR.H	636.745	1	0.7307	0.2363	153.5	29	7/10	2
	84.33 - 84.39	K.MDVTVIDTKDGSQSK.L	1624.8	1	1.017	0.1856	227.5	8	11/28	2
	97.89	K.MDVTVIDTKDGSQSK.L	1624.8	1	1.1729	0.1267	177.1	32	9/28	2
	105.54	K.MDVTVIDTKDGSQSK.L	1624.8	1	0.9292	0.0065	79.8	41	6/28	2
#136	RBMY1A1 protein [Homo sapiens]					36.0523	28839746		4 (2 2 0 0 0)
	18.08 - 18.14	K.GDSSR.Y	521.504	1	0.6305	0.0132	244.8	6	7/8	9
	83.61 - 83.67	R.GHAYR.D	603.653	1	0.8173	0.2022	123.5	55	5/8	7
	95.60 - 95.66	R.GHAYR.D	603.653	1	0.5466	0.1532	118	47	5/8	7
	96.96 - 97.02	R.GHAYR.D	603.653	1	0.6875	0.0138	149.1	32	6/8	7
#137	dystrobrevin, alpha isoform 1; dystrophin-related protein 3 [Homo sapie					36.0514	4503407		4 (3 0 1 0 0)
	88.12 - 88.18	K.SLSCASSR.E	810.9	1	0.86	0.0123	278.4	17	7/14	8
	89.12	K.SLSCASSR.E	810.9	1	1.0019	0.1413	187.6	2	7/14	8
	89.21	K.SLSCASSR.E	810.9	1	1.0284	0.0003	181.4	6	7/14	8
	89.24 - 89.27	K.SLSCASSR.E	810.9	1	1.0203	0.0402	184.1	2	7/14	8
#138	unknown [Homo sapiens]					36.0491	18027762		4 (2 2 0 0 0)
	7.91	K.SGCKSD.-	596.635	1	0.6278	0.1088	125.5	4	4/10
	76.55	K.SGCKSD.-	596.635	1	0.6068	0.1558	75.1	96	4/10
	76.71	K.SGCKSD.-	596.635	1	0.6857	0.056	76	72	4/10
	76.94	K.SGCKSD.-	596.635	1	0.9829	0.2354	71.9	66	4/10
#139	NPW_HUMAN Neuropeptide W precursor (Preproprotein L8) (hPPL8) [Contains: Neur					36.047	33301343		4 (3 0 1 0 0)
	58.82 - 58.94	R.AAAGPLAR.D	726.848	1	0.5481	0.1037	106.9	55	7/14	1
	67.41 - 67.45	R.AAAGPLAR.D	726.848	1	0.9404	0.3006	141	140	7/14	1
	68.64 - 68.65	R.AAAGPLAR.D	726.848	1	0.8467	0.1393	60.8	183	7/14	1
	73.51 - 73.57	R.AAAGPLAR.D	726.848	1	0.7545	0.1187	82.5	160	7/14	1
#140	EL3B_HUMAN Elastase IIIB precursor (Protease E)					36.0346	14195655		4 (3 0 1 0 0)
	69.24 - 69.30	-.MMLR.L	550.762	1	0.6795	0.0105	172.9	62	4/6	15
	73.00 - 73.08	-.MMLR.L	550.762	1	0.5626	0.1231	131.1	46	3/6	15
	76.44 - 76.45	-.MMLR.L	550.762	1	0.6909	0.1039	126.9	74	3/6	15
	76.50	-.MMLR.L	550.762	1	0.6307	0	134.1	26	3/6	15
#141	envelope glycoprotein [Human immunodeficiency virus 1]					36.0346	27922963		4 (3 0 1 0 0)
	69.24 - 69.30	K.MMIR.S	550.762	1	0.6795	0	172.9	62	4/6	14
	73.00 - 73.08	K.MMIR.S	550.762	1	0.5626	0.1249	131.1	46	3/6	14
	76.44 - 76.45	K.MMIR.S	550.762	1	0.6909	0	126.9	74	3/6	14
	76.50	K.MMIR.S	550.762	1	0.6307	0.0117	134.1	26	3/6	14
#142	large tegument protein [Human herpesvirus 7]					34.7177	9628754		4 (1 3 0 0 0)
	9.33 - 9.38	K.QKLATK.N	688.84	1	1.5989	0.1845	211.2	6	7/10	1
	9.44	K.QKLATK.N	688.84	1	1.088	0.0383	136.5	28	5/10	1
	30.25	K.FFALNYKKIIVPDK.V	1697.06	2	1.8388	0.5577	563.2	2	16/26	1
	39.66 - 39.74	K.EQLGKFEHQPFGKEIQKLIEKIHLFYK.Q	3329.88	3	3.0922	0.5899	752	18	25/104	1
#143	similar to Homo sapiens (Human). FLJ00180 protein (Fragment) [Dictyostel					34.2799	28828532		4 (2 1 1 0 0)
	9.79	K.EHKEHK.E	807.878	1	0.6816	0	108.8	32	4/10	4
	11.88	K.EHKEHK.E	807.878	1	0.9765	0.0664	193.3	68	6/10	4
	30.64	K.EHKEHKDK.E	1051.14	1	1.3606	0.1171	99	49	7/14	1
	30.70 - 30.75	K.EHKEHKDK.E	1051.14	1	1.0997	0.2378	116.2	8	8/14	1
#144	similar to KIAA1767 protein [Homo sapiens]					34.2332	12698079		5 (2 0 2 0 1)
	40.87	-.TWVLNSVTDINTLANVNINR.T	2258.52	2	1.7324	0.1193	320.4	71	12/38
	40.95	-.TWVLNSVTDINTLANVNINR.T	2258.52	2	2.1874	0.1219	794	6	16/38
	41.00 - 41.02	-.TWVLNSVTDINTLANVNINR.T	2258.52	2	1.9683	0.1382	519.5	12	15/38
	55.09	R.EFFSR.F	685.751	1	0.6978	0.0337	74	57	4/8	8
	55.21 - 55.22	R.EFFSR.F	685.751	1	1.0468	0.0197	149.3	18	5/8	8
#145	L protein [Human parainfluenza virus 3]					34.2108	1255659		5 (1 1 2 1 0)
	8.90	K.EVKILMK.L	861.129	1	1.4294	0.0438	157.1	42	7/12	1
	8.93	K.EVKILMK.L	861.129	1	1.394	0.1106	204.4	9	7/12	1
	26.38	K.GEIELLK.R	801.952	1	1.4048	0.1911	127.3	85	8/12	1
	45.44	K.DTATQMKFSSTSLIRVSR.F	2029.31	2	1.6934	0.2812	400.1	40	13/34	1
	45.49	K.DTATQMKFSSTSLIRVSR.F	2029.31	2	1.8453	0.1884	686	2	16/34	1
#146	Homo sapiens thymosin, beta 4, X chromosome [synthetic construct]					34.1949	30585073		4 (2 1 1 0 0)
	10.71	K.ETIEQEK.Q	876.932	1	0.996	0.0705	108.3	7	9/12	9
	10.76	K.ETIEQEK.Q	876.932	1	0.8884	0.0566	82	176	7/12	9
	14.49 - 14.55	K.NPLPSK.E	655.766	1	1.7174	0.1379	148.3	19	7/10	8
	16.02 - 16.08	K.KTETQEKNPLPSK.E	1500.68	2	3.898	0.461	1059.1	1	19/24	6
#147	JC4365 arginine-tRNA ligase (EC 6.1.1.19) - human					34.1551	2118344		5 (1 1 2 1 0)
	82.90 - 82.95	K.QRLFEEK.A	950.074	1	0.8646	0.1613	109.7	70	6/12	1
	83.04	K.KVIVDFSSPNIAK.E	1418.66	1	1.3061	0.2016	414.7	4	12/24	1
	103.99	K.KVIVDFSSPNIAK.E	1418.66	1	0.8081	0.048	207	2	8/24	1
	109.72	K.KVIVDFSSPNIAK.E	1418.66	1	1.0054	0.3232	293.8	1	10/24	1
	114.74	K.KVIVDFSSPNIAK.E	1418.66	1	0.9341	0.1026	272	2	9/24	1
#148	myeloid/lymphoid or mixed-lineage leukemia 3; ALR-like protein [Homo s					34.0801	10864041		4 (2 1 1 0 0)
	16.33	K.LEEQNGSK.V	904.946	1	1.6016	0.1588	363.7	37	9/14	5
	46.99	R.GLQMKCVFCHKTGATSGCHRFR.C	2468.94	2	0.7863	0.0232	72.4	23	7/42	4
	76.70	K.SNVYLAR.S	822.933	1	1.0184	0.0223	163.9	35	8/12	5
	76.76 - 76.77	K.SNVYLAR.S	822.933	1	1.1508	0.1438	216.4	6	8/12	5
#149	unnamed protein product [Homo sapiens]					34.0618	21752091		4 (2 1 1 0 0)
	9.00 - 9.05	K.THLSK.N	585.676	1	1.237	0.0648	161.3	10	6/8
	9.09 - 9.14	K.THLSK.N	585.676	1	1.0193	0.1478	128.5	23	5/8
	9.18	K.THLSK.N	585.676	1	1.0009	0.1672	100.3	29	4/8
	9.21 - 9.23	K.THLSK.N	585.676	1	1.2034	0	164.6	1	6/8
#150	zinc finger protein 347; zinc finger 1111 [Homo sapiens]					34.0618	14211907		4 (2 1 1 0 0)
	9.00 - 9.05	K.THISK.K	585.676	1	1.237	0	161.3	10	6/8	5
	9.09 - 9.14	K.THISK.K	585.676	1	1.0193	0.1765	128.5	23	5/8	5
	9.18	K.THISK.K	585.676	1	1.0009	0.0944	100.3	29	4/8	5
	9.21 - 9.23	K.THISK.K	585.676	1	1.2034	0.0731	164.6	1	6/8	5
#151	unnamed protein product [Homo sapiens]					34.0522	21752089		4 (2 1 1 0 0)
	7.50	R.KPTQP.-	570.662	1	0.8774	0.101	207	12	5/8	1
	7.56	R.KPTQP.-	570.662	1	1.0444	0.0202	277.2	10	6/8	1
	7.64 - 7.79	R.KPTQP.-	570.662	1	1.0113	0.1222	207.5	5	6/8	1
	11.70	R.KPTQP.-	570.662	1	0.9471	0.0052	192.3	13	5/8	1
#152	ATP-binding cassette, sub-family C, member 4; canalicular multispecific					34.0507	5031915		4 (1 3 0 0 0)
	27.34 - 27.39	R.QLVCLARAILRK.N	1384.76	2	1.0149	0	395.3	20	11/22	8
	64.06	K.LFSSLR.S	722.856	1	0.9387	0.0445	172	4	7/10	5
	65.96 - 66.02	K.LFSSLR.S	722.856	1	0.7987	0.1124	190.9	17	6/10	5
	78.09 - 78.12	K.LFSSLR.S	722.856	1	0.9989	0.1644	181.9	13	6/10	5
#153	A56715 calcium receptor (clone phPCaR-4.0) - human					34.0464	1362761		4 (1 3 0 0 0)
	9.50	K.VHPR.K	508.597	1	0.7907	0.2047	182	8	4/6	16
	9.54	K.VHPR.K	508.597	1	0.6948	0.0879	106	45	3/6	16
	9.57	K.VHPR.K	508.597	1	0.7278	0.3752	182	15	4/6	16
	9.64	K.VHPR.K	508.597	1	0.9275	0.2252	226.8	3	4/6	16
#154	similar to RIKEN cDNA 9830141C09 gene [Homo sapiens]					32.7164	37538497		5 (0 3 1 0 1)
	28.68 - 28.72	R.QPFADQSLYTADSENEEDK.R	2188.2	2	1.9602	0.6338	240.1	53	12/36	3
	59.36	R.VKSELR.S	731.865	1	0.7114	0.1345	153.5	35	5/10	2
	67.71 - 67.76	R.NGHARFFV.-	948.063	1	0.7599	0.0403	177	25	6/14	2
	70.84 - 70.92	R.NGHARFFV.-	948.063	1	0.8917	0.1051	168	8	6/14	2
	82.77	R.NGHARFFV.-	948.063	1	0.9341	0.0987	94.5	73	5/14	2
#155	JMJ_HUMAN Jumonji protein					32.5575	12230209		5 (1 1 2 0 1)
	29.76	K.RELVKDTKPNHHK.P	1602.82	2	1.5501	0.4898	252.7	26	12/24	1
	71.11	K.PFSMEK.L	738.876	1	0.8509	0.0205	150.5	41	5/10	4
	80.01 - 80.07	K.LSDMLR.I	734.889	1	0.9581	0.2095	117.2	19	6/10	2
	80.54 - 80.60	K.LSDMLR.I	734.889	1	0.6818	0.1672	93.9	84	5/10	2
	95.23 - 95.28	K.EKHSDHRADSRR.E	1494.56	1	0.8733	0.1672	146.1	54	10/22	1
#156	ryanodine receptor 2 [Homo sapiens]					32.4046	4506757		7 (0 1 2 2 2)
	34.30 - 34.36	R.IICSLLLGGSLVEGAKK.I	1702.1	2	2.3285	0.5123	356.4	34	18/32	1
	34.96 - 34.99	R.FIRGLDALSKKAK.A	1447.75	1	0.9992	0.2893	42.8	146	9/24
	63.49	K.LKDLTSSDTFK.E	1255.4	1	1.0278	0.221	121.7	76	8/20	3
	70.09 - 70.13	R.AFAFDGFK.A	903.016	1	0.8357	0.1497	238.5	1	8/14
	70.18	R.AFAFDGFK.A	903.016	1	0.8815	0.1064	174.6	23	7/14
	70.24	R.AFAFDGFK.A	903.016	1	0.8545	0.077	232.5	2	8/14
	77.10	R.SNIHLQGK.L	897.015	1	0.9461	0.1718	85.8	162	7/14
#157	Unknown (protein for IMAGE:5177651) [Homo sapiens]					32.3573	27469793		4 (2 1 0 1 0)
	11.52	K.EGGSPR.F	602.621	1	1.2488	0.0684	157	65	7/10
	25.54 - 25.57	R.ATAPPGVLK.I	854.03	1	1.0164	0.3219	365.8	7	10/16
	79.02	K.SSSSDTGSR.S	883.842	1	1.0298	0.1439	229.9	2	7/16
	79.05 - 79.09	K.SSSSDTGSR.S	883.842	1	1.0959	0.1641	325.7	1	9/16
#158	unnamed protein product [Homo sapiens]					32.345	21756162		4 (1 2 1 0 0)
	0.93	R.KSAYK.I	596.699	1	0.5322	0.1043	91	8	3/8	6
	43.15	R.DRMEMINVSGYVAQEKLAIAERYLVPQAR.A	3352.88	3	1.7515	0.2898	328.3	209	22/112	5
	83.40 - 83.43	K.IIQCLK.K	717.944	1	0.841	0	104.5	82	6/10	5
	107.71 - 107.73	R.KSAYK.I	596.699	1	0.5585	0.3415	50.9	13	3/8	6
#159	transient receptor potential cation channel subfamily M member 4 splice					32.3447	31335335		4 (2 1 0 1 0)
	9.29 - 9.30	R.MLLGKMCAPR.Y	1120.48	2	1.142	0.1286	137.7	25	6/18	3
	10.80	K.QLGPK.I	542.651	1	0.7347	0	201.6	12	5/8	5
	21.91 - 21.97	R.KHSNFLR.L	902.036	1	1.0265	0.3143	166	77	6/12	1
	64.78	R.ESDSER.L	722.682	1	0.8247	0.0376	129.6	46	5/10	3
#160	voltage gated channel like 1; four repeat voltage-gated ion channel [H					32.2296	24119274		4 (2 1 0 1 0)
	31.87	R.HGSNSQRISR.G	1142.21	1	1.0053	0.3334	42.8	91	8/18	1
	38.17	R.PLRIFKLVPQMRKVVR.E	1981.53	2	1.7989	0.0276	225.7	36	11/30	1
	38.21	R.PLRIFKLVPQMRKVVR.E	1981.53	2	1.6423	0.1281	224	33	11/30	1
	38.24 - 38.25	R.PLRIFKLVPQMRKVVR.E	1981.53	2	1.5137	0.1538	213.5	97	10/30	1
#161	immunoglobulin lambda light chain variable region [Homo sapiens]					32.1991	3142654		4 (1 2 1 0 0)
	69.34	R.YNSDSDK.E	828.804	1	0.9788	0.177	115.9	96	6/12	2
	71.34	R.YNSDSDK.E	828.804	1	0.8155	0.2479	110.9	179	5/12	2
	72.55	R.YNSDSDK.E	828.804	1	0.871	0.0635	134.8	192	5/12	2
	72.58 - 72.64	R.YNSDSDK.E	828.804	1	0.8495	0.1934	113.2	200	5/12	2
#162	engrailed protein homolog; similar to human engrailed protein, product enc					32.1632	790598		4 (3 0 0 0 1)
	68.78	K.EFDSSR.Y	740.742	1	0.9641	0.0826	153.5	60	6/10
	68.81	K.EFDSSR.Y	740.742	1	0.9163	0.0405	171.3	23	6/10
	68.88 - 68.93	K.EFDSSR.Y	740.742	1	1.0212	0.0254	270.8	4	8/10
	71.93 - 71.99	K.EFDSSR.Y	740.742	1	0.9847	0.0897	232.6	4	7/10
#163	envelope glycoprotein [Human immunodeficiency virus type 1]					32.1311	14210321		6 (0 2 2 0 2)
	0.15	R.DGGTNXSESEISD.-	1324.29	1	1.165	0.0728	80.9	196	6/24
	7.05	R.DGGTNXSESEISD.-	1324.29	1	1.1997	0.1632	57.3	205	5/24
	9.32	R.DGGTNXSESEISD.-	1324.29	1	0.9704	0.1773	61.8	103	6/24
	10.19 - 10.20	R.DGGTNXSESEISD.-	1324.29	1	1.1234	0.1129	96.5	95	7/24
	101.38	R.DGGTNXSESEISD.-	1324.29	1	0.9231	0.2423	78.8	104	6/24
	113.82 - 113.88	R.DGGTNXSESEISD.-	1324.29	1	1.3523	0.1417	120.8	112	8/24
#164	bA18I14.3 (pleckstrin and Sec7 domain protein) [Homo sapiens]					32.1289	10178314		4 (1 2 1 0 0)
	9.00 - 9.05	R.THEAK.L	585.633	1	1.1106	0.2583	107.5	43	5/8	4
	9.18	R.THEAK.L	585.633	1	1.077	0.0944	126.3	13	5/8	4
	9.21 - 9.23	R.THEAK.L	585.633	1	1.1155	0.1351	107.2	14	5/8	4
	85.87	K.LVAGEYLK.F	893.063	1	0.6526	0.0717	57.7	67	4/14	3
#165	VCL protein; vinculin [Homo sapiens]					32.123	24657579		5 (2 0 0 3 0)
	15.04 - 15.14	K.ETVQTTEDQILK.R	1405.53	2	1.6196	0.1741	358	70	12/22	2
	45.31	K.AIPDLTAPVAAVQAAVSNLVR.V	2077.41	2	2.4596	0.5179	696.3	1	18/40	2
	96.89	K.NLGPGMTK.M	817.978	1	0.6428	0.1453	102.4	144	6/14	3
	97.03	K.NLGPGMTK.M	817.978	1	0.8411	0.0411	105.3	39	7/14	3
	97.62	K.IEQAQR.W	744.82	1	0.6211	0.2344	72.1	122	6/10	2
#166	ectonucleotide pyrophosphatase/phosphodiesterase 2 (autotaxin); Phosph					32.0905	20070230		4 (2 1 0 1 0)
	6.17 - 6.19	R.KVAPK.R	542.695	1	1.1448	0.0673	179.2	28	5/8	5
	6.23	R.KVAPK.R	542.695	1	0.9239	0	205.2	2	5/8	5
	13.29	K.PLDVYK.K	734.864	1	1.1362	0.2689	161.6	24	8/10	2
	48.45	R.QDKMTNPLREIDKIVGQLMDGLKQLK.L	3013.57	2	0.8527	0.0386	57.2	32	8/50
#167	A35041 ryanodine receptor type 1, skeletal muscle - human					32.09	107631		4 (2 1 0 1 0)
	12.84	R.AENEKDATTEKNKKR.G	1762.9	2	0.8661	0.1545	67.4	157	6/28	1
	33.55	K.EGAPGGTPQAGRGAPARAENEK.D	2122.25	2	1.1505	0.0596	266.5	28	13/42
	82.11 - 82.12	K.QAPPSPPPK.K	919.06	1	1.0455	0.2611	97.1	46	8/16	2
	82.29 - 82.32	K.QAPPSPPPK.K	919.06	1	0.8821	0.0547	66.2	118	7/16	2
#168	RS1 [Human herpesvirus 2]					32.089	9629330		5 (0 2 2 1 0)
	12.59	R.GANVR.Y	516.574	1	0.8781	0.0579	105.6	71	5/8
	12.87	R.GANVR.Y	516.574	1	0.9378	0.0575	124.4	62	5/8
	67.34 - 67.38	K.SRADAPR.P	772.834	1	0.689	0.1635	144.5	191	6/12
	74.25	K.SRADAPR.P	772.834	1	0.5279	0.038	83.7	41	5/12
	83.13	K.SRADAPR.P	772.834	1	0.7542	0.1963	108.2	13	6/12
#169	Hypothetical protein [Human herpesvirus 6]					32.0852	9628297		5 (1 1 1 2 0)
	63.73	K.LYGYASRHR.G	1123.25	1	1.0933	0.1583	143.7	45	8/16
	69.22	K.LYGYASR.H	829.923	1	0.9229	0.1064	262.1	3	9/12
	69.31	K.LYGYASR.H	829.923	1	0.7422	0.1264	184.7	6	8/12
	69.34	K.LYGYASR.H	829.923	1	0.8946	0.2125	101.6	154	6/12
	69.44 - 69.46	K.LYGYASR.H	829.923	1	0.9626	0.0385	78.9	243	5/12
#170	myosin IXB [Homo sapiens]					32.0819	33356170		4 (2 1 0 1 0)
	2.73	R.EPPAR.R	569.634	1	0.7569	0.0957	81.6	59	4/8	9
	70.38 - 70.44	R.RSGYSAK.Y	768.842	1	0.6124	0.251	106.9	121	6/12	2
	74.12	R.RSGYSAK.Y	768.842	1	0.9209	0.254	79.6	70	5/12	2
	78.27	R.YLDAER.L	766.823	1	0.945	0.0286	135.3	147	5/10	2
#171	envelope glycoprotein [Human immunodeficiency virus type 2]					32.0784	3193032		4 (2 0 2 0 0)
	5.88	-.KLTPLCVTMRR.N	1318.68	1	0.8232	0.103	218.2	6	8/20
	98.57	-.KLTPLCVTMRR.N	1318.68	1	1.1394	0.0943	462.6	1	12/20
	103.54	-.KLTPLCVTMRR.N	1318.68	1	1.2313	0.0412	528.2	1	12/20
	106.56	-.KLTPLCVTMRR.N	1318.68	1	1.1069	0.0452	548.4	1	11/20
#172	sno, strawberry notch homolog 1; MOP-3 [Homo sapiens]					32.0577	33620763		4 (1 2 1 0 0)
	2.68	R.DIGAK.N	503.572	1	1.0805	0.0084	203.3	4	6/8	5
	8.73	R.PNTGK.Q	516.571	1	0.9399	0.0533	170.3	32	5/8	2
	11.64	K.KDLLDKLEK.L	1102.31	2	1.1545	0.0473	209	47	8/16
	92.52 - 92.56	K.FKYGKISSK.H	1058.26	1	0.7382	0.0583	101.6	70	6/16	1
#173	unnamed protein product [Homo sapiens]					32.056	21754406		4 (1 2 1 0 0)
	6.23	R.NLAPK.G	542.651	1	0.7877	0.1474	183	10	5/8	12
	6.29	R.NLAPK.G	542.651	1	1.1203	0.0233	413.4	1	6/8	12
	77.03 - 77.09	K.MPLLYLNR.A	1020.27	1	0.9266	0.0962	112.7	139	6/14	2
	81.20 - 81.26	R.IKATK.A	560.71	1	1.0942	0.1349	83.3	9	4/8	2
#174	T03824 probable immediate early protein 2 - human herpesvirus 6					32.0489	7460853		4 (3 0 0 0 1)
	3.44	K.NFCK.K	511.618	1	0.6813	0.0451	114.4	11	3/6	14
	12.59	K.QNVR.L	516.574	1	0.9084	0.0313	140.8	16	5/6	14
	12.87	K.QNVR.L	516.574	1	0.979	0	165.9	21	5/6	14
	66.81	K.SKSDSK.H	651.69	1	0.7266	0.1013	143.6	31	6/10	2
#175	axonemal dynein heavy chain 7 [Homo sapiens]					30.746	17864092		5 (1 0 2 2 0)
	11.40	K.LERAEQLIGGLGGEK.T	1570.77	3	1.1013	0.039	189.7	122	13/56	1
	12.66 - 12.68	R.KIKKLAESHPK.I	1279.56	2	1.0794	0.2346	347.1	6	12/20	1
	31.03 - 31.10	K.TLPLTPAPEIFGMNANADITK.D	2215.56	2	1.8545	0.6242	209.9	73	13/40	1
	38.70 - 38.76	K.IVKADETIANEQAMASKAIK.D	2132.47	2	1.8468	0.6649	420.2	4	15/38	1
	93.62 - 93.67	K.KPEEFK.K	777.889	1	0.5681	0.1285	86.5	15	5/10	1
#176	retinoblastoma-binding protein 6 isoform 2; proliferation potential-re					30.597	33620716		4 (1 2 0 1 0)
	6.97	K.DSPSR.N	561.568	1	0.7859	0.0715	147.7	39	6/8	8
	10.85	K.KPNEK.N	615.702	1	1.0599	0.1559	138.4	29	5/8	6
	34.30 - 34.36	K.SVSEKDKRERDKPK.A	1702.89	2	2.4399	0.4862	639.3	3	15/26	3
	66.49 - 66.54	R.SGSTR.S	507.521	1	0.6268	0.2435	157.9	24	5/8	11
#177	stress-induced-phosphoprotein 1 (Hsp70/Hsp90-organizing protein) [Homo					30.5431	5803181		6 (0 2 0 3 1)
	20.44 - 20.50	R.KAAALEFLNR.F	1133.33	2	1.5342	0.5093	426.6	15	13/18
	21.80	K.GYTRKAAALEAMK.D	1410.67	2	1.6055	0.5002	357.1	108	12/24
	21.83	K.GYTRKAAALEAMK.D	1410.67	2	1.65	0.5336	346.6	40	12/24
	21.87	K.GYTRKAAALEAMK.D	1410.67	2	1.7	0.471	479.3	15	14/24
	95.49	K.GDYPQAMK.H	910.03	1	0.6721	0.1841	248.5	4	9/14
	95.53	K.GDYPQAMK.H	910.03	1	0.7341	0.0876	213	12	8/14
#178	similar to dJ1070B1.1 (similar to KIAA0316 and KIAA0967 proteins) [Hom					30.5304	37546265		4 (2 1 0 0 1)
	21.82	K.ILPGMKLDEQVVPVVSR.T	1881.27	3	1.4082	0.106	796.9	3	27/64	2
	22.91	K.SAFISAAK.K	794.919	1	0.9966	0.0119	129.5	28	8/14	2
	50.91	K.KEALLLIPNVLKVFLENGQIKSFTFDGR.T	3191.76	2	1.8609	0.442	157.4	101	11/54
	76.00 - 76.06	K.GPGHTR.A	624.673	1	0.9072	0.1702	103.1	91	5/10	2
#179	T17345 hypothetical protein DKFZp586M1824.1 - human (fragment)					30.5246	7512929		4 (1 1 2 0 0)
	23.48 - 23.54	R.LTEANQRMAK.F	1162.35	2	1.535	0.4857	230.9	87	10/18	4
	79.88 - 79.94	K.SNHFYR.E	823.879	1	0.7284	0.1097	106.8	55	7/10	4
	92.52 - 92.56	K.LIRDTNSIK.Y	1060.23	1	0.732	0.0684	116.1	35	8/16	3
	97.50 - 97.51	K.FPESIK.A	720.837	1	0.5564	0.0542	127.6	56	5/10	4
#180	hypothetical protein FLJ10330 [Homo sapiens]					30.4643	8922358		5 (1 1 0 3 0)
	6.55	K.EKSR.K	519.575	1	0.8044	0	141.8	36	4/6	99
	12.83	R.SKER.S	519.575	1	1.1329	0.1475	138.9	19	5/6	96
	21.37 - 21.39	K.NIDQQIKTR.P	1116.25	2	1.8173	0.3857	696.3	11	13/16	2
	63.54	R.EGHGSSSFDR.E	1079.06	1	1.0751	0.1946	102.4	49	8/18	2
	95.42 - 95.43	K.KREHSPSKEKSR.K	1469.63	1	0.8727	0.1335	109.7	22	8/22	1
#181	phospholipase C, gamma 2 (phosphatidylinositol-specific); Phospholipase					30.3991	4505871		5 (2 0 1 0 2)
	101.62	R.EITWKIDSK.E	1120.28	1	1.0585	0.1052	230.2	3	8/16
	101.87	R.EITWKIDSK.E	1120.28	1	0.9528	0.0288	170.5	19	7/16
	103.91	R.EITWKIDSK.E	1120.28	1	0.9501	0.1473	129.1	33	7/16
	106.14	R.EITWKIDSK.E	1120.28	1	0.9299	0.0747	126.3	21	6/16
	109.78	R.EITWKIDSK.E	1120.28	1	0.9435	0.3497	130.5	56	6/16
#182	NPM1 protein [Homo sapiens]					30.3829	16307090		3 (3 0 0 0 0)
	19.46 - 19.50	K.VDNDENEHQLSLR.T	1569.62	2	3.8914	0.3943	1003.6	1	18/24	11
	20.26 - 20.33	K.LAADEDDDDDDEEDDDEDDDDDDFDDEEAEEKAPVKK.G	4248.93	3	7.6576	0.638	2843.1	1	44/144	9
	30.61	K.DELHIVEAEAMNYEGSPIK.V	2146.36	2	4.8424	0.007	1932.4	2	24/36	9
#183	Homo sapiens tyrosine 3-monooxygenase/tryptophan 5-monooxygenase activat					30.2862	30584583		3 (3 0 0 0 0)
	36.87 - 36.94	K.AAFDDAIAELDTLSEESYK.D	2089.2	2	5.7245	0.6378	1802.1	1	24/36	1
	45.11	K.AASDIAMTELPPTHPIRLGLALNFSVFYYEILNSPDR.A	4134.71	3	1.3623	0.0637	150.5	116	19/144	1
	45.35 - 45.41	R.LGLALNFSVFYYEILNSPDR.A	2332.64	2	3.0099	0.396	233.5	29	12/38	1
#184	TUBA6 protein [Homo sapiens]					30.2862	21619816		3 (3 0 0 0 0)
	22.87 - 22.90	K.DVNAAIATIK.T	1016.17	1	2.1655	0.4059	364.1	1	11/18	15
	30.91 - 30.99	K.TIGGGDDSFNTFFSETGAGK.H	2009.08	2	5.7239	0.5872	1199.1	1	23/38	13
	34.30 - 34.36	R.AVFVDLEPTVIDEVR.T	1702.93	2	4.6474	0.475	1123.3	1	23/28	6
#185	chromatin assembly factor-I p150 subunit [Homo sapiens]					30.2709	6120107		4 (2 1 0 0 1)
	9.50	R.MCPR.K	506.666	1	0.6306	0.29	186.9	5	4/6	10
	73.12 - 73.18	R.MCPR.K	506.666	1	0.5923	0.082	113.5	36	3/6	10
	76.39 - 76.41	R.MCPR.K	506.666	1	0.5288	0.1946	131.3	43	3/6	10
	76.89	R.MCPR.K	506.666	1	0.6668	0.2611	238.6	1	4/6	10
#186	Homo sapiens ATP synthase, H+ transporting, mitochondrial F1 complex, al					30.2587	30585339		3 (3 0 0 0 0)
	24.87	R.ILGADTSVDLEETGR.V	1576.69	2	3.287	0.386	855.1	1	16/28	3
	24.90 - 24.91	R.ILGADTSVDLEETGR.V	1576.69	2	3.3157	0.5166	1274	1	19/28	3
	41.56 - 41.64	R.EVAAFAQFGSDLDAATQQLLSR.G	2339.55	2	5.1736	0.459	704.3	1	17/42	6
#187	apolipoprotein E receptor 2 906 [Homo sapiens]					30.254	1834534		5 (1 1 1 1 1)
	44.25	K.TCGDIDECKDPDACSQICVNYK.G	2421.69	2	0.8467	0.1948	59.4	173	8/42	4
	63.48	K.IYSAYMDK.A	991.144	1	1.3415	0.0991	127.7	37	8/14	4
	63.58	K.IYSAYMDK.A	991.144	1	0.9216	0.1962	86.8	158	7/14	4
	63.63	K.IYSAYMDK.A	991.144	1	1.0832	0.1619	84.4	153	7/14	4
	63.67	K.IYSAYMDK.A	991.144	1	0.9557	0.306	134.5	41	8/14	4
#188	protocadherin 9 precursor; cadherin superfamily protein VR4-11 [Homo sa					30.1946	9966883		4 (2 1 0 0 1)
	67.34 - 67.38	K.AGDAPLVK.V	770.898	1	0.7433	0.0731	143.2	199	7/14	1
	69.37 - 69.43	K.AGDAPLVK.V	770.898	1	0.8154	0.0895	174.3	6	8/14	1
	70.38 - 70.44	K.AGDAPLVK.V	770.898	1	0.6713	0.2343	95.2	208	6/14	1
	74.15 - 74.16	K.AGDAPLVK.V	770.898	1	0.6044	0.154	108	14	7/14	1
#189	chaperonin 10-related protein [Homo sapiens]					30.1889	4028622		3 (3 0 0 0 0)
	11.81	R.SAAETVTK.G	806.885	1	1.2361	0.046	151.4	181	7/14	2
	11.84	R.SAAETVTK.G	806.885	1	0.9447	0.1555	202.8	166	7/14	2
	32.25	K.VVLDDKDYFLFR.D	1530.75	2	3.7785	0.5853	1423.9	1	18/22	2
#190	hypothetical protein [Homo sapiens]					30.1864	21740032		4 (2 1 0 0 1)
	17.39	K.TLIAK.A	545.695	1	1.2386	0	403.3	2	6/8	4
	40.87	R.FINLQPSTLTDKWYGESQK.L	2256.5	2	1.8981	0.0465	543.9	4	15/36	1
	40.92	R.FINLQPSTLTDKWYGESQK.L	2256.5	2	1.4002	0.1856	384	30	13/36	1
	40.95	R.FINLQPSTLTDKWYGESQK.L	2256.5	2	2.2031	0.0828	858.3	4	17/36	1
#191	similar to Phosphoglycerate mutase 1 (Phosphoglycerate mutase isozyme					30.1832	37541891		3 (3 0 0 0 0)
	42.32 - 42.33	K.HLEGLSEEAIMELNLPTGIPIVYELDK.N	3025.46	2	3.6645	0.4228	651.1	1	19/52	2
	42.40	K.HLEGLSEEAIMELNLPTGIPIVYELDK.N	3025.46	2	3.0727	0.4333	383.7	1	16/52	2
	42.47	K.HLEGLSEEAIMELNLPTGIPIVYELDK.N	3025.46	2	1.4177	0.3025	217.9	9	13/52	2
#192	immediate early 2 [Human herpesvirus 6]					30.1687	19773438		5 (1 1 0 3 0)
	0.06 - 0.14	K.KSDPSHNLHGK.T	1220.32	1	1.2398	0.0169	106.1	229	8/20	3
	16.70 - 16.72	K.KHHDPKDTNDPK.M	1432.52	2	1.6982	0.1133	281.8	194	10/22	3
	83.58	R.YSPDSLNTPK.R	1122.21	1	0.9343	0.1082	120.3	140	8/18	3
	101.41 - 101.42	K.KSDPSHNLHGK.T	1220.32	1	0.9247	0.0936	80	133	6/20	3
	101.87	R.YSPDSLNTPK.R	1122.21	1	0.8809	0.0958	146.1	55	8/18	3
#193	haspin [Homo sapiens]					30.1567	13994374		5 (0 2 1 2 0)
	3.43	K.ELSLLSGEVCNR.T	1320.5	1	0.9212	0.1482	109.5	19	6/22	1
	8.26	K.ELSLLSGEVCNR.T	1320.5	1	1.0205	0.2069	72.1	44	5/22	1
	10.19 - 10.20	K.ELSLLSGEVCNR.T	1320.5	1	0.9962	0.1442	117.5	35	6/22	1
	101.27 - 101.29	K.ELSLLSGEVCNR.T	1320.5	1	1.3393	0.1439	136.9	77	7/22	1
	110.56 - 110.59	K.ELSLLSGEVCNR.T	1320.5	1	1.2538	0.1857	130.3	74	7/22	1
#194	tubulin, beta polypeptide 4, member Q [Homo sapiens]					30.1491	29788766		3 (3 0 0 0 0)
	12.98	R.YVPR.A	534.631	1	0.9252	0.0696	199	22	5/6	39
	16.16 - 16.23	K.IREEYPDR.I	1078.16	2	2.6137	0.1997	618.3	2	12/14	20
	29.76	R.AVLVDLEPGTMDSVR.S	1602.84	2	2.9812	0.3501	538.3	1	17/28	9
#195	hypothetical protein XP_208990 [Homo sapiens]					30.147	27483000		4 (1 1 2 0 0)
	9.45	K.PTVDTK.P	660.74	1	1.1871	0.25	166.3	20	7/10
	9.51	K.PTVDTK.P	660.74	1	1.4232	0.1796	289.1	2	8/10
	9.60	K.PTVDTK.P	660.74	1	0.8394	0.2795	107.9	40	6/10
	60.23	K.NRIQIAK.P	843.01	1	0.9351	0.1382	112.6	57	6/12
#196	short heat shock protein 60 Hsp60s2 [Homo sapiens]					30.126	14326412		3 (3 0 0 0 0)
	18.73 - 18.74	K.GIIDPTK.L	743.872	1	1.6516	0.2137	337.3	1	9/12	1
	20.39 - 20.41	K.DRVTDALNATR.A	1232.33	2	2.5209	0.2443	483.1	5	14/20	1
	51.14	R.TALLDAAGVASLLTTAEVVVTEIPKEEKDPGMGAMGGMGGGMGGGMF.-	4527.24	3	1.9331	0.0419	364.4	4	28/184	1
#197	similar to Heat shock cognate 71 kDa protein [Homo sapiens]					30.1227	37550676		3 (3 0 0 0 0)
	16.34	K.ITITNDK.R	804.912	1	1.4361	0.1562	343.7	6	9/12	21
	16.37 - 16.42	K.ITITNDK.R	804.912	1	1.5448	0.2629	176.4	62	7/12	21
	21.85	R.FDDAVVQSDMK.H	1255.38	2	2.4545	0.4051	905.1	1	16/20	3
#198	member RAS oncogene family [Homo sapiens]					30.1079	21104432		3 (3 0 0 0 0)
	44.26	R.KLIGDPNLEFVAMPALAPPEVVMDPALAAQYEHDLEVAQTTALPDEDDDL.-	5391	3	2.0539	0.3091	245.2	1	25/196	2
	44.34	R.KLIGDPNLEFVAMPALAPPEVVMDPALAAQYEHDLEVAQTTALPDEDDDL.-	5391	3	1.2078	0.0004	196.3	11	22/196	2
	44.42	R.KLIGDPNLEFVAMPALAPPEVVMDPALAAQYEHDLEVAQTTALPDEDDDL.-	5391	3	2.1574	0.254	198.7	3	27/196	2
#199	son-a [Homo sapiens]					30.1078	36546		5 (1 1 1 1 1)
	63.90	-.MMSSYER.S	904.048	1	1.2369	0.196	303	17	7/12
	63.93	-.MMSSYER.S	904.048	1	1.1856	0.1874	321.3	22	7/12
	63.97	-.MMSSYER.S	904.048	1	1.4756	0.0405	382.8	3	8/12
	64.00 - 64.02	-.MMSSYER.S	904.048	1	1.2954	0.1386	208.7	122	6/12
	77.98 - 78.03	R.DPHLR.S	637.711	1	0.6383	0.0623	99.7	106	5/8
#200	myelin basic protein specific T-cell receptor V beta-D beta-J beta, MBP re					30.1065	298467		6 (0 2 0 3 1)
	66.69	-.LCASSR.P	636.745	1	1.0548	0.0804	108.4	21	5/10	3
	66.72	-.LCASSR.P	636.745	1	0.9764	0.0269	189.4	2	7/10	3
	66.75	-.LCASSR.P	636.745	1	0.9954	0.0618	149.9	6	7/10	3
	69.81 - 69.86	-.LCASSR.P	636.745	1	0.6858	0.2159	281.2	1	8/10	3
	72.87 - 72.93	-.LCASSR.P	636.745	1	0.6649	0.2379	204.6	8	7/10	3
	82.53	-.LCASSR.P	636.745	1	0.5598	0.0538	121.5	29	5/10	3
#201	KIAA1741 protein [Homo sapiens]					30.0997	20521980		3 (3 0 0 0 0)
	85.69	K.EEAGKEEPPPLTPPAR.C	1718.89	1	1.6461	0.1578	330.6	3	14/30	2
	86.14	K.EEAGKEEPPPLTPPAR.C	1718.89	1	1.9948	0.1973	352.8	3	13/30	2
	86.17	K.EEAGKEEPPPLTPPAR.C	1718.89	1	1.4957	0.0857	362.4	2	13/30	2
#202	neural cell adhesion molecule 2 precursor [Homo sapiens]					30.0985	33519481		4 (2 1 0 0 1)
	36.30 - 36.36	R.FAMLANNNLQILNINKSDEGIYRCEGRVEARGEIDFR.D	4271.79	3	1.9705	0.0237	112.2	137	21/144
	46.96	R.FAMLANNNLQILNINKSDEGIYR.C	2653.01	2	1.0181	0.2982	69.4	48	7/44
	57.75	R.GEEMTFSCRASGSPEPAISWFR.N	2446.7	3	1.2475	0.2298	610.4	98	23/84	1
	69.58	K.EPIVEMR.T	874.041	1	0.9049	0.0583	55.3	172	4/12	1
#203	eukaryotic translation initiation factor 4 gamma, 1 isoform 4 [Homo sa					30.0929	38201619		4 (1 2 0 1 0)
	64.05	R.CLMALK.V	678.932	1	0.8266	0.0572	93.4	58	5/10	6
	64.08	R.CLMALK.V	678.932	1	0.9942	0.0558	131	34	6/10	6
	64.22	R.CLMALK.V	678.932	1	0.9593	0.0214	168.1	12	7/10	6
	89.87	R.GGPPGPPISR.G	935.063	1	0.8478	0.1128	101.7	41	8/18	6
#204	OTT-MAL [Homo sapiens]					30.0863	14041648		6 (1 1 0 2 2)
	6.55	K.QELK.L	517.599	1	0.7411	0.0786	181.5	11	4/6	99
	7.44 - 7.46	K.QELK.L	517.599	1	0.972	0.2447	127.6	6	4/6	99
	11.42 - 11.48	K.ELKPK.V	614.758	1	1.5644	0.025	249.1	6	6/8	3
	21.82	K.QQLVERLKLQLEQEK.R	1883.18	3	1.5498	0.0044	430.8	185	20/56	4
	53.54	R.SLPVSGTKTELIERLRAYQDQISPVPGAPK.A	3252.71	3	1.7265	0.578	511.4	28	26/116	4
	63.45	R.GAPPMDSSYAK.I	1124.25	1	0.9906	0.1145	135.7	19	9/20	3
#205	similar to MLR1 protein [Homo sapiens]					30.0833	37540677		4 (1 2 0 1 0)
	9.39	K.DTPRNR.L	758.807	1	0.6735	0.0733	143.8	161	5/10
	56.80	K.HKEKRK.G	825.983	1	0.9324	0.0445	130.7	43	5/10
	58.00	K.FALSSPSK.S	836.956	1	0.8449	0.027	76.4	74	8/14
	89.81	K.IIQTRFR.K	934.121	1	0.8151	0.0685	98.4	67	6/12
#206	proprotein convertase subtilisin/kexin type 1 preproprotein; prohormon					30.076	20336242		4 (1 2 0 1 0)
	10.77	K.KSPSAK.L	617.718	1	1.1314	0.0628	163.6	54	6/10	2
	13.76	K.NHPR.R	523.568	1	1.2355	0.1227	281.3	5	5/6	11
	15.70 - 15.75	K.HKNHPRRSR.R	1188.33	2	1.5203	0.1527	354.7	6	11/16	2
	62.16 - 62.22	K.AFEYGVK.Q	813.921	1	1.008	0.2367	507.9	7	9/12	2
#207	pol protein [Human immunodeficiency virus type 1]					30.0753	27449808		3 (3 0 0 0 0)
	85.36 - 85.42	K.XIGTVLVGXTPVNXVGR.N	1722.11	1	1.3698	0.0025	191.2	13	11/32
	98.23	K.XIGTVLVGXTPVNXVGR.N	1722.11	1	1.2928	0.0499	208.9	4	11/32
	98.29	K.XIGTVLVGXTPVNXVGR.N	1722.11	1	1.5059	0.0232	327.1	1	13/32
#208	similar to hypothetical protein [Homo sapiens]					30.0711	37574682		3 (3 0 0 0 0)
	10.96	R.GAAALR.L	558.654	1	1.1732	0.0449	185	33	6/10	6
	11.10 - 11.11	R.GAAALR.L	558.654	1	1.1731	0.0027	143.7	46	6/10	6
	20.11	R.DDVAER.L	704.71	1	1.4223	0.064	316.1	5	8/10	4
#209	similar to splicing coactivator subunit SRm300; RNA binding protein; A					30.0659	29746331		3 (3 0 0 0 0)
	43.76	R.RGRDSAPGPALRVRTAR.S	1837.08	2	1.3032	0.1645	83.5	205	9/32
	78.98 - 78.99	K.SPGNSRRR.K	930.008	1	1.3173	0.0143	127.2	230	7/14
	93.80	K.SPGNSRR.R	773.822	1	0.6958	0.0047	113.4	91	5/12
#210	immunoglobulin heavy chain variable region [Homo sapiens]					30.0658	7572982		4 (1 2 0 1 0)
	4.45	R.LDGGTTDYAAPVKGR.V	1521.66	1	1.0684	0	67.2	184	5/28
	101.54	R.LDGGTTDYAAPVKGR.V	1521.66	1	1.0588	0.0519	116.6	16	7/28
	101.59	R.LDGGTTDYAAPVKGR.V	1521.66	1	1.0184	0.2064	199.1	1	9/28
	105.28 - 105.38	R.LDGGTTDYAAPVKGR.V	1521.66	1	1.315	0.028	143.7	61	9/28
#211	immunoglobulin heavy chain [Homo sapiens]					30.0658	5912474		4 (1 2 0 1 0)
	4.45	R.IDGGTTDYAAPVKGR.F	1521.66	1	1.0684	0.056	67.2	184	5/28
	101.54	R.IDGGTTDYAAPVKGR.F	1521.66	1	1.0588	0.0376	116.6	16	7/28
	101.59	R.IDGGTTDYAAPVKGR.F	1521.66	1	1.0184	0.2007	199.1	1	9/28
	105.28 - 105.38	R.IDGGTTDYAAPVKGR.F	1521.66	1	1.315	0.0548	143.7	61	9/28
#212	ring finger protein 8 isoform 1; C3HC4-type zinc finger protein [Homo s					30.0603	4504867		5 (0 3 0 1 1)
	101.87	K.MVNNLSSEVK.E	1121.29	1	0.9253	0.0424	307.2	1	10/18	1
	103.91	K.MVNNLSSEVK.E	1121.29	1	0.9683	0.1399	242.9	1	10/18	1
	104.62	K.MVNNLSSEVK.E	1121.29	1	0.8055	0.1139	192	1	8/18	1
	105.75	K.MVNNLSSEVK.E	1121.29	1	0.873	0.1468	186.3	5	8/18	1
	106.69	K.MVNNLSSEVK.E	1121.29	1	0.8543	0.0365	172.8	4	7/18	1
#213	nicotinic acetylcholine receptor delta polypeptide precursor [Homo sapi					30.0509	4557461		3 (3 0 0 0 0)
	82.77	K.ELRPVAHK.E	950.121	1	1.0132	0.0781	127.5	9	7/14
	82.90 - 82.95	K.ELRPVAHK.E	950.121	1	1.0185	0.0675	98.4	119	6/14
	97.57	K.ELRPVAHK.E	950.121	1	0.9443	0.023	147.7	146	6/14
#214	human PERK kinase homolog, ER transmembrane protein kinase receptor in					30.0464	17567737		4 (2 0 1 1 0)
	95.46	K.LGLHGGSDR.T	911.986	1	0.7459	0.1189	182.6	39	8/16
	95.49	K.LGLHGGSDR.T	911.986	1	0.7673	0.0751	204.3	18	9/16
	95.53	K.LGLHGGSDR.T	911.986	1	0.6412	0.1742	150.7	50	7/16
	95.97	K.LGLHGGSDR.T	911.986	1	0.9288	0.0184	165.9	80	6/16
#215	replicase polyprotein 1a [Human coronavirus 229E]					28.5646	12175746		4 (1 2 0 0 1)
	33.83 - 33.89	K.TYAFDKPYIVIRDIVCKVENK.T	2515.96	2	2.0193	0.6099	149	15	13/40	3
	33.91 - 33.97	K.TYAFDKPYIVIRDIVCKVENK.T	2515.96	3	2.008	0.4774	278.3	160	23/80	3
	72.97 - 72.99	-.MACNR.V	594.732	1	0.5811	0.2478	162.2	44	4/8	3
	73.03	-.MACNR.V	594.732	1	0.6614	0.0161	150.9	42	4/8	3
#216	nuclear protein, NP220 [Homo sapiens]					28.514	1374698		6 (0 1 2 1 2)
	12.86	K.SLEAKKTGNVK.N	1175.36	2	0.9804	0.1157	199.3	126	10/20	3
	15.29	K.SGGKKSLEAKK.T	1133.32	2	1.9266	0.4209	458.6	54	11/20	3
	51.84 - 51.88	K.GKTSTPR.G	746.836	1	0.7633	0.2689	193.3	111	6/12	4
	70.75	K.STTGR.S	521.548	1	0.5503	0.0814	82.6	15	4/8	4
	87.55 - 87.60	R.SRRSSSSHR.F	1060.11	1	0.9061	0.1489	284.2	1	9/16	5
	89.68 - 89.70	K.KRAVDTK.K	817.957	1	0.8511	0.2189	73	60	5/12	3
#217	KIAA0321 [Homo sapiens]					28.3143	2224583		4 (1 1 1 1 0)
	98.34	R.KLAELQVYQK.I	1220.44	1	1.1068	0.0984	106.7	151	7/18	2
	104.72 - 104.77	R.KLAELQVYQK.I	1220.44	1	1.3039	0.0512	154.8	116	7/18	2
	107.77 - 107.83	R.KLAELQVYQK.I	1220.44	1	1.4866	0.1209	128.5	117	7/18	2
	114.11 - 114.18	R.KLAELQVYQK.I	1220.44	1	0.9927	0.2583	149.4	122	8/18	2
#218	axonemal heavy chain dynein type 3 [Homo sapiens]					28.2985	24308169		5 (0 3 0 0 2)
	21.51 - 21.57	K.FFIPQLIMIK.L	1250.62	2	2.0846	0.0136	663.2	10	14/18
	31.55	K.VVAPK.R	513.653	1	0.6879	0.0017	128	14	4/8
	47.36 - 47.42	K.VVAPK.R	513.653	1	0.5198	0.202	186.3	7	5/8
	69.34	K.SNYDSSR.N	828.808	1	0.979	0.0996	208.2	6	7/12
	106.17	K.ELVSLIEFLKK.S	1319.62	1	0.7968	0.1254	135.5	50	7/20
#219	ubiquitin ligase mind bomb [Homo sapiens]					28.2736	30348954		5 (0 1 2 2 0)
	68.68 - 68.74	-.MSNSR.N	594.665	1	0.5768	0.1955	96.3	39	5/8
	72.97 - 72.99	-.MSNSR.N	594.665	1	0.5275	0.2788	159.5	51	4/8
	73.03	-.MSNSR.N	594.665	1	0.6508	0.1155	168.4	20	4/8
	76.91	-.MSNSR.N	594.665	1	0.7443	0.1916	98.3	31	5/8
	76.94	-.MSNSR.N	594.665	1	0.751	0.2761	87.6	44	5/8
#220	hnRNP 2H9B [Homo sapiens]					28.2646	7739437		3 (2 1 0 0 0)
	64.68	R.GGYYGAGR.G	800.842	1	0.9207	0.0534	138.4	2	7/14	2
	64.71	R.GGYYGAGR.G	800.842	1	0.8349	0.0544	139.4	1	7/14	2
	65.19 - 65.25	R.GGYYGAGR.G	800.842	1	0.7149	0.2875	113.3	21	7/14	2
#221	KIAA1411 protein [Homo sapiens]					28.2404	7243203		4 (1 1 1 1 0)
	54.61 - 54.67	K.SSCSSK.P	598.65	1	1.1489	0.1707	232.5	1	7/10	1
	65.04	K.SSCSSK.P	598.65	1	0.8241	0.1933	213.3	18	6/10	1
	66.98	K.SSCSSK.P	598.65	1	0.7337	0.1802	77.1	50	4/10	1
	67.01 - 67.04	K.SSCSSK.P	598.65	1	1.0944	0.195	143.7	141	5/10	1
#222	Heterogeneous nuclear ribonucleoprotein U - human					28.2309	284156		3 (2 1 0 0 0)
	16.25 - 16.31	R.KAVVVCPKDEDYK.Q	1494.74	2	1.7441	0.2546	437.9	1	15/24	5
	18.42 - 18.48	K.EVLAGR.P	644.744	1	1.4498	0.0534	139.4	3	5/10	6
	26.19	R.LQAALDDEEAGGRPAMEPGNGSLDLGGDSAGR.S	3128.29	3	4.6172	0.4559	814.9	1	34/124	3
#223	transcription intermediary factor 1 [Homo sapiens]					28.2294	2267585		4 (2 0 1 0 1)
	8.90	K.QVEQDIK.V	859.948	1	1.2923	0.104	142.7	78	7/12	4
	11.94	K.QVEQDIK.V	859.948	1	1.5489	0.0357	227.9	68	8/12	4
	38.16	K.LMQQQQEVTGLSKQLEHVMHFSKWAVSSGSSTALLYSKRLITYR.L	5069.82	3	1.1814	0.1928	178.4	245	22/172
	60.58	K.LYCETCDK.L	975.123	1	0.7778	0.0238	234.9	5	7/14	4
#224	KIAA1807 protein [Homo sapiens]					28.1967	14017831		5 (1 1 0 2 1)
	7.91	K.SYCPK.H	597.707	1	0.5578	0.1178	79.3	17	3/8	3
	9.27	K.EIVPK.C	585.716	1	0.9254	0.0871	187.1	14	6/8	2
	76.55	K.SYCPK.H	597.707	1	0.5592	0.179	72.6	111	3/8	3
	89.62 - 89.67	K.KGGAMK.P	591.747	1	0.7668	0.0118	67.8	94	4/10	3
	103.37	K.SYCPK.H	597.707	1	0.6175	0.1508	66.1	6	3/8	3
#225	UPF3 regulator of nonsense transcripts homolog B isoform 2 [Homo sapie					28.1952	12711674		4 (1 1 1 1 0)
	24.84	K.KIDRIPERDKLK.D	1511.8	2	1.2178	0.1604	370.6	9	11/22	1
	60.23	K.NRELIAK.K	843.995	1	0.8796	0.1382	112.6	57	6/12	1
	79.12 - 79.18	K.SGDSAAER.K	792.775	1	0.7309	0.1647	159.4	29	7/14	1
	92.06 - 92.10	K.NQEDIILFR.D	1148.29	1	0.7573	0.111	98.3	186	8/16	1
#226	ZAP3_HUMAN Nuclear protein ZAP3 (ZAP113)					28.1623	19860244		5 (1 1 1 0 2)
	14.19	R.DMDR.D	536.582	1	0.8886	0.1274	136.2	100	4/6	15
	65.86 - 65.92	R.AQSYR.D	624.669	1	0.8515	0.0746	104	115	4/8	5
	77.46 - 77.54	R.DKMMGR.R	737.916	1	0.8571	0.1424	175.9	158	6/10	3
	80.44 - 80.46	R.DFRDR.G	708.746	1	1.0078	0.0582	137.2	152	4/8	5
	98.14 - 98.19	R.ERIPPRR.A	924.087	1	0.8109	0.077	190	113	7/12	2
#227	ATP-dependent RNA helicase ROK1; ATP-dependent RNA helicase [Homo sapi					28.1574	23097277		4 (2 0 1 0 1)
	2.86 - 2.95	K.IEDK.K	504.557	1	0.6765	0.0962	117.2	24	4/6	28
	20.51 - 20.57	R.ELIK.I	502.627	1	1.2246	0	297.9	2	5/6	99
	76.52 - 76.53	K.ISEGTGFR.I	866.942	1	1.1474	0.1763	241.3	2	10/14	4
	76.65 - 76.67	K.ISEGTGFR.I	866.942	1	1.1123	0.1737	239.7	1	9/14	4
#228	retinitis pigmentosa GTPase regulator; retinitis pigmentosa 3 GTPase re					28.1545	4506581		5 (1 0 2 1 1)
	21.02 - 21.08	K.VHGGR.K	525.584	1	1.0511	0.0528	197.5	7	6/8	5
	34.38	K.TKKIFLFKRVPSINQKIVK.N	2288.85	2	1.5561	0.564	111.5	210	9/36	2
	40.87	R.FIVKLVACGGCHMVVFAAPHR.G	2256.79	2	1.6541	0.177	316.8	75	12/40	4
	40.92	R.FIVKLVACGGCHMVVFAAPHR.G	2256.79	2	1.4887	0.0751	461	12	15/40	4
	82.81 - 82.87	K.TEGAER.T	662.673	1	0.7434	0.046	123.3	95	6/10	2
#229	DNA (cytosine-5-)-methyltransferase 1; DNA methyltransferase; DNA methy					28.1311	4503351		3 (2 1 0 0 0)
	67.13 - 67.15	R.ESASAK.I	592.622	1	0.7896	0.0969	178.2	2	7/10	2
	67.60 - 67.65	R.ESASAK.I	592.622	1	0.5574	0.1444	247	1	7/10	2
	97.19 - 97.25	K.IKEEEAAKD.-	1033.12	1	0.808	0.2642	82.5	133	6/16	2
#230	Lamin B1 [Homo sapiens]					28.1182	15126742		3 (2 1 0 0 0)
	31.34 - 31.41	K.DAALATALGDKKSLEGDLEDLK.D	2274.51	2	2.3635	0.5982	229.5	11	15/42	1
	46.54	K.SLEGDLEDLKDQIAQLEASLAAAK.K	2529.78	2	1.2092	0.1776	145.4	73	9/46	1
	46.60	K.SLEGDLEDLKDQIAQLEASLAAAK.K	2529.78	2	1.4702	0.0036	180.2	4	10/46	1
#231	solute carrier family 3 (activators of dibasic and neutral amino acid					28.1128	21361344		3 (2 1 0 0 0)
	17.23 - 17.29	R.DIENLK.D	731.818	1	1.3959	0.1483	437	12	8/10
	29.91	K.ADLLLSTQPGREEGSPLELER.L	2311.54	2	2.2553	0.1802	155.9	23	13/40
	29.95	K.ADLLLSTQPGREEGSPLELER.L	2311.54	2	2.1213	0.0925	119.6	44	12/40
#232	similar to H3 histone, family 3B [Homo sapiens]					28.0886	30156584		3 (2 1 0 0 0)
	9.33 - 9.38	R.KQLATK.A	688.84	1	1.5989	0	211.2	6	7/10	9
	9.44	R.KQLATK.A	688.84	1	1.088	0.0158	136.5	28	5/10	9
	19.18 - 19.26	R.EIAQDFK.T	850.939	1	1.7722	0.0312	189.1	3	9/12	10
#233	chromosome 14 open reading frame 8; p25 beta [Homo sapiens]					28.0823	27777659		3 (2 1 0 0 0)
	3.32	K.TVTSTDVDIVFSKVK.A	1639.87	3	1.0534	0.1126	212.5	23	12/56
	12.33	K.ELGQKRFKGK.S	1191.41	2	1.1275	0.0642	412	18	10/18
	96.05	-.MASEAEK.T	765.856	1	0.8547	0.0056	42.1	213	6/12
#234	Rab6-interacting protein 2 isoform delta [Homo sapiens]					28.0819	38045896		5 (1 1 0 2 1)
	8.90	R.QVKDQNK.K	859.951	1	1.2808	0.1041	140.8	85	7/12	6
	10.07	R.DNTIMDLQTQLK.E	1420.62	1	0.6952	0.2147	67.2	230	5/22	5
	17.23 - 17.29	K.DLKDLK.E	731.861	1	1.639	0	437	12	8/10	5
	55.89 - 55.95	R.ASPEMSDR.I	892.958	1	0.6556	0.0825	169.5	45	7/14	5
	78.09 - 78.12	K.ISSMER.G	722.835	1	0.8193	0.238	119.8	111	5/10	4
#235	SI:bY173D22.2 (novel protein similar to human sciellin (SCEL)) [Danio r					28.0806	26788052		4 (2 0 0 2 0)
	36.71 - 36.78	K.EDVTSPKTTPYSVRSTK.S	1897.08	2	1.6129	0.0324	23.2	61	11/32
	63.83	K.STNSKPDSSR.E	1079.1	1	1.1141	0.1458	239	12	9/18
	73.88	K.STNSK.P	536.559	1	0.9468	0.069	167.4	11	5/8	2
	73.92 - 73.97	K.STNSK.P	536.559	1	0.8746	0.0443	92.9	50	4/8	2
#236	C17orf1A protein [Homo sapiens]					28.0771	20306882		3 (2 1 0 0 0)
	14.26 - 14.32	K.KEGKVVK.S	787.971	1	1.4698	0.0256	92.6	170	7/12	1
	46.60	K.MDLSAHGFIQNQITFLQGSYTR.G	2528.83	2	1.4648	0.1097	213.1	1	10/42	1
	89.84	K.LPSHPKKK.S	935.149	1	0.906	0.0291	82.3	40	6/14	1
#237	solute carrier family 4 (anion exchanger), member 1, adaptor protein; k					28.0733	8922557		3 (2 1 0 0 0)
	109.72	K.AKKLTLPLFGAMK.G	1418.82	1	1.4663	0.2546	100.5	110	8/24	2
	113.29	K.AKKLTLPLFGAMK.G	1418.82	1	1.2008	0.0516	145.5	67	8/24	2
	114.74	K.AKKLTLPLFGAMK.G	1418.82	1	1.0263	0.0067	155.7	47	9/24	2
#238	thymidine kinase [Human herpesvirus 4]					28.0718	9625651		3 (2 1 0 0 0)
	71.29	R.PSSHSALK.Q	826.921	1	0.8999	0.1527	107.1	107	6/14	1
	71.34	R.PSSHSALK.Q	826.921	1	0.9698	0.1591	161	28	7/14	1
	71.40 - 71.43	R.PSSHSALK.Q	826.921	1	0.7583	0.0886	114.5	159	6/14	1
#239	zinc finger protein 435 [Homo sapiens]					28.0714	13376834		4 (1 1 1 1 0)
	12.18	R.ELDEPGK.Q	787.839	1	1.0715	0.0816	243.4	126	7/12
	12.36	R.ELDEPGK.Q	787.839	1	1.4288	0.2672	389.1	22	9/12
	12.44	R.ELDEPGK.Q	787.839	1	1.2037	0.0579	205.8	71	7/12
	98.09 - 98.11	K.CSPHRRELYRQHFRK.L	2014.31	2	1.0114	0.2066	140.5	92	7/28
#240	zinc finger protein RINZF [Homo sapiens]					28.0645	15431285		3 (2 1 0 0 0)
	18.29	R.NLTNLASNVK.I	1074.21	1	1.2893	0.1535	342.3	3	10/18	3
	33.68	R.KPVNRDGLSSSR.D	1316.45	1	1.1554	0.0715	59.4	60	9/22	3
	33.74 - 33.79	R.KPVNRDGLSSSR.D	1316.45	1	1.0872	0.0911	53.1	52	9/22	3
#241	protein kinase NYD-SP24 [Homo sapiens]					28.062	15144273		4 (1 2 0 0 1)
	13.23	K.KIIR.M	529.699	1	0.9509	0	199.5	1	5/6	88
	13.32	K.KIIR.M	529.699	1	1.1554	0.0042	212	21	5/6	88
	55.92	K.KVQKFPEYRVPTDPKIDKK.I	2317.72	2	0.6903	0.1939	50.9	10	5/36	3
	81.69	K.KLSAT.-	519.615	1	0.5621	0.1417	102.2	2	4/8	2
#242	unknown [Homo sapiens]					28.061	14336760		4 (0 2 2 0 0)
	3.23	R.PGSLPTALHK.Q	1021.2	2	0.7555	0.044	109.7	10	6/18	3
	31.19	R.KKIGGCMDDK.N	1095.32	1	1.1139	0.1268	78.2	210	8/18	1
	49.09	R.NQASLR.S	688.757	1	0.591	0.138	257.5	25	6/10	3
	49.12	R.NQASLR.S	688.757	1	0.5769	0.0053	73.9	97	4/10	3
#243	hypothetical protein [Homo sapiens]					28.0573	21739466		3 (2 1 0 0 0)
	23.05 - 23.11	K.ELPPR.E	611.714	1	0.9005	0.0123	94.1	103	5/8	5
	58.64 - 58.76	K.SEPSLR.R	688.753	1	0.8786	0.0403	137.9	45	5/10	1
	59.13 - 59.19	K.SEPSLR.R	688.753	1	0.7572	0.033	166	17	5/10	1
#244	KIAA1555 protein [Homo sapiens]					28.0571	29421200		4 (2 0 1 0 1)
	2.89	K.GLKTK.G	546.683	1	0.7151	0.0634	185.2	65	5/8	8
	8.58	K.EAGSR.P	519.532	1	0.8481	0.227	126.6	57	5/8	6
	28.41	R.LVPSSSRK.P	874.021	1	0.7529	0.0717	73	49	6/14	1
	37.59 - 37.60	K.HCHFAFKTKGNLTKHMK.S	2029.42	2	1.1427	0.0997	208.3	18	12/32	2
#245	hypothetical protein DKFZp686N19164 [Homo sapiens]					28.0543	34996521		4 (2 0 1 0 1)
	47.50 - 47.51	K.CKQCGKTISGSYQLTVHKSIHTGKK.P	2734.2	2	1.0864	0.0356	110.8	49	11/48	1
	71.29	K.PYKYEK.C	827.948	1	0.7484	0.1716	134.8	26	5/10	1
	71.34	K.PYKYEK.C	827.948	1	0.6985	0.2813	154.2	39	5/10	1
	82.54	K.AFISR.H	593.698	1	0.7735	0.0446	105.6	15	5/8	1
#246	putative NADPH oxidase/peroxidase DUOX2 [Homo sapiens]					28.052	8745533		3 (2 1 0 0 0)
	2.89	R.KAVTK.Q	546.683	1	0.7586	0	229.3	25	6/8	25
	8.28 - 8.29	K.LKESVK.K	703.851	1	1.0397	0.0126	298.9	1	8/10	9
	63.08 - 63.14	K.DEFFTMMR.S	1077.26	1	0.895	0.1371	164.8	133	7/14	3
#247	interleukin 9 precursor; p40 T-cell and mast cell growth factor; T-cel					28.0506	10834980		3 (2 1 0 0 0)
	71.19 - 71.22	R.PCFSER.L	738.836	1	0.7904	0.0596	177.1	15	6/10	1
	71.26	R.PCFSER.L	738.836	1	0.8458	0.0663	163.9	25	6/10	1
	74.27 - 74.33	R.PCFSER.L	738.836	1	1.011	0.1654	199.6	21	6/10	1
#248	similar to Golgi autoantigen, golgin subfamily a, 2; golgin-95; Golgi					28.0505	37549903		3 (2 1 0 0 0)
	65.31	R.APPATASN.-	728.774	1	1.0093	0.1134	164.2	133	6/14
	68.55 - 68.58	R.APPATASN.-	728.774	1	0.9123	0.0275	62.8	167	6/14
	68.64 - 68.65	R.APPATASN.-	728.774	1	0.8993	0.0139	82.3	51	7/14
#249	RNF3A-2 [Homo sapiens]					28.0496	33150610		3 (2 1 0 0 0)
	69.22	R.EFYQSR.G	829.88	1	0.8247	0.2226	123.1	64	6/10	1
	69.31	R.EFYQSR.G	829.88	1	0.8402	0.022	123.6	45	6/10	1
	69.44 - 69.46	R.EFYQSR.G	829.88	1	0.9928	0.0305	96.6	104	5/10	1
#250	PTPL1-associated RhoGAP 1 [Homo sapiens]					28.0491	38016932		3 (2 1 0 0 0)
	10.43	K.SLFFSSK.E	815.937	1	0.981	0.0381	139.2	1	7/12	1
	71.92	R.VCGNK.I	520.626	1	0.5945	0.2368	87.2	100	4/8	1
	72.06 - 72.11	R.VCGNK.I	520.626	1	0.7791	0.0715	66.5	31	4/8	1
#251	NY-REN-50 antigen [Homo sapiens]					28.0478	5360119		3 (2 1 0 0 0)
	88.77 - 88.82	R.SRFLFR.L	825.981	1	0.9554	0.089	181.6	112	6/10
	90.69 - 90.77	R.SRFLFR.L	825.981	1	0.8405	0.0595	238.6	4	7/10
	90.83	R.SRFLFR.L	825.981	1	0.8176	0.0503	189.8	47	6/10
#252	hypothetical protein DKFZp761P1010 [Homo sapiens]					28.0453	8922179		3 (2 1 0 0 0)
	65.10 - 65.11	-.MGMTR.M	595.76	1	0.8367	0.0725	126	79	5/8	4
	65.16	-.MGMTR.M	595.76	1	0.7678	0.0114	118.5	68	5/8	4
	65.29	-.MGMTR.M	595.76	1	0.9054	0.1827	190.9	29	5/8	4
#253	similar to 60 kDa heat shock protein, mitochondrial precursor (Hsp60)					26.7038	37542903		4 (1 1 1 0 1)
	13.77	K.FGADAR.A	636.68	1	1.0391	0.1165	168.2	54	6/10	3
	13.79 - 13.80	K.DGVTVAK.S	689.781	1	1.0849	0.1407	275.4	44	7/12	3
[truncated: 19,764 more rows]

## Sheet: ESM_1c
Sample: HeLa CHX
	Enzyme Trypsin; Filter Xcorr > 0.5					Score	Accession		Peptides (Hits)
	Time(s)	Sequence	MH+	Charge	XC	Delta Cn	Sp	RSp	Ions	Count
#1	calcium/calmodulin-dependent serine protein kinase [Homo sapiens]					338.387	13359271		40 (23 11 1 2 3)
	0.03 - 0.09	R.KTLVLLGAHGVGR.R	1321.6	1	1.7568	0.1103	141.7	84	8/24	6
	0.17	R.KTLVLLGAHGVGR.R	1321.6	1	1.3653	0.2159	262.4	1	9/24	6
	3.25	R.KTLVLLGAHGVGR.R	1321.6	1	1.4703	0.2134	229.8	1	9/24	6
	3.33	R.KTLVLLGAHGVGR.R	1321.6	1	1.0989	0.1807	121.1	9	6/24	6
	3.37	R.KTLVLLGAHGVGR.R	1321.6	1	1.3449	0.2982	156.3	10	8/24	6
	6.72	R.KTLVLLGAHGVGR.R	1321.6	1	0.9556	0.067	134.8	4	7/24	6
	7.40	R.KTLVLLGAHGVGR.R	1321.6	1	1.2836	0.1	203.1	1	8/24	6
	7.46	R.KTLVLLGAHGVGR.R	1321.6	1	0.9343	0.0305	129.7	3	7/24	6
	7.50 - 7.52	R.KTLVLLGAHGVGR.R	1321.6	1	1.5617	0.1269	290.3	1	10/24	6
	10.98	R.KTLVLLGAHGVGR.R	1321.6	1	1.327	0.1416	178	2	8/24	6
	11.21	R.KTLVLLGAHGVGR.R	1321.6	1	1.0557	0.1256	162.2	9	7/24	6
	11.73	R.KTLVLLGAHGVGR.R	1321.6	1	1.2502	0.1507	208.5	1	8/24	6
	12.29	R.KTLVLLGAHGVGR.R	1321.6	1	1.1242	0.1086	102.4	32	6/24	6
	42.96	R.KTLVLLGAHGVGR.R	1321.6	1	1.084	0.1179	270	3	9/24	6
	43.01	R.KTLVLLGAHGVGR.R	1321.6	1	0.8994	0.1335	135.9	4	7/24	6
	45.52	R.KTLVLLGAHGVGR.R	1321.6	1	0.828	0.273	152.5	6	7/24	6
	54.68	R.KTLVLLGAHGVGR.R	1321.6	1	0.9808	0.08	259.8	1	9/24	6
	81.09 - 81.15	R.KTLVLLGAHGVGR.R	1321.6	1	1.8976	0.1751	321.4	7	11/24	6
	83.02	R.KTLVLLGAHGVGR.R	1321.6	1	1.1898	0.0652	170.3	124	9/24	6
	83.45	R.KTLVLLGAHGVGR.R	1321.6	1	1.0718	0.1594	170	139	9/24	6
	84.16 - 84.22	R.KTLVLLGAHGVGR.R	1321.6	1	2.2488	0.2238	343.3	17	11/24	6
	90.76	R.KTLVLLGAHGVGR.R	1321.6	1	1.6233	0.1055	216.6	12	10/24	6
	97.56	R.KTLVLLGAHGVGR.R	1321.6	1	1.996	0.0882	285.5	10	10/24	6
	97.65	R.KTLVLLGAHGVGR.R	1321.6	1	2.4553	0.3097	468.7	1	13/24	6
	97.68	R.KTLVLLGAHGVGR.R	1321.6	1	1.677	0.1469	373	1	12/24	6
	97.71 - 97.72	R.KTLVLLGAHGVGR.R	1321.6	1	1.6657	0.1571	240.5	22	10/24	6
	100.77	R.KTLVLLGAHGVGR.R	1321.6	1	1.3035	0.1395	114.7	77	6/24	6
	100.86 - 100.87	R.KTLVLLGAHGVGR.R	1321.6	1	1.2713	0.1729	201.6	15	8/24	6
	100.95	R.KTLVLLGAHGVGR.R	1321.6	1	1.5251	0.0998	312.7	3	10/24	6
	104.01 - 104.08	R.KTLVLLGAHGVGR.R	1321.6	1	1.4666	0.2064	320.9	5	10/24	6
	105.69	R.KTLVLLGAHGVGR.R	1321.6	1	1.116	0.1993	102.4	200	6/24	6
	107.13 - 107.15	R.KTLVLLGAHGVGR.R	1321.6	1	1.3164	0.0643	92.3	69	6/24	6
	107.20	R.KTLVLLGAHGVGR.R	1321.6	1	0.7569	0.1562	84.9	90	6/24	6
	107.23	R.KTLVLLGAHGVGR.R	1321.6	1	0.9573	0.0831	121.6	27	6/24	6
	110.24 - 110.25	R.KTLVLLGAHGVGR.R	1321.6	1	1.7574	0.2005	272.2	11	9/24	6
	110.31 - 110.34	R.KTLVLLGAHGVGR.R	1321.6	1	1.4928	0.1566	202.7	14	9/24	6
	113.35 - 113.37	R.KTLVLLGAHGVGR.R	1321.6	1	1.3026	0.1798	169.4	5	7/24	6
	113.44	R.KTLVLLGAHGVGR.R	1321.6	1	1.0831	0.2004	118.8	13	6/24	6
	113.52 - 113.56	R.KTLVLLGAHGVGR.R	1321.6	1	1.2643	0.0332	278.7	3	9/24	6
	113.66	R.KTLVLLGAHGVGR.R	1321.6	1	1.1401	0.0523	226.9	3	9/24	6
#2	secretogranin II precursor; Chromogranin C (secretogranin II); secreton					262.214	4506801		38 (9 12 7 7 3)
	0.02	R.MLSKSGYPKTPGR.A	1422.68	1	1.2308	0.0872	222.7	18	8/24
	0.11	R.MLSKSGYPKTPGR.A	1422.68	1	1.0732	0.1321	101.5	39	6/24
	3.57	R.MLSKSGYPKTPGR.A	1422.68	1	0.8286	0.2094	112.7	12	6/24
	3.79	R.MLSKSGYPKTPGR.A	1422.68	1	0.9211	0.2128	93.3	17	6/24
	3.95	R.MLSKSGYPKTPGR.A	1422.68	1	1.017	0.2224	112.2	28	6/24
	3.98	R.MLSKSGYPKTPGR.A	1422.68	1	0.9199	0.0955	55.7	63	5/24
	4.08	R.MLSKSGYPKTPGR.A	1422.68	1	1.2613	0.0414	145.7	23	7/24
	4.28	R.MLSKSGYPKTPGR.A	1422.68	1	0.9168	0.1066	76.3	111	5/24
	7.64	R.MLSKSGYPKTPGR.A	1422.68	1	1.0484	0.0013	84.3	52	5/24
	7.84 - 7.85	R.MLSKSGYPKTPGR.A	1422.68	1	1.2187	0.1214	209.2	5	9/24
	11.81	R.MLSKSGYPKTPGR.A	1422.68	1	0.9184	0.1664	218	5	8/24
	24.68 - 24.69	K.EPDLRLENVQK.F	1341.5	2	0.6502	0.0685	91.3	222	9/20	1
	34.90 - 34.97	K.LKHMQFPPMYEENSRDNPFK.R	2509.85	2	2.0479	0.5554	185	27	12/38	1
	43.76	R.MLSKSGYPKTPGR.A	1422.68	1	1.2687	0.0308	124.4	79	7/24
	43.84	R.MLSKSGYPKTPGR.A	1422.68	1	1.2239	0.1557	149.9	9	8/24
	46.41	R.MLSKSGYPKTPGR.A	1422.68	1	1.1265	0.1803	117.4	11	7/24
	55.72	R.MLSKSGYPKTPGR.A	1422.68	1	1.1544	0.0438	158.1	28	7/24
	82.04 - 82.09	R.MLSKSGYPKTPGR.A	1422.68	1	1.6125	0.1062	169.4	85	8/24
	82.15	R.MLSKSGYPKTPGR.A	1422.68	1	1.1972	0.1825	205.6	14	11/24
	85.15 - 85.21	R.MLSKSGYPKTPGR.A	1422.68	1	1.8401	0.0366	241.7	24	10/24
	89.55 - 89.56	R.MLSKSGYPKTPGR.A	1422.68	1	1.4093	0.1955	261.4	23	10/24
	89.88	R.MLSKSGYPKTPGR.A	1422.68	1	1.4868	0.227	233	28	9/24
	90.15 - 90.16	R.MLSKSGYPKTPGR.A	1422.68	1	1.8157	0.0963	221.6	48	9/24
	90.60 - 90.63	R.MLSKSGYPKTPGR.A	1422.68	1	1.5595	0.2065	250	29	10/24
	97.31	R.MLSKSGYPKTPGR.A	1422.68	1	1.2975	0.0562	229.1	33	9/24
	97.42 - 97.44	R.MLSKSGYPKTPGR.A	1422.68	1	1.5488	0.2412	265.3	13	10/24
	97.53 - 97.54	R.MLSKSGYPKTPGR.A	1422.68	1	1.6345	0.0023	282.1	18	11/24
	100.55 - 100.75	R.MLSKSGYPKTPGR.A	1422.68	1	1.5126	0.0177	243.8	16	10/24
	100.80 - 100.81	R.MLSKSGYPKTPGR.A	1422.68	1	1.3289	0.1536	180.1	41	8/24
	103.89 - 103.97	R.MLSKSGYPKTPGR.A	1422.68	1	1.3011	0.345	275.9	10	10/24
	106.98 - 107.03	R.MLSKSGYPKTPGR.A	1422.68	1	1.3353	0.1968	214.7	7	9/24
	110.13 - 110.21	R.MLSKSGYPKTPGR.A	1422.68	1	1.3967	0.1128	276.6	13	10/24
	112.59	R.MLSKSGYPKTPGR.A	1422.68	1	1.0344	0.1576	170.6	7	8/24
	113.29 - 113.34	R.MLSKSGYPKTPGR.A	1422.68	1	1.504	0.0759	187.6	10	9/24
	113.38 - 113.46	R.MLSKSGYPKTPGR.A	1422.68	1	1.3289	0.1068	434.5	1	12/24
	113.50	R.MLSKSGYPKTPGR.A	1422.68	1	1.2951	0.0283	124.9	29	7/24
	113.58	R.MLSKSGYPKTPGR.A	1422.68	1	1.3613	0.1662	208.6	9	8/24
	113.62 - 113.65	R.MLSKSGYPKTPGR.A	1422.68	1	1.1208	0.0664	143.9	157	7/24
#3	KPY2_HUMAN Pyruvate kinase, M2 isozyme					210.296	125604		21 (21 0 0 0 0)
	13.06 - 13.12	R.KASDVHEVR.K	1041.14	2	2.5428	0.2245	1104.1	1	13/16	10
	13.57	R.KVLGEK.G	673.825	1	1.1556	0.1101	200.3	12	6/10	17
	13.60 - 13.64	R.KVLGEK.G	673.825	1	1.2373	0.0287	256.5	3	7/10	17
	16.88	K.GSGTAEVELKK.G	1119.25	2	1.8224	0.1917	408.6	11	12/20	8
	17.33 - 17.39	K.DIQDLK.F	731.818	1	1.6199	0	498.8	9	8/10	9
	18.33 - 18.40	K.MMIGR.C	607.814	1	1.4349	0.0143	220	5	7/8	21
	19.54	K.VFLAQK.M	705.869	1	1.7807	0.2097	525.9	19	8/10	21
	21.61 - 21.67	R.LNFSHGTHEYHAETIK.N	1885.03	2	4.9416	0.5426	1033.2	1	20/30	8
	22.20	R.APIIAVTR.N	841.034	1	1.4833	0.1914	214.9	1	10/14	11
	24.63	R.LDIDSPPITAR.N	1198.35	2	2.9206	0.354	1203.4	1	17/20	8
	24.72	R.LDIDSPPITAR.N	1198.35	2	2.9168	0.3866	1215.4	1	16/20	8
	24.75	R.LDIDSPPITAR.N	1198.35	2	2.7151	0.3323	1102.8	1	16/20	8
	28.15	K.KGVNLPGAAVDLPAVSEK.D	1766.03	2	5.0185	0.532	1242.5	1	24/34	9
	29.17 - 29.23	K.GVNLPGAAVDLPAVSEK.D	1637.86	2	5.0754	0.6222	705.2	1	19/32	9
	29.31	K.GADFLVTEVENGGSLGSKK.G	1909.09	2	2.9308	0.3278	620.7	3	15/36	8
	31.37	R.RFDEILEASDGIMVAR.G	1823.06	2	4.7264	0.445	1191.4	1	21/30	9
	31.41 - 31.46	R.RFDEILEASDGIMVAR.G	1823.06	2	5.2813	0.4251	1524.7	1	25/30	9
	34.33 - 34.39	R.TATESFASDPILYRPVAVALDTK.G	2466.77	2	4.416	0.6451	505.6	1	22/44	8
	34.44	R.TATESFASDPILYRPVAVALDTK.G	2466.77	3	2.6264	0.3969	736	1	27/88	8
	34.50	R.TATESFASDPILYRPVAVALDTK.G	2466.77	3	2.5425	0.4303	493	13	24/88	8
	44.23 - 44.29	K.FGVEQDVDMVFASFIR.K	1861.11	2	5.9116	0.5185	1754.1	1	22/30	9
#4	vestibule-1 protein [Homo sapiens]					198.085	16418451		27 (11 6 3 4 3)
	0.18	K.ETVTFNSSLLRPR.V	1520.72	1	1.3997	0.2838	130.6	21	7/24	1
	0.63	K.ETVTFNSSLLRPR.V	1520.72	1	0.8722	0.0612	109.3	2	7/24	1
	2.51	K.ETVTFNSSLLRPR.V	1520.72	1	1.1739	0.1901	75	22	5/24	1
	4.86	K.ETVTFNSSLLRPR.V	1520.72	1	1.0671	0.0209	79.2	17	5/24	1
	5.62	K.ETVTFNSSLLRPR.V	1520.72	1	0.9455	0.1857	77.8	172	5/24	1
	5.86	K.ETVTFNSSLLRPR.V	1520.72	1	0.9225	0.1637	116	37	6/24	1
	8.17	K.ETVTFNSSLLRPR.V	1520.72	1	1.0933	0.0579	69.5	76	5/24	1
	10.53	K.ETVTFNSSLLRPR.V	1520.72	1	1.3813	0.2229	68.4	42	5/24	1
	12.15	K.ETVTFNSSLLRPR.V	1520.72	1	0.7636	0.1541	123.1	18	6/24	1
	53.65	K.ETVTFNSSLLRPR.V	1520.72	1	1.1774	0.0735	113.7	28	6/24	1
	82.53	K.ETVTFNSSLLRPR.V	1520.72	1	1.4573	0.0622	116.7	105	6/24	1
	82.66 - 82.68	K.ETVTFNSSLLRPR.V	1520.72	1	1.5793	0.1119	173.6	56	8/24	1
	82.85	K.ETVTFNSSLLRPR.V	1520.72	1	0.9803	0.0666	307.7	3	11/24	1
	84.35	K.ETVTFNSSLLRPR.V	1520.72	1	1.3066	0.1829	194.2	134	9/24	1
	89.49	K.ETVTFNSSLLRPR.V	1520.72	1	1.6972	0.0512	207.1	46	9/24	1
	90.79	K.ETVTFNSSLLRPR.V	1520.72	1	1.417	0.1354	172	166	8/24	1
	97.33 - 97.40	K.ETVTFNSSLLRPR.V	1520.72	1	1.4888	0.2558	196.4	51	9/24	1
	100.43 - 100.48	K.ETVTFNSSLLRPR.V	1520.72	1	1.3341	0.2199	163.3	24	9/24	1
	101.31	K.ETVTFNSSLLRPR.V	1520.72	1	1.101	0.1374	130.1	93	7/24	1
	101.67	K.ETVTFNSSLLRPR.V	1520.72	1	1.3771	0.2166	97.9	30	6/24	1
	101.87	K.ETVTFNSSLLRPR.V	1520.72	1	1.4548	0.0613	130	22	7/24	1
	104.90	K.ETVTFNSSLLRPR.V	1520.72	1	1.1368	0.0285	105.8	65	6/24	1
	104.94 - 104.98	K.ETVTFNSSLLRPR.V	1520.72	1	1.2186	0.1537	137.7	20	7/24	1
	105.04	K.ETVTFNSSLLRPR.V	1520.72	1	0.9679	0.0219	96.3	16	6/24	1
	108.10	K.ETVTFNSSLLRPR.V	1520.72	1	1.1638	0.1641	99	35	6/24	1
	108.33 - 108.34	K.ETVTFNSSLLRPR.V	1520.72	1	1.1101	0.0889	139.4	15	7/24	1
	111.84 - 111.86	K.ETVTFNSSLLRPR.V	1520.72	1	0.9663	0.1575	60.7	142	5/24	1
#5	mutant beta-actin (beta'-actin) [Homo sapiens]					196.243	28336		20 (18 2 0 0 0)
	13.33	K.DSYVGDEAQSK.R	1199.21	2	2.0109	0.4264	590.4	1	12/20	22
	13.54 - 13.58	K.DSYVGDEAQSK.R	1199.21	2	2.6724	0.4198	569.7	1	13/20	22
	14.30	K.DSYVGDEAQSKR.G	1355.39	2	1.6203	0.401	410.3	1	13/22	22
	14.33 - 14.34	K.DSYVGDEAQSKR.G	1355.39	2	1.1508	0.0799	330.3	10	10/22	22
	14.89 - 14.92	K.DSYVGDEAQSK.R	1199.21	2	2.7395	0.4534	624.4	1	15/20	22
	17.25 - 17.31	K.AGFAGDDAPR.A	977.014	1	1.8043	0.2592	361.4	1	11/18	26
	19.15	R.HQGVMVGMGQK.D	1172.41	2	2.9186	0.4243	995.8	1	17/20	18
	19.18 - 19.23	R.HQGVMVGMGQK.D	1172.41	2	3.226	0.5606	770.7	1	16/20	18
	19.26	R.HQGVMVGMGQK.D	1172.41	1	1.9877	0.3685	516.5	3	11/20	18
	23.41 - 23.48	K.EITALAPSTMK.I	1162.38	2	2.4884	0.4558	666.8	1	15/20	23
	23.49 - 23.55	K.EITALAPSTMK.I	1162.38	1	2.4939	0	589	1	16/20	23
	26.40 - 26.46	R.AVFPSIVGRPR.H	1199.43	2	2.6688	0.374	597.9	5	15/20	27
	27.85 - 27.91	R.VAPEEHPVLLTEAPLNPK.A	1955.24	2	3.9639	0.3396	630.4	2	19/34	9
	28.01 - 28.02	R.VAPEEHPVLLTEAPLNPK.A	1955.24	3	3.3022	0.2677	691.6	11	25/68	9
	28.07	R.VAPEEHPVLLTEAPLNPK.A	1955.24	3	3.1386	0.3554	571	23	25/68	9
	29.25 - 29.28	K.SYELPDGQVITIGNER.F	1791.94	2	4.0116	0.0986	990.8	2	21/30	27
	29.33 - 29.34	K.SYELPDGQVITIGNER.F	1791.94	2	4.8144	0.449	1367	1	24/30	27
	29.39	K.SYELPDGQVITIGNER.F	1791.94	2	4.8524	0.4701	1232.6	1	22/30	27
	38.08 - 38.14	K.LCYVALDFEQEMATAASSSSLEK.S	2494.78	2	4.4401	0.451	594.6	1	16/44	10
	47.39	K.YSVWIGGSILASLSTFQQMWISKQEYDESGPSIVHR.K	4102.58	3	1.717	0.1111	153.2	31	21/140	11
#6	hypothetical protein FLJ11301 [Homo sapiens]					196.198	14149720		32 (6 10 4 4 8)
	0.11	K.MNSDEIKMQLGR.N	1422.66	1	1.1788	0.0505	137.3	12	6/22	1
	3.79	K.MNSDEIKMQLGR.N	1422.66	1	0.7284	0.2272	122.3	5	6/22	1
	3.85	K.MNSDEIKMQLGR.N	1422.66	1	1.0849	0.0518	96.1	22	5/22	1
	3.98	K.MNSDEIKMQLGR.N	1422.66	1	0.9176	0.1001	133.6	3	7/22	1
	4.08	K.MNSDEIKMQLGR.N	1422.66	1	1.1347	0.1381	193.1	5	7/22	1
	4.12	K.MNSDEIKMQLGR.N	1422.66	1	1.3117	0.0295	144.3	3	7/22	1
	4.28	K.MNSDEIKMQLGR.N	1422.66	1	0.8864	0.1368	128.8	18	6/22	1
	7.84 - 7.85	K.MNSDEIKMQLGR.N	1422.66	1	1.0725	0.1723	182	10	7/22	1
	11.16	K.MNSDEIKMQLGR.N	1422.66	1	0.9675	0.1495	152	21	6/22	1
	11.55	K.MNSDEIKMQLGR.N	1422.66	1	1.0601	0.1096	133.4	32	6/22	1
	11.81	K.MNSDEIKMQLGR.N	1422.66	1	0.9728	0.1478	167.1	25	6/22	1
	52.56	K.MNSDEIKMQLGR.N	1422.66	1	1.1268	0.031	105.9	53	5/22	1
	60.99	K.MNSDEIKMQLGR.N	1422.66	1	0.9966	0.0598	192.4	24	7/22	1
	82.15	K.MNSDEIKMQLGR.N	1422.66	1	1.3234	0.1087	178.2	27	8/22	1
	89.55 - 89.56	K.MNSDEIKMQLGR.N	1422.66	1	1.5309	0.1712	268.6	19	9/22	1
	89.88	K.MNSDEIKMQLGR.N	1422.66	1	1.4517	0.2544	255.9	18	8/22	1
	90.60 - 90.63	K.MNSDEIKMQLGR.N	1422.66	1	1.6765	0.1727	245.6	32	8/22	1
	97.31	K.MNSDEIKMQLGR.N	1422.66	1	1.2767	0.1014	229.6	32	8/22	1
	100.80 - 100.81	K.MNSDEIKMQLGR.N	1422.66	1	1.4036	0.0145	233.5	8	7/22	1
	100.89	K.MNSDEIKMQLGR.N	1422.66	1	1.0464	0.1608	110.8	43	5/22	1
	103.12	K.MNSDEIKMQLGR.N	1422.66	1	1.0256	0.2136	205.2	9	8/22	1
	104.23	K.MNSDEIKMQLGR.N	1422.66	1	0.9669	0.0357	184.6	10	7/22	1
	105.24	K.MNSDEIKMQLGR.N	1422.66	1	0.9732	0.1524	174.6	12	7/22	1
	106.91	K.MNSDEIKMQLGR.N	1422.66	1	0.7694	0.3214	224.3	8	7/22	1
	107.07	K.MNSDEIKMQLGR.N	1422.66	1	1.0855	0.1167	125.4	36	6/22	1
	112.43	K.MNSDEIKMQLGR.N	1422.66	1	0.9106	0.1017	162.7	24	7/22	1
	112.46	K.MNSDEIKMQLGR.N	1422.66	1	0.8044	0.1695	143	18	6/22	1
	113.29 - 113.34	K.MNSDEIKMQLGR.N	1422.66	1	1.3897	0.1651	172.5	13	7/22	1
	113.38 - 113.46	K.MNSDEIKMQLGR.N	1422.66	1	1.1036	0.178	196.9	60	7/22	1
	113.50	K.MNSDEIKMQLGR.N	1422.66	1	1.271	0.1213	190.2	5	7/22	1
	113.58	K.MNSDEIKMQLGR.N	1422.66	1	1.4078	0.033	259.9	1	8/22	1
	113.62 - 113.65	K.MNSDEIKMQLGR.N	1422.66	1	1.1785	0.0539	261.9	9	8/22	1
#7	lipoprotein receptor-related protein LRP1 protein [Homo sapiens]					192.091	34409		24 (13 1 8 1 1)
	3.36	-.MLTPPLLLLLP.-	1221.62	1	1.0265	0.1211	259.3	9	9/20
	3.56	-.MLTPPLLLLLP.-	1221.62	1	0.8938	0.0151	293.2	1	10/20
	3.97	-.MLTPPLLLLLP.-	1221.62	1	0.8125	0.2309	146.9	12	6/20
	5.37	-.MLTPPLLLLLP.-	1221.62	1	1.0506	0.0213	132.7	22	7/20
	5.43	-.MLTPPLLLLLP.-	1221.62	1	0.9772	0.0313	146.8	7	8/20
	7.03	-.MLTPPLLLLLP.-	1221.62	1	1.1041	0.2078	180.2	1	9/20
	7.30	-.MLTPPLLLLLP.-	1221.62	1	1.0051	0.0945	149.3	2	7/20
	7.38	-.MLTPPLLLLLP.-	1221.62	1	0.9394	0.1894	296	1	9/20
	43.95	-.MLTPPLLLLLP.-	1221.62	1	0.8589	0.0762	248.4	3	8/20
	48.53	-.MLTPPLLLLLP.-	1221.62	1	0.8507	0.0869	194.9	1	8/20
	48.57	-.MLTPPLLLLLP.-	1221.62	1	1.0152	0.1669	186.6	1	8/20
	79.99 - 80.05	-.MLTPPLLLLLP.-	1221.62	1	1.8114	0.1796	309.1	6	11/20
	83.04	-.MLTPPLLLLLP.-	1221.62	1	0.9529	0.0772	356.6	4	11/20
	83.07 - 83.13	-.MLTPPLLLLLP.-	1221.62	1	1.7645	0.0683	313.2	2	12/20
	86.14 - 86.21	-.MLTPPLLLLLP.-	1221.62	1	1.4138	0.1928	297.8	8	11/20
	97.80	-.MLTPPLLLLLP.-	1221.62	1	1.0854	0.0485	178.3	30	8/20
	97.89 - 97.92	-.MLTPPLLLLLP.-	1221.62	1	1.441	0.0411	251.3	9	10/20
	101.25	-.MLTPPLLLLLP.-	1221.62	1	1.2622	0.1992	287.8	1	10/20
	101.45	-.MLTPPLLLLLP.-	1221.62	1	0.8057	0.1688	130.2	13	7/20
	104.45 - 104.51	-.MLTPPLLLLLP.-	1221.62	1	1.159	0.0363	249.9	1	10/20
	107.66	-.MLTPPLLLLLP.-	1221.62	1	0.7813	0.1383	144.4	2	8/20
	107.73	-.MLTPPLLLLLP.-	1221.62	1	0.9908	0.0391	163.6	3	7/20
	110.81 - 110.88	-.MLTPPLLLLLP.-	1221.62	1	1.1497	0.1778	247.6	9	10/20
	113.08	-.MLTPPLLLLLP.-	1221.62	1	0.8491	0.1573	301	5	9/20
#8	eukaryotic translation elongation factor 1 alpha 1; CTCL tumor antigen;					186.286	4503471		19 (17 2 0 0 0)
	12.56	K.KLEDGPK.F	786.897	1	0.9705	0.1808	256.9	58	7/12	14
	12.74 - 12.80	K.KLEDGPK.F	786.897	1	1.9104	0.3189	463.3	1	10/12	14
	19.42	K.STTTGHLIYK.C	1121.27	2	2.724	0.4351	926.4	1	14/18	4
	19.45 - 19.49	K.STTTGHLIYK.C	1121.27	2	2.6185	0.4451	572	1	12/18	4
	22.99	K.IGGIGTVPVGR.V	1026.22	2	2.2175	0.3598	402.8	6	12/20	13
	26.21 - 26.27	K.THINIVVIGHVDSGK.S	1589.82	2	5.3413	0.5708	2075.1	1	23/28	4
	33.73 - 33.80	R.VETGVLKPGMVVTFAPVNVTTEVK.S	2516.98	2	5.7282	0.61	512.7	1	23/46	8
	33.81	R.VETGVLKPGMVVTFAPVNVTTEVK.S	2516.98	3	3.2899	0.4264	673.9	3	31/92	8
	33.84	R.VETGVLKPGMVVTFAPVNVTTEVK.S	2516.98	2	3.2782	0.5057	490.3	1	20/46	8
	33.86	R.VETGVLKPGMVVTFAPVNVTTEVK.S	2516.98	3	2.4237	0.1176	435.7	19	26/92	8
	33.89	R.VETGVLKPGMVVTFAPVNVTTEVK.S	2516.98	2	2.4538	0.5197	102.4	162	10/46	8
	39.94	R.KDGNASGTTLLEALDCILPPTRPTDKPLR.L	3094.53	3	1.5321	0.3118	332.2	96	21/112	6
	40.92	K.DGNASGTTLLEALDCILPPTRPTDKPLR.L	2966.36	3	3.4786	0.4227	658.5	5	26/108	6
	40.96 - 40.98	K.DGNASGTTLLEALDCILPPTRPTDKPLR.L	2966.36	3	3.947	0.4914	878.9	1	27/108	6
	41.07 - 41.09	R.KDGNASGTTLLEALDCILPPTRPTDKPLRLPLQDVYK.I	4051.66	3	2.5895	0.3785	261.3	180	24/144	6
	41.16	R.KDGNASGTTLLEALDCILPPTRPTDKPLRLPLQDVYK.I	4051.66	3	1.832	0.2645	300.2	41	25/144	6
	41.19 - 41.21	R.KDGNASGTTLLEALDCILPPTRPTDKPLRLPLQDVYK.I	4051.66	3	3.5212	0.5175	297.7	51	27/144	6
	42.13 - 42.16	K.DGNASGTTLLEALDCILPPTRPTDKPLRLPLQDVYK.I	3923.49	3	3.1998	0.1848	501.5	22	27/140	6
	42.21 - 42.22	K.DGNASGTTLLEALDCILPPTRPTDKPLRLPLQDVYK.I	3923.49	3	2.602	0.3656	361.6	72	24/140	6
#9	phospholipase C, beta 2 [Homo sapiens]					184.133	4758938		23 (10 4 8 1 0)
	0.17	-.MSLLNPVLLPPK.V	1322.69	1	1.0063	0.2904	113.6	27	7/22	2
	3.48	-.MSLLNPVLLPPK.V	1322.69	1	0.8778	0.0231	65.5	195	5/22	2
	3.62	-.MSLLNPVLLPPK.V	1322.69	1	1.3164	0.1926	58.9	158	5/22	2
	6.92	-.MSLLNPVLLPPK.V	1322.69	1	0.8923	0.0577	160	21	8/22	2
	7.50 - 7.52	-.MSLLNPVLLPPK.V	1322.69	1	1.1907	0.2804	130.6	23	8/22	2
	7.66	-.MSLLNPVLLPPK.V	1322.69	1	1.2319	0.0383	107.2	27	7/22	2
	10.98	-.MSLLNPVLLPPK.V	1322.69	1	1.2661	0.1822	132.8	19	8/22	2
	11.04	-.MSLLNPVLLPPK.V	1322.69	1	0.823	0.0701	131	17	6/22	2
	11.21	-.MSLLNPVLLPPK.V	1322.69	1	1.1999	0.0987	97.6	44	6/22	2
	12.20	-.MSLLNPVLLPPK.V	1322.69	1	1.1687	0.1406	112.7	86	6/22	2
	42.61	-.MSLLNPVLLPPK.V	1322.69	1	1.1996	0.1238	93	90	5/22	2
	45.52	-.MSLLNPVLLPPK.V	1322.69	1	1.0724	0.1694	98.4	41	6/22	2
	47.68	-.MSLLNPVLLPPK.V	1322.69	1	0.9129	0.0709	58.2	180	5/22	2
	54.68	-.MSLLNPVLLPPK.V	1322.69	1	1.0513	0.0671	75.8	229	5/22	2
	90.76	-.MSLLNPVLLPPK.V	1322.69	1	1.4521	0.1214	199.7	25	9/22	2
	97.56	-.MSLLNPVLLPPK.V	1322.69	1	1.5846	0.2511	189.1	50	9/22	2
	97.68	-.MSLLNPVLLPPK.V	1322.69	1	1.4564	0.2357	244.5	9	11/22	2
	97.71 - 97.72	-.MSLLNPVLLPPK.V	1322.69	1	1.822	0.0453	345.8	5	12/22	2
	104.01 - 104.08	-.MSLLNPVLLPPK.V	1322.69	1	1.7439	0.159	253.8	7	10/22	2
	107.13 - 107.15	-.MSLLNPVLLPPK.V	1322.69	1	1.1416	0.2195	108.4	34	7/22	2
	107.20	-.MSLLNPVLLPPK.V	1322.69	1	0.7708	0.1451	89.1	82	6/22	2
	109.61	-.MSLLNPVLLPPK.V	1322.69	1	0.9876	0.0359	134.4	37	7/22	2
	113.52 - 113.56	-.MSLLNPVLLPPK.V	1322.69	1	1.2223	0.052	97	244	6/22	2
#10	unnamed protein product [Homo sapiens]					158.065	7022841		20 (9 5 3 2 1)
	0.02	R.MTVEEQMERIR.R	1422.66	1	1.2288	0.1331	127.9	154	5/20	5
	0.08	R.MTVEEQMERIR.R	1422.66	1	1.2184	0.155	112.3	121	5/20	5
	0.11	R.MTVEEQMERIR.R	1422.66	1	1.2346	0.0452	69.8	164	4/20	5
	0.23	R.MTVEEQMERIR.R	1422.66	1	0.9511	0.0985	72.7	171	4/20	5
	3.57	R.MTVEEQMERIR.R	1422.66	1	0.8863	0.0651	65.3	123	4/20	5
	3.85	R.MTVEEQMERIR.R	1422.66	1	1.0287	0.0919	68.3	60	4/20	5
	3.95	R.MTVEEQMERIR.R	1422.66	1	1.1728	0.0195	101	42	5/20	5
	3.98	R.MTVEEQMERIR.R	1422.66	1	1.0145	0.0294	53.2	75	4/20	5
	4.12	R.MTVEEQMERIR.R	1422.66	1	1.2731	0.0391	60.3	112	4/20	5
	4.28	R.MTVEEQMERIR.R	1422.66	1	1.0012	0.0345	94.1	57	5/20	5
	7.32	R.MTVEEQMERIR.R	1422.66	1	1.1918	0.1327	77.1	69	4/20	5
	7.64	R.MTVEEQMERIR.R	1422.66	1	0.9464	0.1858	75.2	70	4/20	5
	7.84 - 7.85	R.MTVEEQMERIR.R	1422.66	1	1.2903	0.0555	95.9	119	5/20	5
	11.55	R.MTVEEQMERIR.R	1422.66	1	1.1004	0.082	105.5	74	6/20	5
	43.76	R.MTVEEQMERIR.R	1422.66	1	1.2296	0.0567	110.8	112	5/20	5
	43.84	R.MTVEEQMERIR.R	1422.66	1	0.9547	0.2269	62.5	239	4/20	5
	46.41	R.MTVEEQMERIR.R	1422.66	1	1.268	0.1115	65.6	108	4/20	5
	46.56	R.MTVEEQMERIR.R	1422.66	1	1.0125	0.0366	68	171	4/20	5
	100.89	R.MTVEEQMERIR.R	1422.66	1	1.0606	0.1041	76.8	175	4/20	5
	107.07	R.MTVEEQMERIR.R	1422.66	1	1.1652	0.0684	100.5	83	5/20	5
#11	BC331004_1 [Homo sapiens]					154.097	3399668		20 (11 1 3 4 1)
	0.08	K.ELVLPDVRLLPR.R	1420.73	1	1.392	0.0749	213.8	7	9/22
	82.04 - 82.09	K.ELVLPDVRLLPR.R	1420.73	1	1.4168	0.1822	278.9	12	11/22
	82.15	K.ELVLPDVRLLPR.R	1420.73	1	1.2138	0.1209	171.3	37	10/22
	85.15 - 85.21	K.ELVLPDVRLLPR.R	1420.73	1	1.7771	0.0459	279	11	11/22
	89.55 - 89.56	K.ELVLPDVRLLPR.R	1420.73	1	1.7031	0.1011	192.6	77	9/22
	89.88	K.ELVLPDVRLLPR.R	1420.73	1	1.878	0.157	295.8	10	11/22
	90.15 - 90.16	K.ELVLPDVRLLPR.R	1420.73	1	1.8324	0.0091	243.6	33	10/22
	90.60 - 90.63	K.ELVLPDVRLLPR.R	1420.73	1	1.8851	0.1107	245.3	33	10/22
	97.31	K.ELVLPDVRLLPR.R	1420.73	1	1.3527	0.0035	222.9	38	10/22
	97.42 - 97.44	K.ELVLPDVRLLPR.R	1420.73	1	1.9391	0.2013	197	67	9/22
	97.53 - 97.54	K.ELVLPDVRLLPR.R	1420.73	1	1.6088	0.0236	243.9	29	10/22
	100.80 - 100.81	K.ELVLPDVRLLPR.R	1420.73	1	1.3395	0.0532	168.5	70	8/22
	103.89 - 103.97	K.ELVLPDVRLLPR.R	1420.73	1	1.8579	0.2593	265.7	13	10/22
	104.23	K.ELVLPDVRLLPR.R	1420.73	1	0.9228	0.073	198	8	8/22
	106.98 - 107.03	K.ELVLPDVRLLPR.R	1420.73	1	1.6601	0.0578	242.4	3	9/22
	110.13 - 110.21	K.ELVLPDVRLLPR.R	1420.73	1	1.5455	0.0676	269.5	14	11/22
	112.59	K.ELVLPDVRLLPR.R	1420.73	1	1.0471	0.1356	122.9	36	7/22
	113.38 - 113.46	K.ELVLPDVRLLPR.R	1420.73	1	1.187	0.1209	245.1	24	10/22
	113.58	K.ELVLPDVRLLPR.R	1420.73	1	1.1024	0.2979	121	102	7/22
	114.83	K.ELVLPDVRLLPR.R	1420.73	1	1.2479	0.0702	252.8	3	10/22
#12	unnamed protein product [Homo sapiens]					144.101	18677086		18 (9 3 4 1 1)
	0.18	R.WRTLPLVLEHTR.A	1521.79	1	1.4961	0.0644	292.8	1	11/22
	82.53	R.WRTLPLVLEHTR.A	1521.79	1	1.4211	0.1301	195.6	7	9/22
	82.66 - 82.68	R.WRTLPLVLEHTR.A	1521.79	1	1.5979	0.0116	269	6	11/22
	82.87	R.WRTLPLVLEHTR.A	1521.79	1	1.399	0.175	280.4	4	10/22
	84.35	R.WRTLPLVLEHTR.A	1521.79	1	1.4786	0.085	293.4	17	12/22
	84.56	R.WRTLPLVLEHTR.A	1521.79	1	1.2619	0.1092	227.4	67	10/22
	84.92	R.WRTLPLVLEHTR.A	1521.79	1	1.4227	0.007	312.2	13	11/22
	84.98	R.WRTLPLVLEHTR.A	1521.79	1	1.4956	0.0713	419	1	13/22
	85.79	R.WRTLPLVLEHTR.A	1521.79	1	1.4818	0.0369	271.6	33	11/22
	85.88 - 85.95	R.WRTLPLVLEHTR.A	1521.79	1	2.0265	0.0351	264.4	16	12/22
	89.49	R.WRTLPLVLEHTR.A	1521.79	1	1.6104	0.0992	291.3	13	12/22
	90.73 - 90.75	R.WRTLPLVLEHTR.A	1521.79	1	1.9601	0.0633	303.9	11	12/22
	90.79	R.WRTLPLVLEHTR.A	1521.79	1	1.6018	0.0973	287.9	17	11/22
	97.33 - 97.40	R.WRTLPLVLEHTR.A	1521.79	1	1.86	0.1528	272.3	14	11/22
	99.54	R.WRTLPLVLEHTR.A	1521.79	1	1.0277	0.1205	255	14	9/22
	100.93	R.WRTLPLVLEHTR.A	1521.79	1	1.0078	0.1244	136.6	5	8/22
	105.04	R.WRTLPLVLEHTR.A	1521.79	1	0.9087	0.1116	105.7	9	7/22
	108.26	R.WRTLPLVLEHTR.A	1521.79	1	1.0731	0.0809	167.9	8	8/22
#13	olfactory receptor [Homo sapiens]					142.087	15293645		20 (5 7 4 2 2)
	0.03 - 0.09	K.VAALFYTVINPL.-	1321.59	1	1.4731	0.1924	141.8	83	8/22
	0.17	K.VAALFYTVINPL.-	1321.59	1	1.0705	0.2629	148.9	8	7/22
	3.25	K.VAALFYTVINPL.-	1321.59	1	1.0058	0.3184	169.1	4	8/22
	3.37	K.VAALFYTVINPL.-	1321.59	1	0.9439	0.3448	114	47	6/22
	6.72	K.VAALFYTVINPL.-	1321.59	1	0.8777	0.1332	84.1	38	6/22
	7.50 - 7.52	K.VAALFYTVINPL.-	1321.59	1	1.3635	0.2376	259.4	3	10/22
	7.66	K.VAALFYTVINPL.-	1321.59	1	1.1846	0.1868	135.6	6	8/22
	10.98	K.VAALFYTVINPL.-	1321.59	1	1.4749	0.1003	138.3	15	7/22
	45.52	K.VAALFYTVINPL.-	1321.59	1	1.1249	0.0467	90.9	54	6/22
	83.02	K.VAALFYTVINPL.-	1321.59	1	1.0086	0.1704	143.9	243	8/22
	90.76	K.VAALFYTVINPL.-	1321.59	1	1.4263	0.2174	154.7	82	8/22
	97.56	K.VAALFYTVINPL.-	1321.59	1	1.4741	0.2648	143.9	145	8/22
	97.65	K.VAALFYTVINPL.-	1321.59	1	1.695	0.3151	185.8	30	9/22
	97.68	K.VAALFYTVINPL.-	1321.59	1	1.7072	0.0177	176.1	24	9/22
	97.71 - 97.72	K.VAALFYTVINPL.-	1321.59	1	1.7395	0.0858	228.1	34	10/22
	100.77	K.VAALFYTVINPL.-	1321.59	1	1.3992	0.0684	105.9	110	6/22
	100.86 - 100.87	K.VAALFYTVINPL.-	1321.59	1	1.4605	0.1295	154.7	56	8/22
	104.01 - 104.08	K.VAALFYTVINPL.-	1321.59	1	1.3839	0.2231	143.9	78	8/22
	109.61	K.VAALFYTVINPL.-	1321.59	1	0.8999	0.1059	87	236	6/22
	110.31 - 110.34	K.VAALFYTVINPL.-	1321.59	1	1.259	0.2573	236.5	7	9/22
#14	uracil DNA glycosylase [Homo sapiens]					138.355	35053		15 (12 2 0 0 1)
	12.47	K.AGAHLQGGAK.R	910.013	1	1.9667	0.3746	469.3	9	9/18	3
	12.55	K.AGAHLQGGAK.R	910.013	1	1.9968	0	438.9	3	10/18	3
	17.61 - 17.67	R.LEKPAKYDDIKK.V	1448.69	2	3.5499	0.356	832.4	1	16/22	4
	32.03	R.VIISAPSADAPMFVMGVNHEK.Y	2214.59	2	3.5428	0.5565	488	1	18/40	3
	32.06 - 32.09	R.VIISAPSADAPMFVMGVNHEK.Y	2214.59	2	4.9073	0.5824	758.4	1	22/40	3
	32.91	K.GILGYTEHQVVSSDFNSDTHSSTFDAGAGIALNDHFVK.L	4039.29	3	5.0961	0.5876	1326.8	1	39/148	3
	32.94	K.GILGYTEHQVVSSDFNSDTHSSTFDAGAGIALNDHFVK.L	4039.29	3	4.7779	0.5878	437.1	17	31/148	3
	32.99	K.GILGYTEHQVVSSDFNSDTHSSTFDAGAGIALNDHFVK.L	4039.29	3	5.3419	0.6387	872.4	1	36/148	3
	33.03 - 33.05	K.GILGYTEHQVVSSDFNSDTHSSTFDAGAGIALNDHFVK.L	4039.29	3	6.2141	0.6358	1636	1	43/148	3
	41.72	K.VIHDNFGIVEGLMTTVHAITATQK.T	2596.99	3	0.9539	0.3182	386.9	2	19/92	3
	41.75	K.VIHDNFGIVEGLMTTVHAITATQK.T	2596.99	3	2.3462	0.0836	365.1	1	26/92	3
	41.77	K.VIHDNFGIVEGLMTTVHAITATQK.T	2596.99	2	1.9802	0.0598	515.6	1	17/46	3
	41.78 - 41.82	K.VIHDNFGIVEGLMTTVHAITATQK.T	2596.99	3	5.5376	0.0358	1809.6	2	37/92	3
	41.83 - 41.86	K.VIHDNFGIVEGLMTTVHAITATQK.T	2596.99	2	4.5346	0.5857	486.1	2	16/46	3
	42.00 - 42.02	K.VIHDNFGIVEGLMTTVHAITATQK.T	2596.99	2	2.0005	0.206	707.4	1	19/46	3
#15	betaIV spectrin isoform sigma3 [Homo sapiens]					136.707	11602888		21 (5 6 3 3 4)
	5.95	K.AEQSKQPPTPLLGR.K	1522.73	1	1.0537	0.0626	127.2	28	7/26	4
	8.17	K.AEQSKQPPTPLLGR.K	1522.73	1	1.03	0.1046	52.5	186	5/26	4
	27.96	K.SAMADEIQAQLDKLGTRKEEVSEK.W	2677.97	3	2.7112	0.1067	650.8	4	32/92	5
	31.60	R.QESAEHEAAHSLTLGRYEQMERRR.E	2886.11	3	1.9902	0.6042	605.4	57	25/92	4
	82.53	K.AEQSKQPPTPLLGR.K	1522.73	1	1.5154	0.0384	155.4	41	8/26	4
	82.66 - 82.68	K.AEQSKQPPTPLLGR.K	1522.73	1	1.4018	0.1811	173.3	57	10/26	4
	82.77	K.AEQSKQPPTPLLGR.K	1522.73	1	1.1791	0.2504	143.1	37	9/26	4
	83.49	K.AEQSKQPPTPLLGR.K	1522.73	1	1.4482	0.1658	109.7	48	8/26	4
	83.61 - 83.63	K.AEQSKQPPTPLLGR.K	1522.73	1	1.8199	0.0988	174.9	31	11/26	4
	83.67	K.AEQSKQPPTPLLGR.K	1522.73	1	1.9447	0.1899	173.8	4	10/26	4
	84.92	K.AEQSKQPPTPLLGR.K	1522.73	1	1.2534	0.1341	262.1	30	12/26	4
	85.88 - 85.95	K.AEQSKQPPTPLLGR.K	1522.73	1	1.9554	0.0487	338.2	3	14/26	4
	89.49	K.AEQSKQPPTPLLGR.K	1522.73	1	1.5288	0.1673	267	18	12/26	4
	90.64	K.AEQSKQPPTPLLGR.K	1522.73	1	1.4989	0.0873	183.8	56	10/26	4
	90.73 - 90.75	K.AEQSKQPPTPLLGR.K	1522.73	1	1.8361	0.1566	324.8	8	13/26	4
	90.79	K.AEQSKQPPTPLLGR.K	1522.73	1	1.3849	0.1421	205.3	87	10/26	4
	97.33 - 97.40	K.AEQSKQPPTPLLGR.K	1522.73	1	1.5758	0.1996	218.9	36	11/26	4
	99.54	K.AEQSKQPPTPLLGR.K	1522.73	1	0.9268	0.214	131.3	153	7/26	4
	100.43 - 100.48	K.AEQSKQPPTPLLGR.K	1522.73	1	1.6672	0.017	173.5	19	10/26	4
	101.87	K.AEQSKQPPTPLLGR.K	1522.73	1	1.3474	0.1193	77.1	133	7/26	4
	111.55	K.AEQSKQPPTPLLGR.K	1522.73	1	1.0389	0.0875	89.2	93	6/26	4
#16	unnamed protein product [Homo sapiens]					132.071	14042225		21 (5 4 5 3 4)
	0.67 - 0.69	-.MVTGLMTKAEKSPK.G	1521.87	1	1.014	0.1163	135.2	27	7/26
	0.86	-.MVTGLMTKAEKSPK.G	1521.87	1	1.0095	0.2509	105.7	12	6/26
	1.35	-.MVTGLMTKAEKSPK.G	1521.87	1	0.9589	0.1652	82.1	49	5/26
	7.97	-.MVTGLMTKAEKSPK.G	1521.87	1	1.0246	0.0153	144.2	3	7/26
	8.60	-.MVTGLMTKAEKSPK.G	1521.87	1	1.0281	0.0841	88.8	15	5/26
	12.21	-.MVTGLMTKAEKSPK.G	1521.87	1	1.104	0.0024	165.4	3	7/26
	45.24	-.MVTGLMTKAEKSPK.G	1521.87	1	1.2326	0.0218	115.7	36	6/26
	53.11	-.MVTGLMTKAEKSPK.G	1521.87	1	0.9182	0.054	88.4	36	6/26
	53.65	-.MVTGLMTKAEKSPK.G	1521.87	1	1.052	0.1142	160.3	6	7/26
	60.30	-.MVTGLMTKAEKSPK.G	1521.87	1	0.988	0.155	109.2	37	6/26
	82.53	-.MVTGLMTKAEKSPK.G	1521.87	1	1.2877	0.2336	239.2	3	9/26
	82.66 - 82.68	-.MVTGLMTKAEKSPK.G	1521.87	1	1.4191	0.1227	185.9	38	8/26
	90.64	-.MVTGLMTKAEKSPK.G	1521.87	1	1.2854	0.1464	244.6	15	9/26
	101.17	-.MVTGLMTKAEKSPK.G	1521.87	1	1.0201	0.0624	118.9	17	6/26
	101.23	-.MVTGLMTKAEKSPK.G	1521.87	1	0.9904	0.1729	70.6	122	5/26
	101.70 - 101.71	-.MVTGLMTKAEKSPK.G	1521.87	1	1.3725	0.1161	129.3	12	7/26
	104.90	-.MVTGLMTKAEKSPK.G	1521.87	1	1.1044	0.0524	134.4	19	7/26
	105.09	-.MVTGLMTKAEKSPK.G	1521.87	1	1.1042	0.1214	94.2	73	5/26
	108.26	-.MVTGLMTKAEKSPK.G	1521.87	1	1.0597	0.1176	101.1	72	6/26
	108.33 - 108.34	-.MVTGLMTKAEKSPK.G	1521.87	1	1.1971	0.0727	111.2	40	6/26
	111.44	-.MVTGLMTKAEKSPK.G	1521.87	1	1.0694	0.136	86.4	17	5/26
#17	Titin [Homo sapiens]					124.46	17066105		22 (4 4 3 6 5)
	2.51	R.EKANVKWYRNGR.E	1521.71	1	1.008	0.2588	59.7	51	4/22	7
	3.51	R.EKANVKWYRNGR.E	1521.71	1	0.803	0.0612	65.2	101	4/22	7
	5.66	K.GDEAK.L	519.528	1	0.6641	0.1078	77.4	55	3/8	6
	6.42	R.KVPAK.V	542.695	1	0.6959	0.1497	193.8	17	5/8	5
	13.95 - 14.01	R.AEVSK.K	533.598	1	1.1258	0.1802	216	48	5/8	5
	15.04	K.DTILK.A	589.705	1	0.7479	0.0432	124.6	47	6/8	10
	21.03 - 21.09	K.PGPVR.N	525.624	1	0.8367	0.1237	167.1	4	6/8	11
	28.41	K.PGSKDVLPGSAVCLK.S	1471.75	2	1.1939	0.5981	324.3	131	11/28	2
	40.30 - 40.37	R.AEPTPLPQFPFADTPDTYKSEAGVEVKKEVGVSITGTTVR.E	4264.74	3	1.9438	0.1371	220.2	149	28/156	9
	41.74	K.HHITFINKVASLKIPCAEMSDKGLYSFEVKNSVGK.S	3893.53	3	1.2819	0.0926	314.9	9	23/136	2
	44.53 - 44.59	K.DPIAK.P	543.636	1	0.6055	0.071	198.8	7	5/8	8
	44.60	R.DDGGSK.I	578.553	1	0.7607	0.1441	291.2	2	7/10	16
	44.70	R.DDGGSK.I	578.553	1	0.7994	0.1224	310.5	2	7/10	16
	53.11	R.EKANVKWYRNGR.E	1521.71	1	0.9656	0.0491	76.8	71	5/22	7
	57.10	K.MPVKDTTYRVKGLTNKKK.Y	2108.54	2	0.5805	0.0849	36.5	191	5/34	7
	75.41	R.EGADYK.L	682.702	1	0.6737	0.3203	74.2	78	4/10	7
	81.62 - 81.68	K.EISILNIARHR.N	1322.54	1	1.8284	0.2806	277.8	7	11/20	9
	84.12	R.EGADYKLR.V	952.047	1	0.7386	0.036	227.7	6	10/14	7
	86.86 - 86.91	R.ADHGKYIISAK.N	1203.37	1	0.8324	0.0819	66.7	243	9/20	7
	88.68 - 88.71	K.SPFFDIK.P	853.985	1	0.8045	0.2621	195.7	50	7/12	2
	110.45	K.PFPICKWTK.E	1120.39	1	0.9067	0.012	104.6	34	7/16	9
	111.84 - 111.86	K.TKTIVSTAQISESR.Q	1521.7	1	1.128	0.0501	96.7	22	7/26	11
#18	hemicentin [Homo sapiens]					120.201	14575679		15 (7 5 1 0 2)
	78.56 - 78.62	K.GSPVLTDSMGR.V	1120.26	1	0.9486	0.0109	229.3	19	11/20	1
	81.69	K.GSPVLTDSMGR.V	1120.26	1	1.1398	0.1213	184.3	24	10/20	1
	81.74 - 81.78	K.GSPVLTDSMGR.V	1120.26	1	0.9936	0.2096	151.2	64	10/20	1
	84.97	K.GSPVLTDSMGR.V	1120.26	1	1.2209	0.0647	129.4	73	8/20	1
	101.95	K.GSPVLTDSMGR.V	1120.26	1	0.9047	0.1138	99.3	76	7/20	1
	102.01	K.GSPVLTDSMGR.V	1120.26	1	0.9735	0.0527	123.8	42	8/20	1
	102.69	K.GSPVLTDSMGR.V	1120.26	1	1.0316	0.0476	92.9	75	7/20	1
	103.45	K.GSPVLTDSMGR.V	1120.26	1	0.887	0.2214	113.5	39	8/20	1
	103.85	K.GSPVLTDSMGR.V	1120.26	1	1.0069	0.0736	72.4	121	7/20	1
	106.14	K.GSPVLTDSMGR.V	1120.26	1	1.4219	0.282	102.7	52	8/20	1
	106.37	K.GSPVLTDSMGR.V	1120.26	1	0.8788	0.1981	124.3	48	7/20	1
	109.92	K.GSPVLTDSMGR.V	1120.26	1	1.0943	0.1157	103.3	61	8/20	1
	110.57	K.GSPVLTDSMGR.V	1120.26	1	0.8524	0.0323	97.2	42	7/20	1
	112.11	K.GSPVLTDSMGR.V	1120.26	1	1.1632	0.0492	181	7	9/20	1
	112.18	K.GSPVLTDSMGR.V	1120.26	1	0.7993	0.1668	145.1	30	7/20	1
#19	I54511 T-cell receptor alpha chain (V06S1*01) - human (fragment)					118.266	2136224		17 (3 6 5 2 1)
	4.54	R.FTTGGLSNVLL.-	1122.3	1	0.7618	0.2233	138.8	25	7/20
	10.71	R.FTTGGLSNVLL.-	1122.3	1	0.8984	0.1319	83.6	132	6/20
	10.83	R.FTTGGLSNVLL.-	1122.3	1	0.8185	0.112	103.8	18	7/20
	78.56 - 78.62	R.FTTGGLSNVLL.-	1122.3	1	0.8998	0.1001	170.6	69	9/20
	81.69	R.FTTGGLSNVLL.-	1122.3	1	1.0043	0.1226	120.3	146	7/20
	96.66	R.FTTGGLSNVLL.-	1122.3	1	0.7926	0.1101	148.2	21	10/20
	101.95	R.FTTGGLSNVLL.-	1122.3	1	0.8017	0.1636	151.3	11	7/20
	105.00	R.FTTGGLSNVLL.-	1122.3	1	0.8173	0.1677	130.9	11	7/20
	105.15	R.FTTGGLSNVLL.-	1122.3	1	1.0047	0.1496	199.7	1	8/20
	105.26	R.FTTGGLSNVLL.-	1122.3	1	0.9789	0.0222	104.9	99	6/20
	105.60	R.FTTGGLSNVLL.-	1122.3	1	0.9155	0.235	159	30	7/20
	106.26	R.FTTGGLSNVLL.-	1122.3	1	0.8301	0.0893	128.4	23	7/20
	106.59	R.FTTGGLSNVLL.-	1122.3	1	1.064	0.1001	194.3	19	8/20
	111.28	R.FTTGGLSNVLL.-	1122.3	1	0.9492	0.295	98.5	60	6/20
	112.49	R.FTTGGLSNVLL.-	1122.3	1	1.0374	0.2383	171.6	4	8/20
	112.94	R.FTTGGLSNVLL.-	1122.3	1	1.0704	0.1144	191	15	8/20
	114.78	R.FTTGGLSNVLL.-	1122.3	1	1.0729	0.0573	106.9	46	6/20
#20	KIAA0645 gene product [Homo sapiens]					114.209	7662222		15 (6 4 2 2 1)
	0.12 - 0.15	K.MITVTRYLPK.Y	1222.53	1	1.4134	0.0996	219.8	11	8/18	2
	6.66	K.MITVTRYLPK.Y	1222.53	1	0.9786	0.0352	123.3	53	6/18	2
	7.30	K.MITVTRYLPK.Y	1222.53	1	0.9101	0.1033	115.5	3	6/18	2
	7.93	K.MITVTRYLPK.Y	1222.53	1	1.2091	0.1299	179.8	4	7/18	2
	9.53	K.KPASEK.A	659.755	1	0.9242	0.1266	188.9	19	7/10	2
	11.72	K.MITVTRYLPK.Y	1222.53	1	1.2056	0.1227	114.3	22	5/18	2
	42.11	K.MITVTRYLPK.Y	1222.53	1	0.8339	0.027	130.6	12	6/18	2
	42.41	K.PASEKAKNGRDTSLGSPK.E	1844.02	2	0.801	0.1459	130.7	58	8/34	1
	57.67	K.MITVTRYLPK.Y	1222.53	1	0.9335	0.1718	152.4	13	6/18	2
	60.98	K.MITVTRYLPK.Y	1222.53	1	0.7211	0.229	153.5	15	6/18	2
	61.03	K.MITVTRYLPK.Y	1222.53	1	1.003	0.136	214.1	5	6/18	2
	82.51	K.MITVTRYLPK.Y	1222.53	1	1.139	0.0519	216.5	55	8/18	2
	97.86	K.MITVTRYLPK.Y	1222.53	1	1.2246	0.0606	184.8	13	7/18	2
	101.19	K.MITVTRYLPK.Y	1222.53	1	1.1083	0.2839	127.4	5	6/18	2
	107.66	K.MITVTRYLPK.Y	1222.53	1	0.777	0.1714	112.7	4	6/18	2
#21	hypothetical protein FLJ11184 [Homo sapiens]					112.2	8922923		19 (3 5 3 4 4)
	2.51	R.ETVIKQTMERER.Q	1520.74	1	1.2689	0.0749	91	12	5/22	1
	3.73	R.ETVIKQTMERER.Q	1520.74	1	0.933	0.0099	69.3	79	4/22	1
	8.17	R.ETVIKQTMERER.Q	1520.74	1	0.9345	0.1539	86.7	36	5/22	1
	8.60	R.ETVIKQTMERER.Q	1520.74	1	1.0749	0.0292	68.1	29	4/22	1
	10.53	R.ETVIKQTMERER.Q	1520.74	1	1.0734	0.2262	60.4	57	4/22	1
	12.21	R.ETVIKQTMERER.Q	1520.74	1	1.1014	0.095	70.8	126	4/22	1
	45.24	R.ETVIKQTMERER.Q	1520.74	1	1.0651	0.1651	67	204	4/22	1
	53.11	R.ETVIKQTMERER.Q	1520.74	1	0.9135	0.0589	53.5	227	4/22	1
	59.42	R.ETVIKQTMERER.Q	1520.74	1	1.0062	0.1107	90.1	40	5/22	1
	101.02	R.ETVIKQTMERER.Q	1520.74	1	0.9701	0.17	101.8	134	5/22	1
	101.17	R.ETVIKQTMERER.Q	1520.74	1	1.0226	0.0421	108.9	28	6/22	1
	101.23	R.ETVIKQTMERER.Q	1520.74	1	0.9997	0.1662	83.8	79	5/22	1
	101.67	R.ETVIKQTMERER.Q	1520.74	1	0.9665	0.3237	162.8	2	7/22	1
	101.70 - 101.71	R.ETVIKQTMERER.Q	1520.74	1	1.2824	0.1221	69	191	4/22	1
	104.90	R.ETVIKQTMERER.Q	1520.74	1	1.0273	0.1115	71.7	194	4/22	1
	104.94 - 104.98	R.ETVIKQTMERER.Q	1520.74	1	1.0313	0.1612	105.1	60	5/22	1
	105.04	R.ETVIKQTMERER.Q	1520.74	1	0.9158	0.0611	64.4	77	4/22	1
	105.09	R.ETVIKQTMERER.Q	1520.74	1	1.1345	0.0598	78.6	124	4/22	1
	111.84 - 111.86	R.ETVIKQTMERER.Q	1520.74	1	0.963	0.1926	140	3	7/22	1
#22	A40701 tenascin-X precursor - human					112.146	539698		19 (4 3 4 4 4)
	3.54	R.MCPADCRGRGR.C	1222.45	1	1.1216	0.1759	96.2	24	5/20	3
	6.66	R.MCPADCRGRGR.C	1222.45	1	0.9441	0.0738	120.3	56	7/20	3
	7.93	R.MCPADCRGRGR.C	1222.45	1	0.99	0.1821	83.7	78	5/20	3
	8.18	R.MCPADCRGRGR.C	1222.45	1	0.9994	0.0425	80.4	61	5/20	3
	12.14	R.MCPADCRGRGR.C	1222.45	1	1.0662	0.0057	95	29	5/20	3
	21.84	R.DCGTRACPGDCR.G	1254.4	2	1.2617	0.4997	293.4	30	13/22	3
	43.95	R.MCPADCRGRGR.C	1222.45	1	0.8524	0.105	102.3	80	5/20	3
	57.67	R.MCPADCRGRGR.C	1222.45	1	0.8417	0.2176	130.5	38	6/20	3
	61.03	R.MCPADCRGRGR.C	1222.45	1	1.1033	0.0185	134.1	42	5/20	3
	61.59	R.MCPADCRGRGR.C	1222.45	1	0.803	0.143	93.8	63	5/20	3
	83.83	R.EVTIPDLEPSTKYK.F	1620.83	1	1.1405	0.1018	299.3	1	10/26
	97.69	R.EVTIPDLEPSTKYK.F	1620.83	1	1.2738	0.1569	444	2	13/26
	97.74 - 97.77	R.EVTIPDLEPSTKYK.F	1620.83	1	1.3892	0.0945	322.1	2	11/26
	101.19	R.MCPADCRGRGR.C	1222.45	1	0.734	0.3379	76	50	5/20	3
	102.76	R.EVTIPDLEPSTKYK.F	1620.83	1	1.0403	0.1147	166.9	4	8/26
	104.39 - 104.41	R.EVTIPDLEPSTKYK.F	1620.83	1	0.9914	0.279	70.2	39	5/26
	107.69	R.MCPADCRGRGR.C	1222.45	1	0.9369	0.104	74.8	69	5/20	3
	111.00	R.EVTIPDLEPSTKYK.F	1620.83	1	1.1398	0.2007	121.9	2	7/26
	113.94	R.MCPADCRGRGR.C	1222.45	1	0.7816	0.2331	62.1	179	4/20	3
#23	filamin 1 (actin-binding protein-280); filamin 1; filamin A, alpha (act					106.293	4503745		12 (9 1 1 0 1)
	15.12	R.AGQSAAGAAPGGGVDTR.D	1443.51	2	1.9541	0.2485	373.9	2	14/32	2
	15.71	R.VHGPGIQSGTTNKPNK.F	1635.81	2	2.6093	0.294	582.2	1	16/30	3
	18.19	K.ETGEHLVHVK.K	1149.28	2	1.9038	0.3945	218.8	9	11/18	4
	22.87 - 22.95	K.TGVAVNKPAEFTVDAK.H	1647.85	2	3.9249	0.4631	975.6	1	20/30	1
	22.93	R.AYGPGIEPTGNMVK.K	1434.64	2	1.9529	0.2622	496.3	28	14/26	2
	22.96 - 22.98	R.AYGPGIEPTGNMVK.K	1434.64	2	2.1474	0.2479	485.2	29	15/26	2
	30.45 - 30.54	K.SPFSVAVSPSLDLSK.I	1534.74	2	4.4292	0.3938	843.3	1	19/28	2
	35.20	R.EEGPYEVEVTYDGVPVPGSPFPLEAVAPTKPSK.V	3487.85	3	3.8006	0.5245	444.6	1	30/128	2
	35.32 - 35.39	R.EEGPYEVEVTYDGVPVPGSPFPLEAVAPTKPSK.V	3487.85	3	5.8645	0.558	1024.1	1	39/128	2
	41.18	K.VGSAADIPINISETDLSLLTATVVPPSGR.E	2895.26	2	1.8212	0.3164	221.7	1	16/56	4
	41.23 - 41.27	K.VGSAADIPINISETDLSLLTATVVPPSGR.E	2895.26	2	5.0563	0.6213	391.6	1	18/56	4
	68.59 - 68.65	-.MSSSHSR.A	791.857	1	0.7663	0.1563	210.2	48	7/12	2
#24	similar to FLJ00251 protein [Homo sapiens]					102.328	37541591		16 (4 4 2 3 3)
	4.06	K.LEVLVNFMR.A	1121.38	1	0.8708	0.2654	136.7	32	7/16	1
	10.71	K.LEVLVNFMR.A	1121.38	1	0.9277	0.0498	77.4	182	7/16	1
	24.13 - 24.19	K.CMAFAK.F	670.868	1	0.8722	0.2178	172.2	10	6/10
	57.38	R.LRGQYFPHNYKQLEEDLDNNPKIQQALNIQQVLLEGVLCK.V	4712.35	3	1.2165	0.278	165.6	163	18/156
	78.56 - 78.62	K.LEVLVNFMR.A	1121.38	1	0.9454	0.0466	211.1	28	10/16	1
	81.74 - 81.78	K.LEVLVNFMR.A	1121.38	1	1.2182	0.1786	170.6	29	10/16	1
	81.96	K.LEVLVNFMR.A	1121.38	1	1.2767	0.0672	155	63	9/16	1
	87.18	K.LEVLVNFMR.A	1121.38	1	0.9464	0.1137	85.2	179	6/16	1
	101.95	K.LEVLVNFMR.A	1121.38	1	0.7332	0.2195	87.7	133	6/16	1
	102.16	K.LEVLVNFMR.A	1121.38	1	0.8579	0.143	88.3	163	6/16	1
	102.69	K.LEVLVNFMR.A	1121.38	1	0.955	0.1378	80.8	122	6/16	1
	103.85	K.LEVLVNFMR.A	1121.38	1	0.9061	0.1201	80.5	79	7/16	1
	105.88	K.LEVLVNFMR.A	1121.38	1	0.8351	0.0518	72.7	104	6/16	1
	109.92	K.LEVLVNFMR.A	1121.38	1	0.9676	0.2359	91.9	88	7/16	1
	110.57	K.LEVLVNFMR.A	1121.38	1	0.8249	0.089	132.8	8	8/16	1
	111.28	K.LEVLVNFMR.A	1121.38	1	1.3343	0.1134	153.8	8	8/16	1
#25	transketolase [Homo sapiens]					102.281	4507521		11 (9 1 0 1 0)
	16.57 - 16.61	K.LQALK.D	572.721	1	1.3272	0	315.8	2	6/8	7
	17.13	R.GLITK.A	531.669	1	1.0608	0.0496	237.1	68	5/8	8
	18.27 - 18.28	R.DAIAQAVR.G	843.952	1	1.7733	0.2633	264.9	1	10/14	4
	18.80	R.GLITKA.-	602.747	1	1.2449	0.0841	304.8	4	7/10	4
	18.83	R.GLITKA.-	602.747	1	1.024	0.1378	148.6	116	5/10	4
	19.69	R.KISSDLDGHPVPK.Q	1393.57	2	2.6151	0.4127	1134.8	1	17/24	2
	19.72	R.KISSDLDGHPVPK.Q	1393.57	2	3.0566	0.4074	1134.4	1	20/24	2
	19.75 - 19.78	R.KISSDLDGHPVPK.Q	1393.57	2	3.691	0.4565	1083	1	19/24	2
	25.77 - 25.80	R.SVPTSTVFYPSDGVATEK.A	1886.05	2	4.3567	0.5547	485.1	1	20/34	4
	28.69 - 28.75	K.ILATPPQEDAPSVDIANIR.M	2021.26	2	3.6774	0.5321	666.9	1	24/36	4
	44.06 - 44.20	K.NMAEQIIQEIYSQIQSK.K	2024.29	2	5.623	0.5292	2136.8	1	22/32	4
#26	alpha enolase [Homo sapiens]					98.3437	2661039		10 (9 1 0 0 0)
	16.35 - 16.38	R.IEEELGSK.A	904.986	1	1.7166	0.0825	219.6	89	8/14	9
	20.49 - 20.55	K.YNQLLR.I	806.933	1	1.5412	0.2161	198.4	4	8/10	10
	20.85 - 20.91	R.IGAEVYHNLK.N	1144.31	2	3.6563	0.3137	1272	1	16/18	7
	22.61 - 22.68	R.SGKYDLDFK.S	1073.18	2	2.6664	0.3869	557	1	12/16	8
	27.24	K.YGKDATNVGDEGGFAPNILENK.E	2310.46	2	4.5204	0.602	954.7	1	20/42	8
	29.78 - 29.88	K.FTASAGIQVVGDDLTVTNPK.R	2034.26	2	5.0476	0.5691	1247.1	1	24/38	7
	30.40	R.YISPDQLADLYK.S	1426.6	2	3.1277	0.5168	1084.1	1	18/22	10
	35.40 - 35.47	R.HIADLAGNSEVILPVPAFNVINGGSHAGNK.L	3013.36	3	6.8741	0.6377	2605.5	1	46/116	4
	35.56 - 35.62	R.HIADLAGNSEVILPVPAFNVINGGSHAGNK.L	3013.36	2	5.1019	0.5456	531.5	1	20/58	4
	39.83 - 39.91	K.LAMQEFMILPVGAANFR.E	1909.31	2	5.1933	0.5302	785.9	1	21/32	5
#27	unnamed protein product [Homo sapiens]					98.0813	10437951		16 (3 4 2 5 2)
	81.74 - 81.78	R.ELPEPLFYI.-	1121.31	1	1.0006	0.1844	277.4	3	10/16
	84.97	R.ELPEPLFYI.-	1121.31	1	1.131	0.0954	206.1	4	8/16
	102.01	R.ELPEPLFYI.-	1121.31	1	0.9054	0.1146	299.2	1	9/16
	102.16	R.ELPEPLFYI.-	1121.31	1	0.8451	0.1467	104.1	94	5/16
	102.36	R.ELPEPLFYI.-	1121.31	1	0.8588	0.0663	127.4	15	6/16
	102.69	R.ELPEPLFYI.-	1121.31	1	0.9892	0.0805	172.7	3	7/16
	104.16	R.ELPEPLFYI.-	1121.31	1	0.9396	0.0108	189.7	16	7/16
	105.15	R.ELPEPLFYI.-	1121.31	1	0.8113	0.199	164.2	8	7/16
	105.60	R.ELPEPLFYI.-	1121.31	1	1.1736	0.1705	225.8	3	8/16
	105.88	R.ELPEPLFYI.-	1121.31	1	0.7828	0.0906	96.2	30	5/16
	106.47	R.ELPEPLFYI.-	1121.31	1	0.8261	0.217	154	6	7/16
	106.59	R.ELPEPLFYI.-	1121.31	1	1.1644	0.0862	152.5	58	6/16
	109.92	R.ELPEPLFYI.-	1121.31	1	0.8064	0.3228	171.8	4	7/16
	112.11	R.ELPEPLFYI.-	1121.31	1	0.829	0.2979	139.2	28	6/16
	112.18	R.ELPEPLFYI.-	1121.31	1	0.8939	0.0863	194.9	5	7/16
	114.33 - 114.35	R.ELPEPLFYI.-	1121.31	1	0.77	0.0794	197	3	8/16
#28	T02435 probable oxysterol-binding protein DJ430N08.1 - human (fragment)					96.2835	7513266		17 (3 2 4 5 3)
	0.02	K.LDDLSTCNDLIAK.H	1421.6	1	1.167	0.1367	240.6	12	9/24	3
	0.08	K.LDDLSTCNDLIAK.H	1421.6	1	1.2877	0.0816	232.3	3	9/24	3
	7.32	K.LDDLSTCNDLIAK.H	1421.6	1	1.0732	0.1516	91.7	36	5/24	3
	7.56	K.LDDLSTCNDLIAK.H	1421.6	1	1.1836	0	154.4	5	8/24	3
	11.55	K.LDDLSTCNDLIAK.H	1421.6	1	1.0741	0.0951	141.2	25	9/24	3
	11.81	K.LDDLSTCNDLIAK.H	1421.6	1	1.0776	0.0233	133.9	77	7/24	3
	12.06	K.LDDLSTCNDLIAK.H	1421.6	1	0.8755	0.1618	85.1	118	7/24	3
	44.79	K.NCIGR.E	562.666	1	0.8778	0.2152	78.3	36	3/8	4
	52.56	K.LDDLSTCNDLIAK.H	1421.6	1	1.0919	0.0754	86.3	121	5/24	3
	85.15 - 85.21	K.LDDLSTCNDLIAK.H	1421.6	1	1.8447	0.0025	279.8	10	13/24	3
	89.55 - 89.56	K.LDDLSTCNDLIAK.H	1421.6	1	1.4115	0.1725	324.1	7	12/24	3
	97.42 - 97.44	K.LDDLSTCNDLIAK.H	1421.6	1	1.4713	0.2627	232.4	27	11/24	3
	97.53 - 97.54	K.LDDLSTCNDLIAK.H	1421.6	1	1.6327	0.0169	289.8	15	12/24	3
	100.55 - 100.75	K.LDDLSTCNDLIAK.H	1421.6	1	1.3757	0.1156	201.6	48	10/24	3
	110.13 - 110.21	K.LDDLSTCNDLIAK.H	1421.6	1	1.3711	0.1452	221.8	32	10/24	3
	113.38 - 113.46	K.LDDLSTCNDLIAK.H	1421.6	1	1.1423	0.1696	214.3	45	10/24	3
	113.50	K.LDDLSTCNDLIAK.H	1421.6	1	1.1494	0.1565	113.1	43	7/24	3
#29	Hypothetical protein FLJ13220 [Homo sapiens]					96.1307	22478054		18 (1 6 3 2 6)
	1.35	R.ETVKAYRKNVLAK.C	1520.8	1	0.9213	0.202	91.9	33	5/24	2
	2.51	R.ETVKAYRKNVLAK.C	1520.8	1	1.018	0.2056	56.8	58	4/24	2
	4.86	R.ETVKAYRKNVLAK.C	1520.8	1	0.9958	0.076	89.5	10	5/24	2
	5.86	R.ETVKAYRKNVLAK.C	1520.8	1	1.0261	0.1401	100.9	67	5/24	2
	7.97	R.ETVKAYRKNVLAK.C	1520.8	1	1.0089	0.0538	118.2	7	6/24	2
	10.53	R.ETVKAYRKNVLAK.C	1520.8	1	0.9968	0.2938	78.5	24	5/24	2
	12.21	R.ETVKAYRKNVLAK.C	1520.8	1	0.9815	0.118	107	27	5/24	2
	12.31 - 12.32	K.QVLDK.L	602.704	1	1.2759	0.0175	195	16	6/8	1
	45.24	R.ETVKAYRKNVLAK.C	1520.8	1	1.1187	0.1155	89.6	93	5/24	2
	53.65	R.ETVKAYRKNVLAK.C	1520.8	1	1.043	0.1691	135	11	6/24	2
	59.42	R.ETVKAYRKNVLAK.C	1520.8	1	0.9849	0.1422	81	60	5/24	2
	60.30	R.ETVKAYRKNVLAK.C	1520.8	1	1.0502	0.1085	115.9	28	6/24	2
	101.02	R.ETVKAYRKNVLAK.C	1520.8	1	0.9759	0.1634	113.5	97	6/24	2
	101.17	R.ETVKAYRKNVLAK.C	1520.8	1	1.03	0.0397	120.2	14	6/24	2
	101.87	R.ETVKAYRKNVLAK.C	1520.8	1	1.2645	0.1381	105.2	54	6/24	2
	105.04	R.ETVKAYRKNVLAK.C	1520.8	1	0.8598	0.1214	77.6	44	5/24	2
	108.10	R.ETVKAYRKNVLAK.C	1520.8	1	1.1688	0.0043	152.4	3	7/24	2
	111.44	R.ETVKAYRKNVLAK.C	1520.8	1	0.924	0.1434	97.4	8	5/24	2
#30	dJ477H23.1 (novel protein) [Homo sapiens]					96.1039	4467800		15 (2 5 3 4 1)
	0.02	K.ELSLQQHDGAPPK.A	1420.55	1	1.3462	0.0857	145.5	104	6/24	5
	3.85	K.ELSLQQHDGAPPK.A	1420.55	1	0.8937	0.1879	48	168	4/24	5
	3.95	K.ELSLQQHDGAPPK.A	1420.55	1	1.1499	0.1329	137.4	11	7/24	5
	3.98	K.ELSLQQHDGAPPK.A	1420.55	1	0.966	0.0932	60.8	44	6/24	5
	4.08	K.ELSLQQHDGAPPK.A	1420.55	1	1.0445	0.2256	166.4	13	7/24	5
	4.12	K.ELSLQQHDGAPPK.A	1420.55	1	1.2514	0.0678	89.8	28	6/24	5
	4.28	K.ELSLQQHDGAPPK.A	1420.55	1	0.9667	0.0844	126	19	7/24	5
	7.32	K.ELSLQQHDGAPPK.A	1420.55	1	1.0497	0.153	119.9	12	6/24	5
	7.64	K.ELSLQQHDGAPPK.A	1420.55	1	1.0471	0.0639	120.6	9	6/24	5
	11.55	K.ELSLQQHDGAPPK.A	1420.55	1	1.1716	0.0607	166.8	13	8/24	5
	43.84	K.ELSLQQHDGAPPK.A	1420.55	1	1.0334	0.1712	138.3	14	7/24	5
	46.41	K.ELSLQQHDGAPPK.A	1420.55	1	1.0372	0.1899	91.6	31	6/24	5
	46.56	K.ELSLQQHDGAPPK.A	1420.55	1	0.9755	0.0817	135.7	15	6/24	5
	113.38 - 113.46	K.ELSLQQHDGAPPK.A	1420.55	1	1.1683	0.1404	150.8	145	7/24	5
	113.58	K.ELSLQQHDGAPPK.A	1420.55	1	1.1738	0.2169	180.7	18	7/24	5
#31	heat shock 60kDa protein 1 (chaperonin); mitochondrial matrix protein					94.2706	31542947		10 (8 1 1 0 0)
	15.30	K.VGGTSDVEVNEKK.D	1362.47	2	1.1525	0.1401	385	11	11/24
	15.33 - 15.38	K.VGGTSDVEVNEKK.D	1362.47	2	2.4946	0.1985	879.5	1	16/24
	15.85	K.VGGTSDVEVNEK.K	1234.3	2	2.1217	0.3032	223.6	39	13/22
	15.88 - 15.93	K.VGGTSDVEVNEK.K	1234.3	2	2.8755	0.373	272.7	39	13/22
	23.24 - 23.31	K.LVQDVANNTNEEAGDGTTTATVLAR.S	2561.7	2	5.4109	0.605	718.2	1	18/48
	34.90 - 34.97	K.IMQSSSEVGYDAMAGDFVNMVEK.G	2509.82	2	4.495	0.5444	1039.5	1	23/44
	36.03	K.DMAIATGGAVFGEEGLTLNLEDVQPHDLGK.V	3099.42	3	2.2918	0.2398	727.3	1	32/116
	47.79	R.ALMLQGVDLLADAVAVTMGPK.G	2114.56	2	2.9759	0.5569	435.8	2	15/40
	47.87 - 47.91	R.ALMLQGVDLLADAVAVTMGPK.G	2114.56	2	5.178	0.616	1294.8	1	20/40
	57.69	R.ALMLQGVDLLADAVAVTMGPK.G	2114.56	2	0.8219	0.1595	98.7	47	7/40
#32	poly (ADP-ribose) polymerase 3 [Homo sapiens]					84.1519	22475168		13 (2 5 1 4 1)
	3.54	-.MSLLFLAMAPK.P	1222.59	1	0.9243	0.1774	67.7	74	5/20
	3.97	-.MSLLFLAMAPK.P	1222.59	1	0.8743	0.1912	82.1	97	5/20
	6.66	-.MSLLFLAMAPK.P	1222.59	1	0.8984	0.0834	100.1	116	7/20
	6.98	-.MSLLFLAMAPK.P	1222.59	1	0.7631	0.2013	66.9	122	5/20
	7.93	-.MSLLFLAMAPK.P	1222.59	1	1.0521	0.1657	73.6	110	5/20
	8.18	-.MSLLFLAMAPK.P	1222.59	1	1.0434	0.0422	63.1	136	5/20
	11.72	-.MSLLFLAMAPK.P	1222.59	1	1.2993	0.0722	78.6	99	5/20
	12.14	-.MSLLFLAMAPK.P	1222.59	1	1.005	0.091	80.8	64	5/20
	43.25	-.MSLLFLAMAPK.P	1222.59	1	0.7554	0.3175	59.1	148	5/20
	48.53	-.MSLLFLAMAPK.P	1222.59	1	0.8093	0.0876	61	113	5/20
	61.03	-.MSLLFLAMAPK.P	1222.59	1	1.0829	0.0909	126.7	55	5/20
	61.59	-.MSLLFLAMAPK.P	1222.59	1	0.8515	0.1218	82.1	110	6/20
	107.69	-.MSLLFLAMAPK.P	1222.59	1	1.0055	0.0284	65.5	101	5/20
#33	bA255A11.8 (novel protein similar to annexin A2 (ANXA2) (lipocortin II,					82.2699	12314197		9 (7 1 0 1 0)
	18.60	R.TNQELQEINR.V	1245.33	2	3.0647	0.2353	600.3	4	13/18	5
	18.63 - 18.65	R.TNQELQEINR.V	1245.33	2	3.347	0.2589	1095.2	2	15/18	5
	28.62	K.TDLEKDIISDTSGDFR.K	1812.91	2	4.1204	0.5276	1196.9	1	18/30	4
	28.66	K.TDLEKDIISDTSGDFR.K	1812.91	2	3.3762	0.4683	821.6	1	15/30	4
	29.41 - 29.42	K.WISIMTERSVPHLQKVFDR.Y	2343.74	2	1.8914	0.671	271.5	35	11/36	5
	29.51 - 29.53	K.WISIMTERSVPHLQKVFDR.Y	2343.74	2	1.9058	0.6757	397.6	7	13/36	5
	38.89 - 38.90	K.GLGTDEDSLIEIICSR.T	1721.91	2	4.1101	0.5115	1529.6	1	21/30	5
	39.03	K.GLGTDEDSLIEIICSR.T	1721.91	2	4.0265	0.3981	822.7	1	16/30	5
	42.73 - 42.80	K.SALSGHLETVILGLLK.T	1651.97	2	5.3984	0.4997	1451.1	1	20/30	4
#34	HHHU84 heat shock protein 90-beta [validated] - human					80.2897	72222		8 (8 0 0 0 0)
	16.75	K.LGIHEDSTNR.R	1142.21	2	2.3185	0.3446	718.4	5	13/18	5
	21.37 - 21.43	K.EGLELPEDEEEKKK.M	1673.8	2	2.8864	0.3059	556.9	3	17/26	14
	25.30	R.NPDDITQEEYGEFYK.S	1848.9	2	4.1967	0.5777	1408.7	1	21/28	4
	26.55 - 26.60	R.YHTSQSGDEMTSLSEYVSR.M	2178.28	2	5.7934	0.6765	1504.6	1	23/36	4
	27.69 - 27.74	K.HLEINPDHPIVETLR.Q	1784.01	2	4.8529	0.4935	1489.5	1	22/28	4
	32.66	K.LGLGIDEDEVAAEEPNAAVPDEIPPLEGDEDASR.M	3534.69	2	2.2979	0.4152	183.4	3	14/66	3
	35.35	K.HSQFIGYPITLYLEK.E	1810.09	2	3.6281	0.3963	1281.6	1	18/28	4
	51.72	K.DLVVLLFETALLSSGFSLEDPQTHSNR.I	2990.31	2	1.9986	0.3957	161.8	1	11/52	4
#35	vimentin [Homo sapiens]					80.2031	5030431		8 (8 0 0 0 0)
	19.03 - 19.06	R.DGQVINETSQHHDDLE.-	1837.84	2	3.2254	0.2783	589.6	3	15/30	3
	20.65	K.FADLSEAANR.N	1094.16	2	3.2776	0.4738	1162.3	1	16/18	5
	24.65 - 24.66	R.LQDEIQNMKEEMAR.H	1735.97	2	4.0618	0.4837	1586.4	1	19/26	6
	24.71	R.LQDEIQNMKEEMAR.H	1735.97	2	3.3669	0.4133	792.5	1	15/26	6
	24.74	R.LQDEIQNMKEEMAR.H	1735.97	2	3.6477	0.3869	1157.3	1	17/26	6
	27.21 - 27.29	R.VEVERDNLAEDIMR.L	1689.87	2	3.06	0.2142	863.5	1	15/26	4
	30.56	K.ILLAELEQLKGQGK.S	1540.83	2	3.2458	0.3343	1358.4	1	18/26	4
	37.99	R.ISLPLPNFSSLNLR.E	1571.85	2	2.0257	0.4681	310.5	1	13/26	4
#36	SI:dZ167C3.1 (novel protein similar to human titin (TTN)) [Danio rerio]					80.0779	27802740		13 (2 4 3 1 3)
	4.74	K.PLDLDLPIIGR.P	1222.46	1	0.8663	0.19	94.9	97	6/20
	14.30	R.FGVTITVHPEPR.V	1353.55	2	0.8939	0.4901	212.7	14	10/22
	15.12	K.STGLEDGVAYEFR.V	1444.53	2	1.1631	0.4243	328.7	4	12/24
	62.90 - 62.96	K.PAHDGGSK.I	768.799	1	0.8092	0.0382	165	59	7/14
	77.99	R.IMMDVK.F	736.968	1	1.0431	0.1141	159.2	12	4/10
	79.99 - 80.05	K.PLDLDLPIIGR.P	1222.46	1	1.3355	0.2675	270.8	12	11/20
	96.40	K.EGRKYR.F	808.909	1	0.7911	0.1347	177.6	8	6/10
	97.80	K.PLDLDLPIIGR.P	1222.46	1	1.1005	0.0231	202.6	12	11/20
	97.89 - 97.92	K.PLDLDLPIIGR.P	1222.46	1	1.3565	0.0636	149.8	115	8/20
	101.52 - 101.57	K.ESMRGDGGR.Y	965.028	1	0.5154	0.1788	32.3	56	5/16
	104.45 - 104.51	K.PLDLDLPIIGR.P	1222.46	1	1.1641	0.0121	122.7	86	9/20
	107.62	K.PLDLDLPIIGR.P	1222.46	1	0.9226	0.0373	106.5	89	5/20
	109.94	K.PLDLDLPIIGR.P	1222.46	1	1.1565	0.0975	271.6	11	10/20
#37	unnamed protein product [Homo sapiens]					76.2947	21750307		14 (0 5 2 5 2)
	0.17	R.QTVLQPRPPKR.S	1320.57	1	0.9688	0.2959	84.8	75	5/20
	3.25	R.QTVLQPRPPKR.S	1320.57	1	1.1565	0.2683	85.4	44	5/20
	3.33	R.QTVLQPRPPKR.S	1320.57	1	0.871	0.2997	84.4	31	5/20
	7.40	R.QTVLQPRPPKR.S	1320.57	1	1.1552	0.1835	89.3	44	5/20
	7.46	R.QTVLQPRPPKR.S	1320.57	1	0.9057	0.0825	78.2	34	5/20
	7.50 - 7.52	R.QTVLQPRPPKR.S	1320.57	1	1.1238	0.3292	106.7	60	6/20
	11.21	R.QTVLQPRPPKR.S	1320.57	1	1.078	0.1162	68.9	152	4/20
	11.73	R.QTVLQPRPPKR.S	1320.57	1	1.0617	0.2221	87	76	5/20
	84.16 - 84.22	R.QTVLQPRPPKR.S	1320.57	1	1.7456	0.237	203.4	103	8/20
	90.76	R.QTVLQPRPPKR.S	1320.57	1	1.2572	0.2342	166.2	63	8/20
	97.65	R.QTVLQPRPPKR.S	1320.57	1	1.6816	0.3463	181.9	33	8/20
	100.95	R.QTVLQPRPPKR.S	1320.57	1	1.3729	0.211	125.4	101	6/20
	104.01 - 104.08	R.QTVLQPRPPKR.S	1320.57	1	1.3548	0.3213	123.9	154	6/20
	110.24 - 110.25	R.QTVLQPRPPKR.S	1320.57	1	1.3821	0.2682	124.1	202	6/20
#38	E Chain E, Trypsin (E.C.3.4.21.4) Complex With Bowman-Birk Inhibitor (AB-I)					76.2732	230338		8 (6 2 0 0 0)
	15.99	K.SGIQVR.L	659.758	1	1.1645	0.1032	163.1	14	7/10
	16.08 - 16.13	K.SGIQVR.L	659.758	1	1.222	0.0931	111.8	54	6/10
	19.43	K.APILSDSSCK.S	1021.17	2	2.3186	0.2752	713.6	1	14/18
	22.29	K.SSGTSYPDVLK.C	1154.25	2	2.4576	0.4254	502.2	3	15/20
	22.32 - 22.35	K.SSGTSYPDVLK.C	1154.25	2	2.7232	0.3702	559.8	3	16/20
	22.44	K.SSGTSYPDVLK.C	1154.25	2	2.5646	0.4182	543	10	13/20
	27.30 - 27.36	R.LGEDNINVVEGNEQFISASK.S	2164.32	2	5.4633	0.5729	846.8	1	22/38
	31.14	K.SIVHPSYNSNTLNNDIMLIK.L	2274.58	2	5.3114	0.5635	1036.5	1	23/38
#39	alpha-tubulin [Homo sapiens]					76.1996	32015		8 (6 2 0 0 0)
	9.67	K.HVPR.A	508.597	1	0.6916	0.2838	84.8	6	3/6	30
	9.79	K.HVPR.A	508.597	1	0.9109	0.0843	147.3	9	4/6	30
	9.82	K.HVPR.A	508.597	1	0.8521	0.2384	109.4	27	3/6	30
	10.04	K.HVPR.A	508.597	1	0.942	0.2333	166	6	4/6	30
	27.82	K.VGINYQPPTVVPGGDLAK.V	1826.09	2	2.4046	0.3428	343.1	10	14/34	21
	28.04	K.VGINYQPPTVVPGGDLAK.V	1826.09	2	1.9427	0.1995	485.6	3	15/34	21
	33.34 - 33.41	R.IHFPLATYAPVISAEK.A	1758.05	2	3.9919	0.5495	688.3	1	19/30	17
	36.00	R.AVFVDLEPTVIDEIR.N	1716.96	2	2.135	0.2058	462.8	4	15/28	2
#40	SI:dZ258D18.1 (novel protein similar to human titin (TTN)) [Danio rerio					76.1049	29561775		11 (2 5 0 4 0)
	13.46 - 13.52	K.NISGDAR.Y	732.766	1	1.4084	0.2654	120.7	28	7/12
	17.90 - 17.96	R.QGLMIK.T	689.891	1	0.9257	0.1204	156.5	62	6/10
	19.63 - 19.64	R.WTKCNKKRLNDLR.F	1675.98	2	1.4876	0.5871	295.1	30	12/24
	24.65 - 24.66	K.IGWMKDGQALKETTR.L	1735	2	2.0972	0.528	722	6	16/28
	24.71	K.IGWMKDGQALKETTR.L	1735	2	1.9754	0.464	645.5	6	15/28
	28.33	K.DLAIEPTVRTK.L	1243.44	2	1.7997	0.5026	312.6	45	12/20
	34.64	K.WFKNDEELQANEEIALTTAKNR.L	2621.84	2	1.9465	0.0602	423.5	3	15/42
	62.32	R.SEPRESR.P	860.896	1	0.8919	0.0101	192.5	154	6/12
	78.09 - 78.15	K.NSILCK.W	677.837	1	0.8482	0.0996	126	6	6/10
	91.02 - 91.08	K.QLITCK.T	705.89	1	0.7678	0.1876	207.8	1	7/10
	95.90	K.DEYTPPK.A	849.908	1	0.908	0.1469	100.1	65	9/12
#41	immunoglobulin V(H) gene V-D-J [Homo sapiens]					74.2593	1359764		14 (1 2 6 1 4)
	0.03 - 0.09	-.QTLVQSGAEMKK.P	1320.54	1	1.3365	0.2789	153.2	51	8/22
	0.17	-.QTLVQSGAEMKK.P	1320.54	1	0.9613	0.3142	81.6	86	5/22
	3.25	-.QTLVQSGAEMKK.P	1320.54	1	1.0021	0.3366	73.2	78	5/22
	11.73	-.QTLVQSGAEMKK.P	1320.54	1	0.9726	0.2895	74.8	131	5/22
	12.29	-.QTLVQSGAEMKK.P	1320.54	1	1.006	0.1308	108	25	6/22
	43.01	-.QTLVQSGAEMKK.P	1320.54	1	0.7555	0.1744	61.4	158	4/22
	45.52	-.QTLVQSGAEMKK.P	1320.54	1	0.9213	0.2639	75.1	118	5/22
	59.54	-.QTLVQSGAEMKK.P	1320.54	1	1.3193	0.0986	96.3	125	6/22
	81.09 - 81.15	-.QTLVQSGAEMKK.P	1320.54	1	1.5653	0.1911	145	141	8/22
	97.65	-.QTLVQSGAEMKK.P	1320.54	1	1.5364	0.3845	189.9	23	9/22
	100.95	-.QTLVQSGAEMKK.P	1320.54	1	1.2034	0.2146	102.9	190	6/22
	107.23	-.QTLVQSGAEMKK.P	1320.54	1	0.9105	0.0874	64.3	189	4/22
	110.24 - 110.25	-.QTLVQSGAEMKK.P	1320.54	1	1.3924	0.2135	119.2	227	6/22
	113.44	-.QTLVQSGAEMKK.P	1320.54	1	0.866	0.2173	64.4	105	4/22
#42	PRO0813 [Homo sapiens]					70.1481	7959803		11 (5 0 1 2 3)
	0.63	K.EVVLMCIGVTSGVGR.L	1520.84	1	0.7377	0.1617	145.3	1	7/28	2
	2.51	K.EVVLMCIGVTSGVGR.L	1520.84	1	1.0277	0.1978	127.3	2	6/28	2
	3.46	K.EVVLMCIGVTSGVGR.L	1520.84	1	0.718	0.0368	87.5	31	6/28	2
	3.73	K.EVVLMCIGVTSGVGR.L	1520.84	1	0.8496	0.0977	81.8	43	5/28	2
	5.86	K.EVVLMCIGVTSGVGR.L	1520.84	1	1.1025	0.0693	185.1	4	8/28	2
	100.93	K.EVVLMCIGVTSGVGR.L	1520.84	1	1.0214	0.1181	152.6	3	7/28	2
	101.17	K.EVVLMCIGVTSGVGR.L	1520.84	1	1.0649	0.0328	223.5	1	9/28	2
	101.42	K.EVVLMCIGVTSGVGR.L	1520.84	1	1.0886	0.1881	364.5	1	10/28	2
	101.67	K.EVVLMCIGVTSGVGR.L	1520.84	1	0.9314	0.3522	101.9	21	6/28	2
	105.09	K.EVVLMCIGVTSGVGR.L	1520.84	1	1.1744	0.034	240.4	1	8/28	2
	108.26	K.EVVLMCIGVTSGVGR.L	1520.84	1	0.9979	0.1667	303	1	10/28	2
#43	envelope glycoprotein [Human immunodeficiency virus type 1]					70.0556	2737963		10 (4 2 1 1 2)
	4.74	-.MIVIMKAMER.K	1222.61	1	0.8751	0.0101	132.5	22	6/18
	6.98	-.MIVIMKAMER.K	1222.61	1	0.7591	0.2095	66.9	125	4/18
	7.30	-.MIVIMKAMER.K	1222.61	1	0.8533	0.2061	54.8	72	4/18
	7.41	-.MIVIMKAMER.K	1222.61	1	1.0529	0.1771	82.5	94	4/18
	43.02	-.MIVIMKAMER.K	1222.61	1	1.032	0.0473	80	154	4/18
	97.86	-.MIVIMKAMER.K	1222.61	1	1.1114	0.1039	112.8	129	6/18
	107.66	-.MIVIMKAMER.K	1222.61	1	0.9017	0.1335	50	147	4/18
	107.73	-.MIVIMKAMER.K	1222.61	1	0.952	0.1565	83.7	94	5/18
	113.94	-.MIVIMKAMER.K	1222.61	1	0.8003	0.2138	77.6	90	4/18
	113.97	-.MIVIMKAMER.K	1222.61	1	0.9934	0.2327	69.1	110	5/18
#44	immunoglobulin heavy chain variable region [Homo sapiens]					66.2147	7572982		12 (1 2 3 5 1)
	0.67 - 0.69	R.LDGGTTDYAAPVKGR.V	1521.66	1	1.0218	0.0868	136	26	8/28
	5.95	R.LDGGTTDYAAPVKGR.V	1521.66	1	0.9123	0.1342	93.2	75	6/28
	12.21	R.LDGGTTDYAAPVKGR.V	1521.66	1	0.9908	0.1025	96.3	45	7/28
	41.37	R.LDGGTTDYAAPVKGR.V	1521.66	1	1.1125	0.1796	128.6	181	8/28
	53.11	R.LDGGTTDYAAPVKGR.V	1521.66	1	0.9088	0.0589	57.3	190	5/28
	59.42	R.LDGGTTDYAAPVKGR.V	1521.66	1	1.1076	0.0915	127.7	8	7/28
	60.41	R.LDGGTTDYAAPVKGR.V	1521.66	1	0.8188	0.1371	100.8	19	6/28
	101.23	R.LDGGTTDYAAPVKGR.V	1521.66	1	1.0144	0.146	120.9	15	7/28
	101.31	R.LDGGTTDYAAPVKGR.V	1521.66	1	1.0836	0.1438	124.9	102	8/28
	105.04	R.LDGGTTDYAAPVKGR.V	1521.66	1	0.9467	0.0538	61.9	86	5/28
	108.26	R.LDGGTTDYAAPVKGR.V	1521.66	1	1.0175	0.1176	89.7	113	6/28
	111.55	R.LDGGTTDYAAPVKGR.V	1521.66	1	0.9202	0.1142	108.8	43	7/28
#45	immunoglobulin heavy chain [Homo sapiens]					66.2147	5912474		12 (1 2 3 5 1)
	0.67 - 0.69	R.IDGGTTDYAAPVKGR.F	1521.66	1	1.0218	0.0938	136	26	8/28
	5.95	R.IDGGTTDYAAPVKGR.F	1521.66	1	0.9123	0.1919	93.2	75	6/28
	12.21	R.IDGGTTDYAAPVKGR.F	1521.66	1	0.9908	0.111	96.3	45	7/28
	41.37	R.IDGGTTDYAAPVKGR.F	1521.66	1	1.1125	0.1591	128.6	181	8/28
	53.11	R.IDGGTTDYAAPVKGR.F	1521.66	1	0.9088	0.074	57.3	190	5/28
	59.42	R.IDGGTTDYAAPVKGR.F	1521.66	1	1.1076	0	127.7	8	7/28
	60.41	R.IDGGTTDYAAPVKGR.F	1521.66	1	0.8188	0.1063	100.8	19	6/28
	101.23	R.IDGGTTDYAAPVKGR.F	1521.66	1	1.0144	0.1584	120.9	15	7/28
	101.31	R.IDGGTTDYAAPVKGR.F	1521.66	1	1.0836	0.2225	124.9	102	8/28
	105.04	R.IDGGTTDYAAPVKGR.F	1521.66	1	0.9467	0.0219	61.9	86	5/28
	108.26	R.IDGGTTDYAAPVKGR.F	1521.66	1	1.0175	0.1346	89.7	113	6/28
	111.55	R.IDGGTTDYAAPVKGR.F	1521.66	1	0.9202	0.1408	108.8	43	7/28
#46	RBB8_HUMAN Retinoblastoma-binding protein 8 (RBBP-8) (CtBP interacting protei					64.2539	12643796		10 (3 2 1 2 2)
	6.29	K.MDVTVIDTKDGSQSK.L	1624.8	1	0.6536	0.0978	122.7	9	7/28	2
	36.50 - 36.57	K.KKHLKTLPFSNTCISR.L	1874.24	3	0.7036	0.2361	61.7	134	15/60	2
	70.02 - 70.07	K.LASCSR.H	636.745	1	0.7238	0.2377	99	135	5/10	2
	83.83	K.MDVTVIDTKDGSQSK.L	1624.8	1	1.21	0.0845	200	8	9/28	2
	97.66	K.MDVTVIDTKDGSQSK.L	1624.8	1	1.2997	0.0967	163.7	61	8/28	2
	97.69	K.MDVTVIDTKDGSQSK.L	1624.8	1	1.4507	0.0193	182.4	42	9/28	2
	101.97	K.MDVTVIDTKDGSQSK.L	1624.8	1	1.027	0.0879	134.8	8	8/28	2
	102.76	K.MDVTVIDTKDGSQSK.L	1624.8	1		0.1442	74.9	102	6/28	2
	111.00	K.MDVTVIDTKDGSQSK.L	1624.8	1	0.9111	0.2168	61.2	15	6/28	2
	111.08	K.MDVTVIDTKDGSQSK.L	1624.8	1	0.9331	0.152	145.7	8	8/28	2
#47	DKFZp761O17121 protein [Homo sapiens]					64.128	17511718		14 (2 0 4 2 6)
	3.54	-.MVLFKRDRR.E	1221.5	1	0.9227	0.2039	75.1	54	4/16	1
	3.77	-.MVLFKRDRR.E	1221.5	1	0.82	0.116	61.2	46	4/16	1
	3.97	-.MVLFKRDRR.E	1221.5	1	1.0276	0.1492	122.9	25	5/16	1
	7.03	-.MVLFKRDRR.E	1221.5	1	0.7856	0.3045	96.8	24	5/16	1
	7.93	-.MVLFKRDRR.E	1221.5	1	1.0088	0.1683	111.6	24	5/16	1
	8.06 - 8.08	-.MVLFKRDRR.E	1221.5	1	0.9462	0.1474	124	111	5/16	1
	8.18	-.MVLFKRDRR.E	1221.5	1	0.9991	0.1165	101.5	29	5/16	1
	48.57	-.MVLFKRDRR.E	1221.5	1	0.7532	0.2605	68.3	73	4/16	1
	48.84	-.MVLFKRDRR.E	1221.5	1	0.7274	0.0753	76.2	166	4/16	1
	57.67	-.MVLFKRDRR.E	1221.5	1	1.0607	0.1199	156.6	11	6/16	1
	61.03	-.MVLFKRDRR.E	1221.5	1	0.9053	0.2013	164.7	22	5/16	1
	101.19	-.MVLFKRDRR.E	1221.5	1	0.732	0.3432	91.9	25	5/16	1
	107.66	-.MVLFKRDRR.E	1221.5	1	0.7218	0.2432	79	29	5/16	1
	113.97	-.MVLFKRDRR.E	1221.5	1	0.7049	0.2943	69.4	107	4/16	1
#48	Unknown (protein for IMAGE:3874558) [Homo sapiens]					62.0506	15079369		9 (4 1 1 1 2)
	0.51	R.EILRHQPAR.F	1120.29	1	0.9429	0.0235	128.3	7	6/16	4
	10.83	R.EILRHQPAR.F	1120.29	1	0.878	0.0677	126.2	8	7/16	4
	81.69	R.EILRHQPAR.F	1120.29	1	1.0027	0.1296	138.7	88	6/16	4
	103.85	R.EILRHQPAR.F	1120.29	1	0.9448	0.1116	147.3	6	7/16	4
	105.60	R.EILRHQPAR.F	1120.29	1	0.8466	0.2824	159.2	29	6/16	4
	105.74	R.EILRHQPAR.F	1120.29	1	0.8753	0.0377	118	24	6/16	4
	105.88	R.EILRHQPAR.F	1120.29	1	0.8423	0.0085	106.4	18	5/16	4
	112.49	R.EILRHQPAR.F	1120.29	1	0.8601	0.2862	111.4	52	5/16	4
	114.78	R.EILRHQPAR.F	1120.29	1	1.0115	0.1289	135.2	15	6/16	4
#49	Annexin A2 [Homo sapiens]					60.2378	16306978		6 (6 0 0 0 0)
	18.59	R.DLYDAGVKR.K	1037.15	2	1.5437	0.1539	467.4	10	10/16	4
	27.61 - 27.68	R.RAEDGSVIDYELIDQDAR.D	2066.17	2	4.756	0.5232	1541.1	1	24/34	4
	28.45 - 28.47	R.AEDGSVIDYELIDQDAR.D	1909.99	2	4.1703	0.509	593.8	2	15/32	4
	35.64	K.GVDEVTIVNILTNR.S	1543.75	2	3.5061	0.4822	1233.5	1	17/26	4
	35.72	K.GVDEVTIVNILTNR.S	1543.75	2	3.2833	0.4361	1132.6	1	17/26	4
	35.75	K.GVDEVTIVNILTNR.S	1543.75	2	2.747	0.4845	952.1	1	15/26	4
#50	Homo sapiens profilin 1 [synthetic construct]					60.2309	30584265		6 (6 0 0 0 0)
	28.32	R.SSFYVNGLTLGGQK.C	1471.64	2	3.8617	0.5607	1276.5	1	18/26	3
	28.35	R.SSFYVNGLTLGGQK.C	1471.64	2	3.9717	0.5299	1298.1	1	17/26	3
	28.41	R.SSFYVNGLTLGGQK.C	1471.64	2	2.8602	0.5156	1227.3	1	17/26	3
	31.93 - 31.98	R.DSLLQDGEFSMDLR.T	1626.77	2	4.6172	0.5388	1933.4	1	21/26	3
	32.04	R.DSLLQDGEFSMDLR.T	1626.77	2	4.4174	0.4327	1813.4	1	20/26	3
	35.11 - 35.19	K.TFVNITPAEVGVLVGK.D	1644.94	2	4.3788	0.4543	1179.2	1	21/30	3
#51	phosphoglycerate kinase 1 [Homo sapiens]					60.218	4505763		6 (6 0 0 0 0)
	16.34	R.FHVEEEGKGK.D	1160.26	2	2.1414	0.1826	496.1	29	12/18	1
	26.94	K.VSHVSTGGGASLELLEGK.V	1741.92	2	4.1577	0.4777	1109	1	21/34	2
	26.99 - 27.00	K.VSHVSTGGGASLELLEGK.V	1741.92	2	3.9248	0.5611	1355.6	1	22/34	2
	33.16	K.ITLPVDFVTADKFDENAK.T	2024.26	2	4.3608	0.55	650.9	1	18/34	1
	35.22	K.ALESPERPFLAILGGAK.V	1770.07	2	4.2944	0.4149	936.1	2	21/32	1
	35.31	K.ALESPERPFLAILGGAK.V	1770.07	2	3.2006	0.367	420.7	5	15/32	1
#52	KIAA0635 gene product [Homo sapiens]					60.1564	7662216		12 (1 2 3 2 4)
	0.23	K.ETVTSEVVNLSNK.N	1420.55	1	0.8845	0.136	108.8	37	6/24
	45.96	K.ETVTSEVVNLSNK.N	1420.55	1	1.0725	0.0902	76.8	223	5/24
	46.41	K.ETVTSEVVNLSNK.N	1420.55	1	1.0393	0.182	51.4	204	4/24
	46.56	K.ETVTSEVVNLSNK.N	1420.55	1	0.9298	0.1249	77.3	115	5/24
	52.56	K.ETVTSEVVNLSNK.N	1420.55	1	1.0218	0.0939	91.1	102	5/24
	71.19 - 71.24	R.EINSLR.R	731.821	1	0.8122	0.176	143.8	130	5/10
	82.15	K.ETVTSEVVNLSNK.N	1420.55	1	1.3618	0.0282	104.6	196	8/24
	90.60 - 90.63	K.ETVTSEVVNLSNK.N	1420.55	1	1.4938	0.2124	250.6	28	11/24
	100.55 - 100.75	K.ETVTSEVVNLSNK.N	1420.55	1	1.4692	0.0905	169.7	102	9/24
	100.80 - 100.81	K.ETVTSEVVNLSNK.N	1420.55	1	1.3833	0.0457	157.3	94	7/24
	107.07	K.ETVTSEVVNLSNK.N	1420.55	1	0.9838	0.2124	75.9	193	5/24
	113.29 - 113.34	K.ETVTSEVVNLSNK.N	1420.55	1	1.2007	0.2254	103.2	122	7/24
#53	reticuloendotheliosis viral oncogene homolog B; v-rel avian reticuloen					60.1198	35493878		9 (3 1 1 4 0)
	0.67 - 0.69	R.MDPVLSEPVYDKK.S	1521.76	1	1.1189	0.0603	123.5	44	8/24	1
	0.86	R.MDPVLSEPVYDKK.S	1521.76	1	1.3167	0.2333	117.5	5	7/24	1
	3.73	R.MDPVLSEPVYDKK.S	1521.76	1	0.9082	0.0894	74.1	62	5/24	1
	85.88 - 85.95	R.MDPVLSEPVYDKK.S	1521.76	1	1.8631	0.1778	300.6	7	12/24	1
	90.64	R.MDPVLSEPVYDKK.S	1521.76	1	1.3121	0.1424	247.8	13	10/24	1
	90.73 - 90.75	R.MDPVLSEPVYDKK.S	1521.76	1	1.6524	0.1685	362.4	4	13/24	1
	99.54	R.MDPVLSEPVYDKK.S	1521.76	1	1.0018	0.1864	253.8	15	9/24	1
	100.43 - 100.48	R.MDPVLSEPVYDKK.S	1521.76	1	1.6388	0.1325	330.3	1	13/24	1
	101.31	R.MDPVLSEPVYDKK.S	1521.76	1	1.2657	0.1283	178.3	21	8/24	1
#54	KIAA0266; 2700066J21Rik [Homo sapiens]					60.1021	11063983		9 (2 1 4 2 0)
	0.11	R.EVAFSKTSQVLSK.W	1424.62	1	1.1722	0.0603	70	161	5/24
	0.20	R.EVAFSKTSQVLSK.W	1424.62	1	1.0133	0.0584	64.2	162	4/24
	3.79	R.EVAFSKTSQVLSK.W	1424.62	1	0.7285	0.213	60.3	89	5/24
	3.85	R.EVAFSKTSQVLSK.W	1424.62	1	0.9852	0.1763	153	2	7/24
	4.12	R.EVAFSKTSQVLSK.W	1424.62	1	1.2604	0.046	85.1	33	7/24
	7.32	R.EVAFSKTSQVLSK.W	1424.62	1	1.2374	0.0368	66.8	99	4/24
	100.89	R.EVAFSKTSQVLSK.W	1424.62	1	1.0686	0.092	84.8	128	5/24
	107.11	R.EVAFSKTSQVLSK.W	1424.62	1	0.8942	0.1526	88.8	63	6/24
	113.62 - 113.65	R.EVAFSKTSQVLSK.W	1424.62	1	1.1847	0.0049	209	36	9/24
#55	guanylate cyclase 2F; RetGC-2; guanylate cyclase 2D-like, membrane (ret					58.1003	4504219		10 (2 2 2 1 3)
	3.51	K.MRHMPEVPVRIR.I	1521.88	1	0.8507	0.0459	80.7	57	5/22	3
	12.15	K.MRHMPEVPVRIR.I	1521.88	1	0.7563	0.2563	110	33	6/22	3
	82.77	K.MRHMPEVPVRIR.I	1521.88	1	1.4203	0.1913	138.9	41	8/22	3
	82.87	K.MRHMPEVPVRIR.I	1521.88	1	1.6086	0.1303	126.3	142	7/22	3
	85.79	K.MRHMPEVPVRIR.I	1521.88	1	1.3479	0.1004	197.9	113	10/22	3
	85.88 - 85.95	K.MRHMPEVPVRIR.I	1521.88	1	1.9277	0.0806	208.3	42	11/22	3
	101.87	K.MRHMPEVPVRIR.I	1521.88	1	1.2812	0.1308	155.3	10	8/22	3
	104.90	K.MRHMPEVPVRIR.I	1521.88	1	1.0772	0.0674	69.6	216	5/22	3
	104.94 - 104.98	K.MRHMPEVPVRIR.I	1521.88	1	0.9675	0.2128	90.9	100	6/22	3
	108.26	K.MRHMPEVPVRIR.I	1521.88	1	1.1531	0.0694	84.2	140	6/22	3
#56	A24938 hypothetical T2 protein - human herpesvirus 4					56.3393	76647		7 (4 1 1 0 1)
	6.92	R.PMLPPQPDLPGR.E	1318.57	1	0.8301	0.0785	279.7	1	9/22	2
	9.37	R.PMLPPQPDLPGR.E	1318.57	1	1.0327	0.1151	259.9	3	9/22	2
	83.02	R.PMLPPQPDLPGR.E	1318.57	1	1.1121	0.1522	412.1	3	12/22	2
	83.22	R.PMLPPQPDLPGR.E	1318.57	1	1.2071	0.0435	355.8	3	11/22	2
	83.45	R.PMLPPQPDLPGR.E	1318.57	1	1.2554	0.0926	326.5	7	11/22	2
	84.46	R.PMLPPQPDLPGR.E	1318.57	1	1.0361	0.0545	369.1	7	11/22	2
	106.18	R.PMLPPQPDLPGR.E	1318.57	1	0.7667	0.2904	201.1	5	8/22	2
#57	enolase 1; phosphopyruvate hydratase; MYC promoter-binding protein 1; n					56.1808	4503571		6 (5 0 1 0 0)
	13.36	K.AVEHINK.T	810.922	1	1.2169	0.14	213.6	103	6/12	3
	13.42	K.AVEHINK.T	810.922	1	1.1219	0.2011	253.9	48	6/12	3
	18.73 - 18.79	R.EIFDSR.G	766.823	1	1.4379	0	155.9	6	8/10	3
	21.89	K.TIAPALVSK.K	900.098	1	1.6303	0.1138	258.5	80	8/16	3
	21.92 - 21.96	K.TIAPALVSK.K	900.098	1	1.6897	0.1575	453.6	3	10/16	3
	28.55 - 28.61	R.GNPTVEVDLFTSK.G	1407.55	2	3.6155	0.2639	759	1	18/24	3
#58	unknown [Homo sapiens]					56.078	14336759		7 (2 3 2 0 0)
	41.37	R.TQILPPLTLAKPAR.R	1519.86	1	1.323	0.0429	284	4	11/26
	82.85	R.TQILPPLTLAKPAR.R	1519.86	1	1.0046	0.0336	273.1	5	12/26
	84.35	R.TQILPPLTLAKPAR.R	1519.86	1	1.3529	0.1163	343.7	8	13/26
	84.56	R.TQILPPLTLAKPAR.R	1519.86	1	1.3746	0.0679	330.3	13	13/26
	84.63	R.TQILPPLTLAKPAR.R	1519.86	1	1.2307	0.0829	368.5	7	13/26
	84.98	R.TQILPPLTLAKPAR.R	1519.86	1	1.5591	0.046	390.1	6	13/26
	111.55	R.TQILPPLTLAKPAR.R	1519.86	1	0.948	0.1142	181.5	3	8/26
#59	LOC202051 protein [Homo sapiens]					56.0704	29792019		11 (2 1 0 6 2)
	7.97	R.NVMVLQDENFVSK.E	1523.74	1	0.9616	0.131	75	84	5/24	2
	8.17	R.NVMVLQDENFVSK.E	1523.74	1	0.9394	0.1452	76.3	59	5/24	2
	8.60	R.NVMVLQDENFVSK.E	1523.74	1	1.0435	0.0436	61.2	42	4/24	2
	12.15	R.NVMVLQDENFVSK.E	1523.74	1	0.8941	0.0245	92.3	60	5/24	2
	59.42	R.NVMVLQDENFVSK.E	1523.74	1	0.9501	0.2216	105.6	22	6/24	2
	60.41	R.NVMVLQDENFVSK.E	1523.74	1	0.7886	0.173	65.1	108	5/24	2
	82.77	R.NVMVLQDENFVSK.E	1523.74	1	1.191	0.2442	143.5	36	7/24	2
	83.49	R.NVMVLQDENFVSK.E	1523.74	1	1.4088	0.1823	93.7	93	6/24	2
	105.09	R.NVMVLQDENFVSK.E	1523.74	1	0.9521	0.1916	89	96	5/24	2
	111.44	R.NVMVLQDENFVSK.E	1523.74	1	0.9134	0.1533	57.9	75	4/24	2
	111.84 - 111.86	R.NVMVLQDENFVSK.E	1523.74	1	1.1431	0.0132	106.6	15	6/24	2
#60	H2BL_HUMAN Histone H2B.l (H2B/l)					54.2223	7387740		6 (4 1 1 0 0)
	10.39 - 10.47	R.IAGEASR.L	703.768	1	1.1444	0.131	137	92	7/12	15
	15.49 - 15.55	K.QVHPDTGISSK.A	1169.27	2	1.1973	0.1849	322.1	1	16/20	19
	15.94 - 15.97	R.EIQTAVR.L	816.926	1	1.3143	0.0385	130.3	176	7/12	17
	28.64	R.LLLPGELAK.H	954.189	1	1.7148	0.0634	324.3	13	10/16	18
	39.75 - 39.81	K.AMGIMNSFVNDIFER.I	1745.02	2	4.4464	0.6114	1693.7	1	21/28	18
	39.86	K.AMGIMNSFVNDIFER.I	1745.02	2	4.1113	0.3236	1679	1	21/28	18
#61	Brain abundant, membrane attached signal protein 1 [Homo sapiens]					52.6095	12653493		6 (4 1 0 1 0)
	13.66 - 13.72	K.SDGAPASDSKPGSSEAAPSSK.E	1933.97	2	3.6569	0.4468	777.8	1	19/40	2
	15.43 - 15.47	K.ETPAATEAPSSTPK.A	1387.48	2	2.3674	0.4062	380	5	14/26	2
	17.70 - 17.74	K.AEPPKAPEQEQAAPGPAAGGEAPK.A	2299.48	2	3.1807	0.3646	238.1	1	18/46	1
	18.05 - 18.11	K.AAEAAAAPAESAAPAAGEEPSKEEGEPK.K	2637.75	2	3.8111	0.4199	336.7	1	17/54	1
	24.57	K.KTGAPAAPAAQETK.S	1341.5	2	1.0957	0.4245	224	47	14/26
	62.65 - 62.67	K.DAAAAK.E	546.597	1	0.6297	0.1617	38	10	4/10	2
#62	heat-shock suppressed protein 1 [Homo sapiens]					52.078	6002476		6 (4 1 0 1 0)
	12.06	R.LARTTGVGVCWEK.V	1420.66	1	1.0212	0.114	88.2	101	7/24
	69.03	R.SRSISLR.R	818.945	1	0.9769	0.0073	68.9	93	5/12	2
	69.13 - 69.15	R.SRSISLR.R	818.945	1	1.1143	0.0196	70.3	81	5/12	2
	69.21	R.SRSISLR.R	818.945	1	1.0074	0.0546	73.4	135	5/12	2
	69.28	R.SRSISLR.R	818.945	1	1.018	0.0599	80.1	215	5/12	2
	77.25 - 77.28	R.SRSASLR.R	776.865	1	1.0362	0.1355	375.5	5	10/12	2
#63	NPM1 protein [Homo sapiens]					50.3921	16307090		5 (5 0 0 0 0)
	19.52	K.VDNDENEHQLSLR.T	1569.62	2	2.7112	0.297	719.1	1	17/24	11
	20.30 - 20.36	K.LAADEDDDDDDEEDDDEDDDDDDFDDEEAEEKAPVKK.G	4248.93	3	7.8429	0.546	2399.5	1	41/144	9
	21.25 - 21.28	K.VKLAADEDDDDDDEEDDDEDDDDDDFDDEEAEEKAPVKK.G	4476.24	3	6.874	0.6556	1368.6	1	36/152	9
	38.26 - 38.30	K.MSVQPTVSLGGFEITPPVVLR.L	2228.64	2	4.8652	0.6755	843.2	1	22/40	10
	38.39	K.MSVQPTVSLGGFEITPPVVLR.L	2228.64	2	4.0884	0.5818	687.1	1	20/40	10
#64	unnamed protein product [Homo sapiens]					50.2735	32486		5 (5 0 0 0 0)
	20.74 - 20.80	R.YESLTDPSKLDSGK.E	1540.65	2	3.6428	0.4785	924.9	1	19/26	10
	26.11 - 26.18	K.VILHLKEDQTEYLEER.R	2016.24	2	5.4703	0.5213	1617.1	1	22/30	12
	28.33	K.ADLINNLGTIAK.S	1243.44	2	3.5057	0.4625	998.8	1	18/22	14
	28.36 - 28.42	K.ADLINNLGTIAK.S	1243.44	2	4.1423	0.4796	1177.2	1	19/22	14
	36.64	K.HSQFIGYPITLFVEK.E	1780.06	2	3.1508	0.5328	885.4	1	17/28	7
#65	similar to Glyceraldehyde 3-phosphate dehydrogenase, liver (GAPDH) [Ho					50.267	37551788		6 (2 3 1 0 0)
	25.64 - 25.66	R.VVDVMAHKSSKE.-	1330.54	2	1.8968	0.5965	354.6	172	11/22
	41.75	K.VLHDNFGIVKGLMTTVHAITATQK.T	2596.05	3	2.15	0.4597	365.1	1	26/92
	41.77	K.VLHDNFGIVKGLMTTVHAITATQK.T	2596.05	2	1.8618	0.2076	460.9	2	16/46
	41.78 - 41.82	K.VLHDNFGIVKGLMTTVHAITATQK.T	2596.05	3	5.3393	0.6258	1882.6	1	38/92
	41.83 - 41.86	K.VLHDNFGIVKGLMTTVHAITATQK.T	2596.05	2	4.812	0.0577	781.7	1	19/46
	68.66 - 68.72	K.ESRGAAR.P	746.796	1	1.0023	0.032	407.4	2	10/12
#66	similar to H3 histone, family 3B [Homo sapiens]					50.1053	37543783		5 (5 0 0 0 0)
	18.97 - 19.01	K.DIQLAR.R	715.822	1	1.4629	0.0257	294.4	5	8/10	8
	19.08	K.DIQLAR.R	715.822	1	1.6301	0.0102	289.8	1	8/10	8
	20.22 - 20.28	R.YRPGTVALR.E	1033.21	2	2.1065	0.198	300	19	11/16	9
	23.68	K.STELLIR.K	831.981	1	1.3921	0.1034	338.7	2	9/12	10
	23.71 - 23.74	K.STELLIR.K	831.981	1	1.2246	0.0101	241.1	12	8/12	10
#67	B40679 transcription enhancer regulatory element TRE-2S, splice form 2 - human T-cel					48.692	477658		6 (3 1 1 1 0)
	27.24	K.PHKCTFEGCSKAYSRLENLK.T	2312.66	2	1.7993	0.6213	257.1	34	12/38	5
	70.97 - 71.03	K.EFVCR.W	653.774	1	1.0514	0.0838	180.6	14	6/8	12
	76.22	K.IPGCTK.R	618.77	1	0.5239	0	89	6	4/10	7
	83.16	K.PFKAQYMLVVHMR.R	1621.01	1	0.9664	0.1375	95.8	112	7/24	10
	97.74 - 97.77	K.PFKAQYMLVVHMR.R	1621.01	1	1.526	0.0411	199.9	35	11/24	10
	98.00	K.PFKAQYMLVVHMR.R	1621.01	1	1.2129	0.0379	200.9	66	10/24	10
#68	FUB1_HUMAN Far upstream element binding protein 1 (FUSE binding protein 1) (F					48.2667	37078490		9 (1 2 1 3 2)
	0.63	R.SVQAGNPGGPGPGGRGR.G	1521.62	1	0.8085	0.1527	58	47	6/32	3
	5.95	R.SVQAGNPGGPGPGGRGR.G	1521.62	1	0.9877	0.0654	172.9	7	9/32	3
	82.53	R.SVQAGNPGGPGPGGRGR.G	1521.62	1	1.3183	0.1502	118.7	99	9/32	3
	84.98	R.SVQAGNPGGPGPGGRGR.G	1521.62	1	1.4144	0.1071	203.2	140	11/32	3
	90.73 - 90.75	R.SVQAGNPGGPGPGGRGR.G	1521.62	1	1.6299	0.2206	219.1	45	12/32	3
	99.54	R.SVQAGNPGGPGPGGRGR.G	1521.62	1	1.1391	0.0635	207.4	31	10/32	3
	100.43 - 100.48	R.SVQAGNPGGPGPGGRGR.G	1521.62	1	1.3483	0.1998	120.1	116	10/32	3
	100.93	R.SVQAGNPGGPGPGGRGR.G	1521.62	1	1.076	0.0905	98.4	33	8/32	3
	104.94 - 104.98	R.SVQAGNPGGPGPGGRGR.G	1521.62	1	0.9929	0.206	88.2	110	7/32	3
#69	heat shock 70kDa protein 5 (glucose-regulated protein, 78kDa); BiP; he					48.2008	16507237		5 (4 1 0 0 0)
	15.61	R.LIGDAAK.N	687.808	1	1.2221	0.1523	651.8	3	9/12	16
	15.64 - 15.68	R.LIGDAAK.N	687.808	1	1.3404	0.2729	366.9	6	7/12	16
	17.55 - 17.60	K.VYEGERPLTK.D	1192.35	2	2.8077	0.3403	949.6	1	14/18	2
	23.80 - 23.81	K.TKPYIQVDIGGGQTK.T	1605.82	2	3.1956	0.499	1102.8	1	20/28	2
	23.95	K.NQLTSNPENTVFDAK.R	1678.78	2	3.2713	0.289	668.2	2	16/28	2
#70	testis expressed sequence 15 [Homo sapiens]					48.1546	13775174		7 (0 5 0 2 0)
	19.15	K.HEEKQTSWK.E	1173.26	2	1.6803	0.4534	456.2	6	11/16
	19.18 - 19.23	K.HEEKQTSWK.E	1173.26	2	1.4175	0.5698	416.3	4	11/16
	19.26	K.HEEKQTSWK.E	1173.26	1	1.2553	0.4613	345.4	40	9/16
	21.89	K.SYKTSGEK.K	899.969	1	1.0787	0.3489	291.7	39	9/14
	29.44 - 29.50	K.CLSRKLDK.A	963.181	1	1.1208	0.1593	105.1	11	8/14
	72.77	K.KRAPK.A	599.749	1	0.5191	0.026	112.6	26	4/8	2
	75.34 - 75.35	K.SMASSVSK.S	796.914	1	0.6287	0.1203	99.6	56	6/14
#71	centrosome-associated protein 350 [Homo sapiens]					48.1238	18378735		7 (3 0 1 3 0)
	4.88	K.PDKITANEDPPVISK.R	1624.82	1	0.774	0.0966	50.7	79	5/28
	9.43	K.KLNGEK.I	688.797	1	0.8916	0.2659	242.8	20	6/10
	12.55	R.SSTSSKGKK.G	910.009	1	1.2988	0.3559	286	25	8/16
	64.94 - 64.99	R.SRSLK.I	590.696	1	0.6498	0.0861	176.9	13	5/8	5
	65.44 - 65.51	R.SSTSSK.G	596.611	1	0.8143	0.0647	174.5	11	6/10	1
	68.40	K.LASSLPDNK.Q	945.053	1	0.878	0.046	96.6	114	6/16
	68.43 - 68.47	K.LASSLPDNK.Q	945.053	1	0.8438	0.0652	92	157	6/16
#72	gp120 [Human immunodeficiency virus 1]					48.1043	5823932		8 (1 2 1 4 0)
	3.56	K.DKTIVFNPSSGG.-	1222.33	1	0.8451	0.0619	85.7	159	6/22
	7.27	K.DKTIVFNPSSGG.-	1222.33	1	0.6715	0.0874	58.9	72	5/22
	7.38	K.DKTIVFNPSSGG.-	1222.33	1	0.7457	0.2221	99.3	21	6/22
	11.72	K.DKTIVFNPSSGG.-	1222.33	1	1.1396	0.125	76.7	102	5/22
	43.02	K.DKTIVFNPSSGG.-	1222.33	1	0.9832	0.0924	158.7	7	7/22
	57.67	K.DKTIVFNPSSGG.-	1222.33	1	0.8547	0.2065	147.8	18	7/22
	60.98	K.DKTIVFNPSSGG.-	1222.33	1	0.8776	0.0866	111	58	6/22
	113.08	K.DKTIVFNPSSGG.-	1222.33	1	0.8912	0.0974	120.4	138	6/22
#73	JC4365 arginine-tRNA ligase (EC 6.1.1.19) - human					46.2683	2118344		9 (0 2 3 2 2)
	3.54	R.AYQCVVLLQGK.N	1222.48	1	0.8929	0.2316	74	56	5/20	1
	83.86	K.KVIVDFSSPNIAK.E	1418.66	1	1.2887	0.2613	449.9	4	12/24	1
	85.98 - 86.06	K.DRQTGK.I	704.756	1	0.752	0.0891	69.7	105	4/10	1
	103.12	K.KVIVDFSSPNIAK.E	1418.66	1	1.1005	0.1761	222.2	6	9/24	1
	104.82	K.KVIVDFSSPNIAK.E	1418.66	1	1.0009	0.0902	279.7	2	9/24	1
	106.91	K.KVIVDFSSPNIAK.E	1418.66	1	0.8393	0.2817	301.1	2	9/24	1
	112.43	K.KVIVDFSSPNIAK.E	1418.66	1	0.8936	0.152	213.8	7	9/24	1
	112.46	K.KVIVDFSSPNIAK.E	1418.66	1	0.8514	0.1664	250.3	1	8/24	1
	112.88	K.KVIVDFSSPNIAK.E	1418.66	1	0.8787	0.0347	323	1	9/24	1
#74	peptidylprolyl isomerase A; cyclophilin A [Mus musculus]					46.2538	6679439		5 (3 2 0 0 0)
	11.47	R.ALSTGEK.G	705.781	1	0.7887	0.1724	80.1	109	4/12	11
	11.54	R.ALSTGEK.G	705.781	1	0.897	0.0617	191.2	6	7/12	11
	11.58 - 11.66	R.ALSTGEK.G	705.781	1	1.3662	0.1588	218.2	12	7/12	11
	30.26 - 30.32	R.SIYGEKFEDENFILK.H	1833.03	2	5.0754	0.5041	1631.5	1	21/28	6
	31.08 - 31.13	R.VSFELFADKVPK.T	1380.61	2	3.1384	0.4756	938.8	1	17/22	6
#75	KIAA0321 [Homo sapiens]					46.0604	2224583		7 (2 1 2 1 1)
	0.35	R.KLAELQVYQK.I	1220.44	1	0.7663	0.1214	55	140	6/18	2
	48.53	R.KLAELQVYQK.I	1220.44	1	0.8863	0.0071	67.2	84	5/18	2
	101.25	R.KLAELQVYQK.I	1220.44	1	0.9298	0.2949	83.8	115	6/18	2
	107.69	R.KLAELQVYQK.I	1220.44	1	0.9214	0.1227	114	13	7/18	2
	109.94	R.KLAELQVYQK.I	1220.44	1	1.2085	0.0556	178	71	8/18	2
	110.81 - 110.88	R.KLAELQVYQK.I	1220.44	1	1.1363	0.192	119	218	7/18	2
	114.02 - 114.04	R.KLAELQVYQK.I	1220.44	1	1.1876	0.13	99.6	113	6/18	2
#76	KIAA1807 protein [Homo sapiens]					44.3472	14017831		6 (3 1 0 1 1)
	14.88	R.EEAHRVSVR.K	1083.18	2	0.9738	0.3065	203.1	225	9/16	3
	72.51	K.SYCPK.H	597.707	1	0.6053	0.0626	83.8	100	3/8	3
	72.77	K.SYCPK.H	597.707	1	0.5269	0.0148	72.8	182	3/8	3
	75.27	K.DKSFK.Q	624.709	1	0.8087	0.1817	75.1	121	3/8	2
	89.31	K.KGGAMK.P	591.747	1	0.7817	0.0369	98.8	31	5/10	3
	89.34 - 89.38	K.KGGAMK.P	591.747	1	0.791	0.1963	92.9	47	5/10	3
#77	CDC-like kinase 2, isoform hclk2 [Homo sapiens]					44.224	15559396		5 (2 3 0 0 0)
	77.61 - 77.63	R.SWSSSSDR.T	911.897	1	1.023	0.1895	81.3	125	8/14	2
	87.03	R.SSSHSSRRAK.S	1103.18	1	1.1336	0.2183	259.1	47	9/18
	87.22 - 87.28	R.SSSHSSRRAK.S	1103.18	1	1.1117	0.1141	131.9	100	7/18
	87.44 - 87.45	R.SSSHSSRRAK.S	1103.18	1	1.2287	0.0087	187.6	3	9/18
	87.54	R.SSSHSSRRAK.S	1103.18	1	1.2901	0.1787	147.8	20	8/18
#78	KIAA1741 protein [Homo sapiens]					44.2102	20521980		6 (3 1 0 1 1)
	9.06	R.SKSCK.V	552.668	1	0.6542	0.1128	168.3	6	4/8	3
	67.11	R.SKSCK.V	552.668	1	0.59	0.2778	86.7	50	4/8	3
	85.41	K.EEAGKEEPPPLTPPAR.C	1718.89	1	1.373	0.0153	321.4	3	14/30	2
	85.91	K.EEAGKEEPPPLTPPAR.C	1718.89	1	1.5587	0.0395	345.5	3	13/30	2
	86.12	K.EEAGKEEPPPLTPPAR.C	1718.89	1	1.7966	0.2093	354.1	1	14/30	2
	92.74 - 92.80	R.GHRAPVIR.P	906.071	1	0.6751	0.2213	58.7	126	7/14	3
#79	Homo sapiens thymosin, beta 4, X chromosome [synthetic construct]					44.2083	30585073		5 (4 0 0 1 0)
	14.57 - 14.65	K.NPLPSK.E	655.766	1	1.5443	0.2259	187.5	9	7/10	8
	16.00 - 16.07	K.KTETQEKNPLPSK.E	1500.68	2	4.1659	0.4298	1012	1	19/24	6
	19.30	K.KTETQEKNPLPSKETIEQEK.Q	2358.59	3	1.8986	0.1358	602.6	68	24/76	5
	19.34 - 19.40	K.KTETQEKNPLPSKETIEQEK.Q	2358.59	3	3.5618	0.2839	445.3	71	24/76	5
	19.38	K.NPLPSKETIEQEK.Q	1513.68	2	2.4497	0.423	295.4	2	14/24	7
#80	Similar to ubiquitin specific protease 22 [Homo sapiens]					44.191	19263936		7 (1 2 2 1 1)
	41.37	K.PVSGTTTLTDCLRR.F	1520.74	1	1.166	0.1591	208.2	15	9/26
	60.41	K.PVSGTTTLTDCLRR.F	1520.74	1	0.9162	0.1063	114.9	10	7/26
	84.63	K.PVSGTTTLTDCLRR.F	1520.74	1	1.2921	0.0794	316	18	12/26
	90.79	K.PVSGTTTLTDCLRR.F	1520.74	1	1.446	0.1117	435.2	2	13/26
	95.14 - 95.19	K.PVSGTTTLTDCLRR.F	1520.74	1	1.1185	0.195	190.2	89	10/26
	104.90	K.PVSGTTTLTDCLRR.F	1520.74	1	1.0601	0.0963	113.2	48	6/26
	111.44	K.PVSGTTTLTDCLRR.F	1520.74	1	0.9161	0.1459	105.2	4	6/26
#81	SI:zC239J9.4.2 (novel protein similar to mouse and human membrane bound					44.1505	37650716		7 (1 2 2 1 1)
	3.77	K.KTLNPEFNEK.F	1220.36	1	0.8487	0.1075	56	72	4/18
	79.99 - 80.05	K.KTLNPEFNEK.F	1220.36	1	1.4862	0.2104	169.3	96	7/18
	97.86	K.KTLNPEFNEK.F	1220.36	1	1.1313	0.0924	112.3	134	6/18
	97.89 - 97.92	K.KTLNPEFNEK.F	1220.36	1	1.3818	0.047	166.6	68	7/18
	101.40	K.KTLNPEFNEK.F	1220.36	1	1.0859	0.0677	128.2	34	6/18
	101.45	K.KTLNPEFNEK.F	1220.36	1	0.6083	0.2504	97	47	5/18
	114.02 - 114.04	K.KTLNPEFNEK.F	1220.36	1	1.0327	0.1381	154.7	22	7/18
#82	SI:bY173D22.2 (novel protein similar to human sciellin (SCEL)) [Danio r					44.1019	26788052		5 (3 1 1 0 0)
	72.39	K.STNSK.P	536.559	1	0.9931	0.1065	154.4	13	5/8	2
	72.42	K.STNSK.P	536.559	1	1.0816	0.02	143.2	14	5/8	2
	72.92 - 72.95	K.STNSK.P	536.559	1	0.9377	0.0314	205.1	3	6/8	2
	73.19	K.STNSK.P	536.559	1	0.9369	0.0149	153.8	12	5/8	2
	73.32	K.STNSK.P	536.559	1	0.8517	0.0512	197.2	11	5/8	2
#83	myelin basic protein specific T-cell receptor V beta-D beta-J beta, MBP re					44.0864	298467		8 (0 1 4 3 0)
	62.06	-.LCASSR.P	636.745	1	0.868	0.0628	109.6	74	5/10	3
	62.51 - 62.57	-.LCASSR.P	636.745	1	0.8222	0.2241	139.8	106	5/10	3
	66.73	-.LCASSR.P	636.745	1	0.8138	0.0943	140.1	5	6/10	3
	66.76 - 66.78	-.LCASSR.P	636.745	1	1.0423	0.0302	179.8	3	7/10	3
	66.99 - 67.00	-.LCASSR.P	636.745	1	0.9786	0.1124	197.6	1	7/10	3
	70.02 - 70.07	-.LCASSR.P	636.745	1	0.7554	0.2114	204.9	5	6/10	3
	73.09 - 73.15	-.LCASSR.P	636.745	1	0.6838	0.0101	95.5	90	5/10	3
	76.15 - 76.21	-.LCASSR.P	636.745	1	0.7167	0.043	103.7	24	6/10	3
#84	nuclear protein, NP220 [Homo sapiens]					44.0665	1374698		7 (1 3 1 0 2)
	13.43 - 13.45	R.ICHR.F	528.652	1	0.9359	0.0486	144.7	29	5/6	7
	69.99 - 70.00	K.STTGR.S	521.548	1	0.6988	0.0058	158.6	2	5/8	4
	87.63 - 87.69	R.SRRSSSSHR.F	1060.11	1	1.0037	0.1461	222.1	2	9/16	5
	89.02 - 89.08	K.KRAVDTK.K	817.957	1	0.7476	0.2631	89.2	81	4/12	3
	89.16	K.KRAVDTK.K	817.957	1	0.7359	0.1445	116.9	49	5/12	3
	89.86	K.KRAVDTK.K	817.957	1	1.1753	0.1797	139.3	13	7/12	3
	89.98	K.KTLESK.K	705.824	1	0.6963	0.0075	101.5	23	4/10	5
#85	dJ22I17.1 (KIAA0244) [Homo sapiens]					44.061	12314016		6 (2 2 0 2 0)
	72.53	K.DRDHTDRTK.S	1144.18	1	0.658	0.0182	37.7	72	4/16	2
	72.62	K.DRDHTDRTK.S	1144.18	1	0.5333	0.1443	45.6	50	4/16	2
	72.97	K.DRDHTDRTK.S	1144.18	1	0.5535	0.169	32.6	62	4/16	2
	73.07	K.DRDHTDRTK.S	1144.18	1	0.6589	0.1717	48.2	82	4/16	2
	73.44 - 73.48	K.DRDHTDRTK.S	1144.18	1	0.5564	0.0124	34.5	66	4/16	2
	93.00 - 93.04	K.STFSPAPR.P	862.953	1	0.7355	0.0731	83.9	66	6/14	2
#86	solute carrier family 26, member 9 isoform b; anion transporter/exchan					44.054	20336288		5 (4 0 0 1 0)
	44.53 - 44.59	K.VLLAK.Q	543.722	1	0.614	0.014	152.2	18	5/8	20
	88.11	R.SLFMKTK.T	855.081	1	1.0799	0.0178	174.3	83	6/12	1
	88.49	R.SLFMKTK.T	855.081	1	0.9986	0.1348	179.4	114	6/12	1
	88.62 - 88.64	R.SLFMKTK.T	855.081	1	0.8987	0.1985	194.3	15	7/12	1
	88.68 - 88.71	R.SLFMKTK.T	855.081	1	1.0655	0.1836	173.3	89	6/12	1
#87	Homo sapiens lamin A/C [synthetic construct]					42.3729	30584609		5 (4 0 0 0 1)
	20.82 - 20.83	R.LQEKEDLQELNDR.L	1630.74	2	4.3608	0.2704	1585.7	1	18/24	5
	22.79	R.NSNLVGAAHEELQQSR.I	1753.86	2	3.2629	0.5216	796.1	1	16/30	5
	22.82 - 22.85	R.NSNLVGAAHEELQQSR.I	1753.86	2	4.3827	0.4891	908.2	1	18/30	5
	23.97	R.TALINSTGEEVAMR.K	1492.68	2	3.2003	0.4579	855.3	1	16/26	4
	30.02	K.LEAALGEAKK.Q	1030.2	2	0.588	0.1569	6.7	201	4/18	5
#88	similar to Heat shock cognate 71 kDa protein [Homo sapiens]					42.2074	37550676		5 (3 0 2 0 0)
	9.64	K.NQAAEK.E	660.7	1	0.8111	0.0835	98.2	87	5/10
	17.25 - 17.31	K.INDDDKQK.I	976.024	1	1.2046	0.3809	285.2	13	9/14
	21.84	R.FDDAVVQSDMK.H	1255.38	2	2.0606	0.2472	587.1	1	15/20	3
	21.87	R.FDDAVVQSDMK.H	1255.38	2	2.1069	0.2657	479.5	2	14/20	3
	29.05 - 29.06	R.IINEPTAAAIAYGLDKK.V	1789.07	2	4.1472	0.5059	754.9	1	21/32	6
#89	haspin [Homo sapiens]					42.1814	13994374		9 (0 1 2 5 1)
	6.72	K.ELSLLSGEVCNR.T	1320.5	1	0.9329	0.0813	64.9	91	5/22	1
	7.40	K.ELSLLSGEVCNR.T	1320.5	1	0.9711	0.2586	93.1	34	6/22	1
	7.46	K.ELSLLSGEVCNR.T	1320.5	1	0.9312	0.0526	61.8	85	5/22	1
	11.21	K.ELSLLSGEVCNR.T	1320.5	1	1.0606	0.1202	84.6	79	5/22	1
	42.61	K.ELSLLSGEVCNR.T	1320.5	1	1.0511	0.1845	134	17	6/22	1
	54.68	K.ELSLLSGEVCNR.T	1320.5	1	0.9486	0.118	145.6	21	7/22	1
	100.77	K.ELSLLSGEVCNR.T	1320.5	1	1.1531	0.2117	111	87	6/22	1
	101.01	K.ELSLLSGEVCNR.T	1320.5	1	1.044	0.2094	110.9	89	6/22	1
	113.35 - 113.37	K.ELSLLSGEVCNR.T	1320.5	1	0.9675	0.2592	72.2	180	5/22	1
#90	KIAA1078 protein [Homo sapiens]					42.1802	34784468		8 (0 2 3 1 2)
	6.66	K.MGRTAFLTVVK.K	1223.51	1	0.9064	0.082	200	5	8/20	2
	7.30	K.MGRTAFLTVVK.K	1223.51	1	0.7979	0.2248	112.2	4	6/20	2
	11.72	K.MGRTAFLTVVK.K	1223.51	1	1.1399	0.1229	160.7	3	7/20	2
	97.80	K.MGRTAFLTVVK.K	1223.51	1	1.0572	0.0734	145.2	57	7/20	2
	97.86	K.MGRTAFLTVVK.K	1223.51	1	1.1504	0.0671	155.3	35	7/20	2
	101.19	K.MGRTAFLTVVK.K	1223.51	1	0.7936	0.3377	100	18	6/20	2
	107.73	K.MGRTAFLTVVK.K	1223.51	1	0.8169	0.1968	138.8	10	7/20	2
	107.76	K.MGRTAFLTVVK.K	1223.51	1	0.8775	0.0914	191.6	6	7/20	2
#91	TRP1_HUMAN Short transient receptor potential channel 1 (TrpC1) (TRP-1 protein					42.1317	1351302		8 (0 3 1 2 2)
	0.12 - 0.15	K.ELSLVEVEFR.N	1221.39	1	1.2313	0.1291	112.9	209	6/18	2
	5.37	K.ELSLVEVEFR.N	1221.39	1	0.9858	0.0837	72.4	210	5/18	2
	5.43	K.ELSLVEVEFR.N	1221.39	1	0.9466	0.0407	83	140	6/18	2
	7.38	K.ELSLVEVEFR.N	1221.39	1	0.7614	0.2025	81.1	52	5/18	2
	12.14	K.ELSLVEVEFR.N	1221.39	1	1.035	0.0574	86.8	45	5/18	2
	48.53	K.ELSLVEVEFR.N	1221.39	1	0.8086	0.093	78.6	59	5/18	2
	86.14 - 86.21	K.ELSLVEVEFR.N	1221.39	1	1.4001	0.2147	165.3	131	8/18	2
	101.25	K.ELSLVEVEFR.N	1221.39	1	1.0108	0.2634	168.9	2	8/18	2
#92	hypothetical protein [Homo sapiens]					42.1258	21732487		5 (2 2 1 0 0)
	76.88 - 76.89	K.DGSSCISR.R	824.884	1	1.1687	0.1081	246.4	1	8/14	1
	76.98 - 77.03	K.DGSSCISR.R	824.884	1	1.2484	0.063	400.8	1	10/14	1
	97.05	R.QKPGAHSSR.Q	968.053	1	0.8979	0.0016	230.2	6	9/16
	97.08 - 97.12	R.QKPGAHSSR.Q	968.053	1	1.1214	0.1886	144.7	28	7/16
	97.57 - 97.63	R.QKPGAHSSR.Q	968.053	1	0.7766	0.0843	115.1	5	7/16
#93	leukemia-associated protein with a CXXC domain; ten-eleven translocati					42.1252	33859755		6 (2 1 1 2 0)
	74.54 - 74.56	K.ISSSTK.I	622.692	1	0.786	0.0562	138	34	5/10
	74.87 - 74.90	K.ISSSTK.I	622.692	1	0.6286	0.27	135.4	63	5/10
	75.18	K.ISSSTK.I	622.692	1	0.6603	0.2544	107.5	170	4/10
	75.24	K.ISSSTK.I	622.692	1	0.8529	0.0481	202.4	2	6/10
	84.81	K.ISSSTK.I	622.692	1	0.5618	0.2184	34.4	88	3/10
	92.74 - 92.80	K.QHDCDYK.I	908.959	1	0.7042	0.1204	74.6	39	5/12
#94	myosin IXA [Homo sapiens]					42.1163	5902012		6 (1 2 2 1 0)
	13.34	K.EPSPK.A	557.62	1	1.0113	0.0415	297.4	9	6/8	19
	20.11	R.ASVCK.L	507.627	1	0.6661	0.2527	102.4	48	4/8	5
	35.67 - 35.77	K.PALPKHLLEVNSLK.H	1559.88	2	1.2412	0.0595	27	165	9/26
	41.93	K.ETPEGTVMSGRR.K	1320.46	1	0.7819	0.1704	135.7	22	7/22	2
	59.54	K.ETPEGTVMSGRR.K	1320.46	1	1.1083	0.2198	131.6	30	7/22	2
	94.68 - 94.69	R.QHFLHLR.Q	951.11	1	0.8945	0.1256	179.6	26	6/12
#95	iroquois homeobox protein 5; iroquois-class homeodomain protein [Homo s					42.0573	5031807		5 (2 2 1 0 0)
	38.41	K.AASGCER.L	693.754	1	0.9462	0.1385	167.6	125	5/12	2
	38.50	K.AASGCER.L	693.754	1	1.1461	0.1089	194.1	14	6/12	2
	38.53 - 38.54	K.AASGCER.L	693.754	1	0.7565	0.035	127.9	62	5/12	2
	70.18 - 70.19	K.GMSDI.-	522.596	1	0.5676	0.152	84.5	44	4/8	1
	70.24	K.GMSDI.-	522.596	1	0.6847	0.1011	119.7	17	5/8	1
#96	actin, beta [Homo sapiens]					40.2903	14250401		4 (4 0 0 0 0)
	29.41 - 29.42	R.KDLYANTVLSGGTTMYPGIADR.M	2344.63	2	5.5853	0.6614	1273.7	1	22/42	11
	29.51 - 29.53	R.KDLYANTVLSGGTTMYPGIADR.M	2344.63	2	5.8054	0.6444	1686.7	1	25/42	11
	31.00	K.DLYANTVLSGGTTMYPGIADR.M	2216.46	2	4.0761	0.3796	729	1	18/40	11
	31.05 - 31.06	K.DLYANTVLSGGTTMYPGIADR.M	2216.46	2	4.6289	0.5502	939.9	1	21/40	11
#97	CLK3 protein [Homo sapiens]					40.2735	13543919		6 (3 0 0 2 1)
	68.00 - 68.01	R.SCSSASSR.S	784.82	1	1.1066	0.0922	384.3	1	10/14	3
	68.06	R.SCSSASSR.S	784.82	1	0.902	0.0035	272.8	2	9/14	3
	68.26 - 68.28	R.SCSSASSR.S	784.82	1	0.9062	0.0483	311.7	1	10/14	3
	72.43 - 72.50	R.SCSSASSR.S	784.82	1	0.9668	0.1397	200.5	22	7/14	3
	72.54	R.SCSSASSR.S	784.82	1	0.9392	0.2458	162.2	45	7/14	3
	75.12	R.DSDTYR.C	756.741	1	0.7351	0.2684	110.6	129	5/10	4
#98	similar to dJ492J12.1 (novel protein similar to zinc finger protein hu					40.1879	34860894		5 (1 3 1 0 0)
	84.00 - 84.02	R.RATPDSIPQVLLPGR.P	1620.88	1	1.0703	0.0626	181.3	9	9/28
	86.09	R.RATPDSIPQVLLPGR.P	1620.88	1	1.2263	0.0227	168.7	107	11/28
	97.69	R.RATPDSIPQVLLPGR.P	1620.88	1	1.4227	0.1219	322.5	3	12/28
	97.74 - 97.77	R.RATPDSIPQVLLPGR.P	1620.88	1	1.4632	0.0673	238.9	19	10/28
	102.76	R.RATPDSIPQVLLPGR.P	1620.88	1	1.0001	0.1149	164.2	5	8/28
#99	tubulin, beta polypeptide 4, member Q [Homo sapiens]					40.1707	29788766		4 (4 0 0 0 0)
	16.19 - 16.25	K.IREEYPDR.I	1078.16	2	2.677	0.0873	715.9	2	12/14	20
	29.74	R.KLAVNMVPFPR.L	1272.59	2	2.9522	0.3816	798.3	2	15/20	32
	29.77	R.AVLVDLEPGTMDSVR.S	1602.84	2	3.4134	0.4369	577.8	1	18/28	9
	29.82	R.AVLVDLEPGTMDSVR.S	1602.84	2	3.1743	0.3435	430.6	1	15/28	9
#100	H4 histone family, member A [Homo sapiens]					40.155	4504301		4 (4 0 0 0 0)
	15.81 - 15.84	R.DAVTYTEHAK.R	1135.21	2	3.0273	0.4433	552.8	3	13/18	1
	19.98	K.GGKGLGK.G	616.734	1	0.5446	0.2335	16.9	81	4/12	1
	21.68 - 21.75	R.DNIQGITKPAIR.R	1326.53	2	3.1003	0.2159	1025.8	1	17/22	1
	25.31 - 25.33	R.TLYGFGG.-	714.789	1	1.5038	0.293	436.3	1	9/12
#101	unnamed protein product [Homo sapiens]					40.1445	28940		5 (3 0 1 1 0)
	29.77	K.VALVYGQMNQPPGAR.A	1601.86	2	1.8785	0.5051	157	130	11/28
	29.82	K.VALVYGQMNQPPGAR.A	1601.86	2	1.932	0.4997	195.9	50	12/28
	30.36	K.VLDSGAPIKIPVGPETLGR.I	1920.24	2	2.8903	0.4492	285.8	1	15/36	1
	30.39	K.VLDSGAPIKIPVGPETLGR.I	1920.24	2	2.7978	0.5421	267.6	6	15/36	1
	30.42 - 30.43	K.VLDSGAPIKIPVGPETLGR.I	1920.24	2	2.5555	0.4596	298.6	1	15/36	1
#102	tegument protein [Human herpesvirus 1]					40.1289	9629451		7 (2 0 1 3 1)
	0.11	-.MTSRLSDPNSSAR.S	1422.55	1	1.1602	0.1308	87	76	6/24
	3.57	-.MTSRLSDPNSSAR.S	1422.55	1	0.6995	0.2385	79.3	61	5/24
	4.08	-.MTSRLSDPNSSAR.S	1422.55	1	1.0871	0.1719	106.7	90	6/24
	4.12	-.MTSRLSDPNSSAR.S	1422.55	1	1.2228	0.0855	64.9	95	5/24
	107.11	-.MTSRLSDPNSSAR.S	1422.55	1	1.0182	0.1081	93.9	49	6/24
	112.43	-.MTSRLSDPNSSAR.S	1422.55	1	0.9055	0.107	137	53	8/24
	112.46	-.MTSRLSDPNSSAR.S	1422.55	1	0.965	0.0564	90.7	103	6/24
#103	putative DNA dependent ATPase and helicase [Homo sapiens]					40.1108	1778352		6 (1 2 2 0 1)
	14.95	R.EREKLR.E	830.956	1	1.1371	0.0878	120	3	8/10	13
	28.84 - 28.88	K.SMSKIGAAR.T	921.101	1	0.5874	0.0034	34.9	52	8/16	7
	28.93	K.SMSKIGAAR.T	921.101	1	0.6895	0.1886	34	144	7/16	7
	41.46	K.EKSKHLKTK.T	1099.31	2	0.6657	0.1509	62.1	137	4/16	8
	89.58	K.KRNSLR.T	773.908	1	0.9901	0.1958	231.2	2	6/10	9
	89.71 - 89.76	K.KRNSLR.T	773.908	1	0.8557	0.2391	168.4	4	6/10	9
#104	similar to KIAA1447 protein [Homo sapiens]					40.0587	37544579		5 (3 1 0 0 1)
	9.70	R.GGSGGEPAK.K	759.788	1	0.8267	0.0333	403.5	1	9/16	1
	36.01	R.GEAGSLQKGPKDFDR.F	1605.73	2	0.8167	0.0969	21.8	100	6/28
	36.25 - 36.30	R.PDCAR.S	561.635	1	0.8939	0.0931	214	48	5/8
	51.02	K.SISKDKAGKAELLTSGAKSPTGASDHFLGRR.G	3187.56	3	1.1741	0.0064	133.7	71	21/120	1
	64.25	R.DESSR.S	593.567	1	0.8913	0.0615	117.7	18	6/8	3
#105	MSTP059 [Homo sapiens]					40.0553	27462076		5 (2 1 2 0 0)
	69.47	R.SYSPDHR.Q	861.883	1	0.7728	0.0968	124.8	106	5/12	1
	69.52 - 69.56	R.SYSPDHR.Q	861.883	1	0.767	0.109	124.6	149	5/12	1
	70.77 - 70.83	R.SYSPDHR.Q	861.883	1	0.8726	0.0675	97.7	152	5/12	1
	86.68	K.EHKSSHKDKR.P	1252.37	1	0.7197	0.0047	67.1	6	7/18	1
	96.53	K.EHKSSHKDK.R	1096.18	1	1.1066	0.0618	105.5	36	8/16	1
#106	similar to Golgi autoantigen, golgin subfamily a, 2; golgin-95; Golgi					40.0524	37549903		4 (4 0 0 0 0)
	68.03	R.APPATASN.-	728.774	1	1.0487	0.132	130.6	27	6/14
	68.07 - 68.09	R.APPATASN.-	728.774	1	0.9034	0.0564	83.9	100	5/14
	68.13	R.APPATASN.-	728.774	1	0.9595	0.1167	125	9	6/14
	68.17	R.APPATASN.-	728.774	1	0.9642	0.0552	125.1	8	6/14
#107	immunoglobulin heavy chain VHDJ region [Homo sapiens]					40.0515	21670565		4 (4 0 0 0 0)
	77.42	R.IDYADSVK.G	910.992	1	0.8956	0.0594	119.3	28	6/14	1
	77.45	R.IDYADSVK.G	910.992	1	0.91	0.0603	99.8	58	5/14	1
	77.49	R.IDYADSVK.G	910.992	1	0.929	0.183	95.7	76	5/14	1
	77.61 - 77.63	R.IDYADSVK.G	910.992	1	1.0301	0.0069	112.6	26	6/14	1
#108	ring finger protein 8 isoform 1; C3HC4-type zinc finger protein [Homo s					40.0493	4504867		4 (4 0 0 0 0)
	10.71	K.MVNNLSSEVK.E	1121.29	1	0.9497	0.0231	148.2	7	7/18	1
	96.73 - 96.75	K.HEAVMNVKK.Q	1056.27	1	0.818	0.0142	100.9	78	8/16	2
	102.16	K.MVNNLSSEVK.E	1121.29	1	0.9861	0.0991	231.8	2	9/18	1
	105.00	K.MVNNLSSEVK.E	1121.29	1	0.8844	0.0531	154.3	2	7/18	1
#109	SON DNA binding protein isoform E [Homo sapiens]					38.5965	17046381		8 (0 1 1 6 0)
	41.13 - 41.15	K.SRGRRSVSKEKR.K	1446.65	2	1.4297	0.5471	176.9	116	9/22	15
	63.81	R.SMMSYER.S	904.048	1	1.2175	0.1035	439.1	1	9/12	14
	75.15	R.SRARKR.S	773.911	1	0.6081	0.1369	65.3	91	4/10	15
	75.40	R.SVVRRR.S	772.923	1	0.6738	0.0491	49.4	170	3/10	15
	87.22 - 87.28	R.SRTPSRRSR.S	1103.22	1	0.9849	0.2263	120	163	7/16	94
	87.44 - 87.45	K.KRDSSLRSR.S	1105.23	1	1.157	0.0787	84.1	226	7/16	14
	87.70	K.KRDSSLR.S	861.97	1	0.8517	0.3657	122.2	58	6/12	14
	87.79 - 87.84	K.KRDSSLR.S	861.97	1	0.6928	0.2274	88.1	36	6/12	14
#110	hypothetical protein [Homo sapiens]					38.4401	21740246		5 (2 2 0 0 1)
	40.17 - 40.19	R.PKNSLFKFESSSHAISMSAYLR.E	2501.85	2	1.5633	0.5235	207.5	31	11/42	7
	80.11 - 80.17	K.ISSLVK.D	646.8	1	0.6203	0.0083	80.9	36	5/10	4
	80.60	K.ISSLVK.D	646.8	1	0.7278	0.0717	108.4	10	6/10	4
	80.85 - 80.91	K.KITTV.-	561.695	1	0.572	0	100.7	8	4/8	5
	85.83	K.GKISSLVK.D	832.024	1	0.8095	0.1144	152.9	1	8/14	4
#111	ASPM protein [Homo sapiens]					38.4139	21961301		6 (1 2 1 1 1)
	39.35	K.KNDCTKIKAIRLSLQVVNREIR.E	2599.1	2	1.0731	0.4095	151.2	20	10/42	2
	64.31 - 64.36	R.GYKGR.Q	580.66	1	0.669	0.1821	154.2	90	5/8	2
	69.93 - 69.97	-.MSLR.A	506.643	1	0.6265	0.0033	210.4	37	4/6	99
	72.98 - 73.04	-.MSLR.A	506.643	1	0.5387	0	126.8	63	3/6	99
	90.87 - 90.90	R.KLLMLK.K	746.041	1	0.8636	0.2842	93.7	73	6/10	1
	98.52	K.QRLRKRVNAALVIQKYWR.R	2299.76	2	0.5332	0.1337	36.9	99	4/34	1
#112	envelope glycoprotein [Human immunodeficiency virus type 1]					38.343	14210321		6 (2 0 1 3 0)
	3.25	R.DGGTNXSESEISD.-	1324.29	1	1.0758	0.3159	105.7	20	7/24
	11.73	R.DGGTNXSESEISD.-	1324.29	1	0.8883	0.3052	83.1	94	6/24
	12.20	R.DGGTNXSESEISD.-	1324.29	1	1.2542	0.0681	125.4	60	7/24
	97.56	R.DGGTNXSESEISD.-	1324.29	1	1.4948	0.2614	130.9	202	8/24
	101.01	R.DGGTNXSESEISD.-	1324.29	1	1.2685	0.1406	103.6	120	7/24
	107.10	R.DGGTNXSESEISD.-	1324.29	1	0.8799	0.3277	99.3	73	7/24
#113	chaperonin 10-related protein [Homo sapiens]					38.2434	4028622		4 (3 1 0 0 0)
	16.14 - 16.17	R.VLVER.S	615.746	1	1.3114	0.1128	124.1	37	6/8	4
	18.68	K.GKGGEIQPVSVK.V	1199.38	2	2.9676	0.5236	1467.4	1	17/22	2
	22.53 - 22.55	K.VLQATVVAVGSGSK.G	1316.53	2	4.8688	0.6237	1784.4	1	21/26	2
	32.11 - 32.14	K.VVLDDKDYFLFR.D	1530.75	2	3.8921	0.5883	1255	1	18/22	2
#114	tat protein [Human immunodeficiency virus type 1]					38.2422	14530257		7 (0 2 3 0 2)
	0.08	K.TEVESKAETDPCD.-	1424.47	1	1.2784	0.1109	291	1	9/24
	43.84	K.TEVESKAETDPCD.-	1424.47	1	1.0144	0.22	171.7	4	8/24
	89.55 - 89.56	K.TEVESKAETDPCD.-	1424.47	1	1.3702	0.1976	426.1	2	12/24
	97.31	K.TEVESKAETDPCD.-	1424.47	1	1.3479	0.0408	424.8	1	12/24
	100.55 - 100.75	K.TEVESKAETDPCD.-	1424.47	1	1.3378	0.132	338.6	2	11/24
	103.89 - 103.97	K.TEVESKAETDPCD.-	1424.47	1	1.3761	0.277	343.9	3	11/24
	110.13 - 110.21	K.TEVESKAETDPCD.-	1424.47	1	1.4206	0.0963	323.4	4	10/24
#115	G3P1_HUMAN Glyceraldehyde 3-phosphate dehydrogenase, muscle					38.2157	120643		4 (3 1 0 0 0)
	8.20	K.AGAHLK.G	596.702	1	0.5063	0.083	101.8	9	4/10
	12.47	K.AGAHLKGGAK.R	910.057	1	1.9667	0	469.3	9	9/18
	12.55	K.AGAHLKGGAK.R	910.057	1	1.9968	0.3338	438.9	3	10/18
	25.64 - 25.66	R.VVDLMAHMASKE.-	1331.59	2	4.3142	0.5358	1843.7	1	19/22	2
#116	envelope glycoprotein [Human immunodeficiency virus type 1]					38.1512	4323112		8 (1 1 1 2 3)
	7.40	K.QTVNMWQEVGK.A	1320.5	1	1.0481	0.225	88.2	45	5/20
	10.98	K.QTVNMWQEVGK.A	1320.5	1	1.1312	0.2659	80.5	153	5/20
	11.21	K.QTVNMWQEVGK.A	1320.5	1	1.0815	0.1016	68.9	152	4/20
	47.68	K.QTVNMWQEVGK.A	1320.5	1	0.8853	0.1172	77.7	69	5/20
	97.65	K.QTVNMWQEVGK.A	1320.5	1	1.605	0.3743	185.8	31	8/20
	97.68	K.QTVNMWQEVGK.A	1320.5	1	1.3049	0.236	113.7	171	6/20
	107.10	K.QTVNMWQEVGK.A	1320.5	1	1.2115	0.2683	108.9	50	5/20
	110.24 - 110.25	K.QTVNMWQEVGK.A	1320.5	1	1.286	0.2774	161.4	69	7/20
#117	similar to hypothetical protein [Homo sapiens]					38.1438	18600761		5 (2 0 3 0 0)
	40.02	R.LHSGEEPFQCPECDK.S	1719.88	1	0.6561	0.1233	73.7	206	6/28
	64.53 - 64.59	R.GFFWR.N	712.822	1	0.7157	0.2428	90.8	201	4/8
	68.86 - 68.93	K.SYCIR.G	641.763	1	0.7352	0.0513	66.9	189	3/8
	73.06	K.SYCIR.G	641.763	1	0.6468	0.1212	75.5	130	3/8
	80.67 - 80.70	K.NSSRGK.S	648.692	1	0.7147	0.0919	72.9	48	4/10	1
#118	K1CO_HUMAN Keratin, type I cytoskeletal 15 (Cytokeratin 15) (K15) (CK 15)					38.1206	125081		4 (3 1 0 0 0)
	77.25 - 77.28	R.SISASSAR.F	778.835	1	1.1035	0.0348	446.6	1	11/14	1
	77.37 - 77.39	R.SISASSAR.F	778.835	1	1.3626	0.2227	265	7	9/14	1
	77.66	R.SISASSAR.F	778.835	1	1.0836	0.019	149.5	9	7/14	1
	77.69 - 77.70	R.SISASSAR.F	778.835	1	1.4406	0.1036	274.1	3	9/14	1
#119	Spir-2 protein [Homo sapiens]					38.1026	17932848		4 (3 1 0 0 0)
	44.60	R.GSSGDR.P	578.556	1	0.844	0.0987	198.2	13	6/10	3
	44.63	R.GSSGDR.P	578.556	1	0.9848	0.1033	237.2	12	6/10	3
	44.70	R.GSSGDR.P	578.556	1	0.8951	0.0756	223.3	15	6/10	3
	44.73 - 44.74	R.GSSGDR.P	578.556	1	1.0428	0.0631	282.3	17	7/10	3
#120	DEAH (Asp-Glu-Ala-His) box polypeptide 38; pre-mRNA splicing factor AT					38.0767	17999539		5 (3 0 1 0 1)
	69.22 - 69.30	K.KSKVSSYK.D	927.081	1	1.1461	0.0906	550.8	1	10/14	1
	87.44 - 87.45	K.SAASEQHVFK.A	1104.2	1	1.1354	0.1495	115.8	49	7/18	1
	87.54	K.SAASEQHVFK.A	1104.2	1	1.535	0.1595	144.5	25	8/18	1
	112.59	R.ERREHGVYASSK.E	1419.53	1	1.0841	0.1251	93.5	110	6/22	1
	112.88	R.ERREHGVYASSK.E	1419.53	1	0.8961	0.0193	142.2	49	7/22	1
#121	titin isoform novex-3; connectin; CMH9, included; cardiomyopathy, dila					38.0713	20143916		5 (2 1 1 1 0)
	66.76 - 66.78	R.SEASDK.D	636.632	1	1.0664	0.0048	188	2	7/10	1
	66.99 - 67.00	R.SEASDK.D	636.632	1	1.0626	0.0985	145.2	5	6/10	1
	72.71	K.HDVKAHK.V	834.947	1	0.714	0.1577	47.3	39	4/12	1
	72.74	K.HDVKAHK.V	834.947	1	0.5867	0.1419	22.7	96	2/12	1
	73.65	K.HDVKAHK.V	834.947	1	0.5465	0.0284	24.3	55	2/12	1
#122	Unknown (protein for MGC:16732) [Homo sapiens]					38.0691	14424755		6 (1 2 1 1 1)
	10.83	-.MVLDLDLFR.V	1122.36	1	0.7797	0.1175	88.6	55	5/16	2
	84.97	-.MVLDLDLFR.V	1122.36	1	1.1419	0.0653	150.9	31	7/16	2
	87.18	-.MVLDLDLFR.V	1122.36	1	0.9239	0.1342	118.1	47	6/16	2
	102.36	-.MVLDLDLFR.V	1122.36	1	0.8698	0.0127	127.2	16	6/16	2
	103.35	-.MVLDLDLFR.V	1122.36	1	0.8446	0.1032	131.4	26	7/16	2
	110.45	-.MVLDLDLFR.V	1122.36	1	0.8958	0.0261	120	10	7/16	2
#123	unnamed protein product [Homo sapiens]					38.0684	10434795		5 (1 3 0 1 0)
	4.88	K.RTGKVKPPPQISPSK.S	1620.92	1	0.8155	0.0183	85.7	9	6/28	4
	83.97	K.RTGKVKPPPQISPSK.S	1620.92	1	1.0751	0.0547	171.2	12	10/28	4
	98.00	K.RTGKVKPPPQISPSK.S	1620.92	1	1.2	0.0386	205.6	61	10/28	4
	105.61	K.RTGKVKPPPQISPSK.S	1620.92	1	1.0918	0.1676	77.5	22	6/28	4
	111.08	K.RTGKVKPPPQISPSK.S	1620.92	1	1.0161	0.0931	153.2	6	8/28	4
#124	hypothetical protein [Homo sapiens]					38.0543	31874464		4 (3 1 0 0 0)
	2.81	R.RSKDTCIVISGESGAGKTEASK.Y	2225.47	3	0.8159	0.0069	69.4	75	10/84	4
	66.73	K.LCASDK.I	636.742	1	0.8294	0.0081	140.1	5	6/10	3
	66.76 - 66.78	K.LCASDK.I	636.742	1	1.0613	0.0226	179.8	3	7/10	3
	66.99 - 67.00	K.LCASDK.I	636.742	1	1.0856	0.0073	197.6	1	7/10	3
#125	unnamed protein product [Homo sapiens]					38.0417	21751193		4 (3 1 0 0 0)
	11.49	R.WGSAK.V	548.615	1	0.6409	0.1226	98.7	58	4/8
	67.19	R.WGSAK.V	548.615	1	0.8339	0.2946	102.7	7	5/8
	67.28	R.WGSAK.V	548.615	1	0.6422	0.0463	178.8	10	6/8
	70.28 - 70.34	R.WGSAK.V	548.615	1	0.5297	0.1031	158.3	11	6/8
#126	oxysterol binding protein [Homo sapiens]					36.5735	4505531		6 (0 3 1 1 1)
	0.08	K.VEDLSTCNDLIAK.H	1421.6	1	1.2377	0.1247	232.3	3	9/24
	7.56	K.VEDLSTCNDLIAK.H	1421.6	1	1.1836	0.0186	154.4	5	8/24
	11.81	K.VEDLSTCNDLIAK.H	1421.6	1	1.0526	0.0972	133.9	77	7/24
	20.74 - 20.80	R.GATVLPANTPGNVGSGK.D	1540.7	2	1.8997	0.5029	196	74	14/32
	52.56	K.VEDLSTCNDLIAK.H	1421.6	1	1.0419	0.0932	86.3	121	5/24
	85.15 - 85.21	K.VEDLSTCNDLIAK.H	1421.6	1	1.7557	0.0686	250	20	12/24
#127	A56715 calcium receptor (clone phPCaR-4.0) - human					36.2885	1362761		4 (2 2 0 0 0)
	9.67	K.VHPR.K	508.597	1	0.6968	0.0075	84.8	6	3/6	16
	9.79	K.VHPR.K	508.597	1	0.834	0.3446	144.8	10	4/6	16
	9.82	K.VHPR.K	508.597	1	1.1045	0.2286	179.5	5	4/6	16
	10.04	K.VHPR.K	508.597	1	0.7222	0.3432	94.1	42	3/6	16
#128	T cell receptor beta variable region [Homo sapiens]					36.2791	16566908		5 (2 1 1 0 1)
	83.83	R.KTRYFGPGTRLLVL.-	1621.95	1	1.2457	0.0287	160.1	19	8/26
	97.66	R.KTRYFGPGTRLLVL.-	1621.95	1	1.174	0.1035	139.8	116	8/26
	101.97	R.KTRYFGPGTRLLVL.-	1621.95	1	0.8965	0.1296	71.4	109	5/26
	104.22	R.KTRYFGPGTRLLVL.-	1621.95	1	0.8659	0.0016	65.9	74	5/26
	111.00	R.KTRYFGPGTRLLVL.-	1621.95	1	0.8927	0.3068	42.9	59	4/26
#129	EL3B_HUMAN Elastase IIIB precursor (Protease E)					36.2569	14195655		6 (0 3 1 1 1)
	65.21	-.MMLR.L	550.762	1	0.5724	0.0125	81.8	117	3/6	15
	65.39 - 65.42	-.MMLR.L	550.762	1	0.6384	0.1762	95.3	164	3/6	15
	69.02	-.MMLR.L	550.762	1	0.6562	0.1172	88.2	95	3/6	15
	69.05 - 69.08	-.MMLR.L	550.762	1	0.6371	0.1969	82.5	77	3/6	15
	69.12	-.MMLR.L	550.762	1	0.5221	0.3299	68.8	88	3/6	15
	72.30 - 72.33	-.MMLR.L	550.762	1	0.5061	0.3178	140.6	48	3/6	15
#130	envelope glycoprotein [Human immunodeficiency virus 1]					36.2569	27922963		6 (0 3 1 1 1)
	65.21	K.MMIR.S	550.762	1	0.5724	0.124	81.8	117	3/6	14
	65.39 - 65.42	K.MMIR.S	550.762	1	0.6384	0.1153	95.3	164	3/6	14
	69.02	K.MMIR.S	550.762	1	0.6562	0.0807	88.2	95	3/6	14
	69.05 - 69.08	K.MMIR.S	550.762	1	0.6371	0.1739	82.5	77	3/6	14
	69.12	K.MMIR.S	550.762	1	0.5221	0.3324	68.8	88	3/6	14
	72.30 - 72.33	K.MMIR.S	550.762	1	0.5061	0.2241	140.6	48	3/6	14
#131	hypothetical protein FLJ10330 [Homo sapiens]					36.1905	8922358		5 (1 2 1 1 0)
	35.67 - 35.77	R.GLERRRSRSRER.H	1558.74	2	1.1673	0.1118	29.8	106	10/22	1
	36.23	R.DRDYDKERGNEREK.E	1810.86	2	1.0745	0.1571	47.3	24	10/26	1
	63.82	R.EGHGSSSFDR.E	1079.06	1	1.0739	0.1378	172.3	92	8/18	2
	63.87	R.EGHGSSSFDR.E	1079.06	1	1.152	0.0128	220.5	18	9/18	2
	66.20	R.SFLTK.L	595.711	1	0.5895	0.0026	49.6	88	3/8	6
#132	cervical cancer homeoprotein 103 [Homo sapiens]					36.164	23451635		4 (3 0 1 0 0)
	83.86	R.AGKSPLVTVFKSGK.R	1419.69	1	1.7248	0.1729	248	34	11/26
	106.91	R.AGKSPLVTVFKSGK.R	1419.69	1	1.1188	0.2021	214.6	12	9/26
	112.59	R.AGKSPLVTVFKSGK.R	1419.69	1	1.1967	0.042	81.3	180	6/26
	114.83	R.AGKSPLVTVFKSGK.R	1419.69	1	1.1508	0.1061	184.6	18	9/26
#133	axonemal heavy chain dynein type 3 [Homo sapiens]					36.1066	24308169		7 (1 2 0 1 3)
	6.92	K.ELVSLIEFLKK.S	1319.62	1	0.8211	0.1	108.1	116	6/20
	9.37	K.ELVSLIEFLKK.S	1319.62	1	0.9138	0.1841	99.5	137	6/20
	30.95 - 31.03	K.IFSSIVDWHFGKGFDVMFLR.Y	2402.8	2	2.1323	0.096	116.9	148	12/38
	47.32 - 47.38	K.VVAPK.R	513.653	1	0.7672	0.0995	247	4	5/8
	83.22	K.ELVSLIEFLKK.S	1319.62	1	1.1546	0.0649	198.4	57	9/20
	84.46	K.ELVSLIEFLKK.S	1319.62	1	0.9438	0.1055	200.8	96	9/20
	99.71	K.ETVPFIQKIYPANAK.G	1720.01	1	0.6868	0.3342	58.4	100	4/28
#134	endophilin B1 [Homo sapiens]					36.0978	8118530		4 (3 0 1 0 0)
	65.50	K.ECSGSR.K	638.675	1	0.8881	0.119	226.4	4	7/10	3
	65.53	K.ECSGSR.K	638.675	1	1.0307	0.0934	161	15	6/10	3
	65.56 - 65.59	K.ECSGSR.K	638.675	1	1.0083	0.0739	208.5	4	7/10	3
	67.28	K.AECTK.I	551.637	1	0.6143	0.0603	118.8	61	4/8	2
#135	Human Serum Albumin					36.09	4389275		4 (3 0 1 0 0)
	18.62	K.YICENQDSISSK.L	1387.5	2	1.7999	0.142	302.9	18	13/22	12
	18.67	K.YICENQDSISSK.L	1387.5	2	1.353	0.07	227.8	70	11/22	12
	18.70 - 18.71	K.YICENQDSISSK.L	1387.5	2	1.7595	0.1716	242.1	27	12/22	12
	19.55 - 19.61	K.LVTDLTK.V	789.941	1	1.7181	0.1434	370.3	1	9/12	12
#136	hypothetical protein XP_353492 [Homo sapiens]					36.0775	37539839		7 (1 2 0 1 3)
	3.65	R.GLHGCVLVVPK.T	1122.41	1	0.9271	0.1097	109.9	73	8/20
	81.69	R.GLHGCVLVVPK.T	1122.41	1	1.1428	0.0026	116.1	172	9/20
	81.74 - 81.78	R.GLHGCVLVVPK.T	1122.41	1	0.944	0.2402	138.4	93	11/20
	81.96	R.GLHGCVLVVPK.T	1122.41	1	1.0709	0.1951	135.9	128	10/20
	87.15	R.GLHGCVLVVPK.T	1122.41	1	0.7908	0.3159	120.8	92	8/20
	102.01	R.GLHGCVLVVPK.T	1122.41	1	0.85	0.1416	114.1	66	8/20
	105.60	R.GLHGCVLVVPK.T	1122.41	1	0.9735	0.2199	91.8	203	7/20
#137	envelope glycoprotein [Human immunodeficiency virus type 1]					36.0742	1622856		7 (0 2 2 1 2)
	0.51	K.NKTIVFSQPS.-	1121.27	1	0.9208	0.0455	61.1	206	6/18	1
	4.06	K.NKTIVFSQPS.-	1121.27	1	0.9404	0.2531	102.8	109	6/18	1
	81.69	K.NKTIVFSQPS.-	1121.27	1	0.9947	0.1324	129.7	114	9/18	1
	106.37	K.NKTIVFSQPS.-	1121.27	1	0.6986	0.2308	86.1	206	6/18	1
	106.47	K.NKTIVFSQPS.-	1121.27	1	0.9054	0.2034	76.8	186	7/18	1
	106.59	K.NKTIVFSQPS.-	1121.27	1	1.015	0.1403	110.5	164	7/18	1
	112.18	K.NKTIVFSQPS.-	1121.27	1	0.8399	0.1048	122.6	70	7/18	1
#138	immunoglobulin mu heavy chain variable region [Homo sapiens]					36.0722	15777318		6 (1 2 1 0 2)
	11.04	K.SRVTISVDTSEK.Q	1322.45	1	0.8829	0.0503	71.5	157	5/22	1
	42.96	K.SRVTISVDTSEK.Q	1322.45	1	1.2231	0.0308	181.6	17	8/22	1
	100.77	K.SRVTISVDTSEK.Q	1322.45	1	1.1031	0.2215	86.7	192	6/22	1
	101.01	K.SRVTISVDTSEK.Q	1322.45	1	1.0825	0.177	95.8	156	7/22	1
	110.24 - 110.25	K.SRVTISVDTSEK.Q	1322.45	1	1.405	0.2077	147.9	102	8/22	1
	113.52 - 113.56	K.SRVTISVDTSEK.Q	1322.45	1	1.1204	0.1534	115	138	7/22	1
#139	Similar to zinc finger protein 345 [Homo sapiens]					36.0598	15929979		4 (3 0 1 0 0)
	39.99	R.SNLVEHGQFHTDEKPYICEKCGKAFR.R	3038.41	2	0.8278	0.0036	69.5	16	8/50	3
	43.76	R.KTHTGEKPYKCK.E	1420.66	1	1.1968	0.0763	89.9	199	6/22	9
	50.24	R.KTHTGEKPYKCK.E	1420.66	1	0.9172	0.1094	57.8	206	5/22	9
	58.49	R.YGSALK.A	638.736	1	0.5024	0.1122	96.6	80	4/10	4
#140	similar to hypothetical protein MGC13138 [Homo sapiens]					36.0442	21699074		4 (2 2 0 0 0)
	14.36	R.KAPVK.E	542.695	1	0.6092	0.0145	132.3	17	5/8	16
	54.15 - 54.21	R.AQPPK.N	540.635	1	0.5241	0	75.3	36	3/8	4
	66.91 - 66.97	R.ALYR.D	522.62	1	0.5517	0.099	27.4	54	2/6	99
	68.10 - 68.16	R.SCSGGR.R	566.612	1	0.8851	0.0705	366.7	1	7/10	1
#141	tudor repeat associator with PCTAIRE 2 [Homo sapiens]					34.3164	24307951		5 (2 1 0 1 1)
	8.03	K.SKAYK.L	596.699	1	0.5379	0.0963	31.4	85	2/8
	26.83	K.IEDYFHCK.H	1055.19	1	0.5466	0.2732	70	213	5/14	1
	66.11	K.SKAYK.L	596.699	1	0.5803	0	65.4	34	3/8
	69.22 - 69.30	K.PPASYTYK.M	927.036	1	0.8798	0.3235	365.6	7	9/14
	86.79 - 86.80	K.AFEEMYKVK.F	1145.35	1	0.9159	0.0774	193.1	188	8/16
#142	LMA1_HUMAN Laminin alpha-1 chain precursor (Laminin A chain)					34.2303	126363		6 (1 1 2 0 2)
	3.65	K.ENVEGKACDR.C	1121.21	1	0.7783	0.1789	105	90	6/18	2
	63.73	R.GKLPAGSDRGPR.P	1211.36	1	0.9382	0.2437	90.5	117	8/22	2
	76.53	R.SRVVRR.G	772.923	1	0.5701	0.315	49.8	108	3/10	3
	94.40	R.NAVDLVYR.A	950.074	1	1.0511	0.1469	226.2	5	9/14	2
	94.43 - 94.45	R.NAVDLVYR.A	950.074	1	0.8304	0.0399	96.2	242	6/14	2
	96.56	K.ENVEGKACDR.C	1121.21	1	1.0506	0.1948	134.6	65	9/18	2
#143	Homo sapiens glyceraldehyde-3-phosphate dehydrogenase [synthetic constru					34.1996	30584593		4 (3 0 0 1 0)
	9.77	K.TVDGPSGK.L	760.816	1	0.7123	0.1875	100.7	73	5/14	2
	9.86 - 9.88	K.TVDGPSGK.L	760.816	1	1.1214	0.3039	155	69	6/14	2
	10.06	K.TVDGPSGK.L	760.816	1	0.5553	0.3555	187.8	26	6/14	2
	26.29 - 26.35	R.GALQNIIPASTGAAK.A	1412.62	2	3.9925	0.378	668.6	1	20/28	2
#144	Homo sapiens ATP synthase, H+ transporting, mitochondrial F1 complex, al					34.1771	30585339		4 (3 0 0 1 0)
	24.77 - 24.85	R.ILGADTSVDLEETGR.V	1576.69	2	3.5423	0.461	1734.7	1	20/28	3
	41.34	R.EVAAFAQFGSDLDAATQQLLSR.G	2339.55	2	2.4949	0.3856	659.4	1	19/42	6
	41.40	R.EVAAFAQFGSDLDAATQQLLSR.G	2339.55	2	3.1857	0.4704	1123.8	1	21/42	6
	93.20	R.AGLVSR.N	602.707	1	0.6278	0.0958	101.6	81	5/10	3
#145	ligase III, DNA, ATP-dependent isoform alpha [Homo sapiens]					34.1765	7710126		4 (2 1 1 0 0)
	57.89	K.HDLKMNSGAK.H	1101.26	1	0.8509	0.0437	41.4	4	4/18	1
	64.28 - 64.30	R.GTAGCK.K	536.626	1	0.6521	0.1488	123.9	90	4/10	2
	73.42	K.HDLKMNSGAK.H	1101.26	1	0.7241	0.1519	35.2	150	3/18	1
	73.64	K.HDLKMNSGAK.H	1101.26	1	0.5879	0.1471	60.7	31	4/18	1
#146	unnamed protein product [Homo sapiens]					34.1709	34527704		6 (2 0 1 1 2)
	3.36	K.SRVTISVDESK.N	1221.34	1	1.1513	0.0557	142.7	109	7/20
	3.74	K.SRVTISVDESK.N	1221.34	1	0.6154	0.2253	36.4	189	5/20
	4.65	K.SRVTISVDESK.N	1221.34	1	0.7642	0.1142	91.9	70	6/20
	82.51	K.SRVTISVDESK.N	1221.34	1	1.0389	0.1109	224.7	44	10/20
	101.40	K.SRVTISVDESK.N	1221.34	1	0.9428	0.1338	165.3	10	8/20
	107.76	K.SRVTISVDESK.N	1221.34	1	0.9101	0.0322	146.2	15	7/20
#147	Cyclin-dependent kinase inhibitor 1A [Homo sapiens]					34.1632	12804965		5 (1 1 2 1 0)
	0.12 - 0.15	R.QNPCGSKACRR.L	1220.41	1	1.2726	0.1014	131.9	103	7/20	5
	6.98	R.QNPCGSKACRR.L	1220.41	1	0.9504	0.0484	116.4	17	6/20	5
	61.03	R.QNPCGSKACRR.L	1220.41	1	0.9532	0.1795	237.2	3	7/20	5
	97.86	R.QNPCGSKACRR.L	1220.41	1	1.1425	0.0762	187.9	12	8/20	5
	107.73	R.QNPCGSKACRR.L	1220.41	1	0.8357	0.1736	93.2	69	6/20	5
#148	gap junction protein, alpha 7, 45kDa (connexin 45); gap junction protei					34.1571	4885169		4 (2 1 1 0 0)
	72.11	K.STASSK.S	580.612	1	1.0986	0.1518	151.3	34	6/10
	72.16	K.STASSK.S	580.612	1	1.1171	0.1149	197.5	27	6/10
	72.19 - 72.22	K.STASSK.S	580.612	1	1.2107	0.1549	170.5	20	6/10
	82.03	R.DSLNSK.R	663.701	1	0.6215	0.1282	63.6	137	4/10
#149	nicotinic acetylcholine receptor delta polypeptide precursor [Homo sapi					34.137	4557461		5 (2 0 1 2 0)
	81.86	K.ELRPVAHK.E	950.121	1	0.8257	0.1067	237.8	7	8/14
	81.90	K.ELRPVAHK.E	950.121	1	0.8119	0.1584	157.5	43	7/14
	85.01 - 85.07	K.ELRPVAHK.E	950.121	1	0.7924	0.1546	68.6	226	7/14
	97.88	K.ELRPVAHK.E	950.121	1	0.7483	0.0419	156.1	120	6/14
	98.12	K.ELRPVAHK.E	950.121	1	0.6763	0.1229	123	91	6/14
#150	similar to protein phosphatase 1, regulatory (inhibitor) subunit 2 [Ho					34.1073	37545533		4 (2 1 1 0 0)
	83.86	K.KVKPSLLCENMR.L	1418.76	1	1.3069	0.2501	279.7	23	10/22
	103.12	K.KVKPSLLCENMR.L	1418.76	1	1.2708	0.134	209.2	7	9/22
	105.24	K.KVKPSLLCENMR.L	1418.76	1	1.1121	0.1249	250.7	2	10/22
	112.59	K.KVKPSLLCENMR.L	1418.76	1	1.1465	0.0941	114.2	52	7/22
#151	T51869 hypothetical protein DKFZp547C074.1 - human (fragment)					34.0916	25482481		4 (3 0 0 1 0)
	8.09 - 8.12	R.GEGSSR.W	592.583	1	0.6573	0.0861	257.5	1	8/10
	66.20	R.GEGSSR.W	592.583	1	0.591	0.0026	72	28	5/10
	66.35	R.GEGSSR.W	592.583	1	0.8238	0.11	122.8	14	7/10
	72.82 - 72.88	R.GEGSSR.W	592.583	1	0.5149	0.1051	136.9	12	6/10
#152	hypothetical protein [Homo sapiens]					34.0861	5541865		6 (2 0 1 1 2)
	10.15	K.EGIAK.N	517.599	1	0.8201	0.0985	263.3	6	6/8	5
	21.90	R.KDKGRQKTTR.S	1218.39	2	1.7229	0.0294	426.3	41	11/18	2
	35.78 - 35.84	K.VPKEKGLSSHVEVVEK.E	1766.03	2	1.0446	0.0891	25.2	52	12/30	2
	70.97 - 71.03	R.FESDR.D	653.664	1	0.8706	0.1721	150.5	49	6/8	1
	74.99 - 75.03	K.NYCSLR.D	755.866	1	0.7684	0.2828	108.7	210	4/10	3
	75.12	K.NYCSLR.D	755.866	1	0.7415	0.2165	131.8	49	5/10	3
#153	myosin, heavy polypeptide 7, cardiac muscle, beta [Homo sapiens]					34.0831	4557773		5 (1 1 2 1 0)
	10.74 - 10.76	R.GVLAR.M	515.629	1	1.2266	0.0505	135.4	16	5/8	5
	10.80	R.GVLAR.M	515.629	1	0.8118	0.0276	100.7	29	4/8	5
	67.77 - 67.83	K.EMASMK.E	696.861	1	0.8359	0.1271	216.5	15	7/10	3
	70.85 - 70.91	K.EMASMK.E	696.861	1	0.7957	0.0868	110.6	75	6/10	3
	74.00	K.EMASMK.E	696.861	1	0.7782	0.095	109.2	83	4/10	3
#154	thyroid hormone receptor interactor 12; thyroid receptor interacting p					34.0665	10863903		4 (2 1 1 0 0)
	28.44	R.GVKRSASPDYNR.T	1350.47	2	0.871	0.0201	130.1	19	6/22
	50.33	R.QMLFYVTAFDRDRAMQRLLDTNPEINQSDSQDSR.V	4063.44	3	1.3296	0.0577	233.6	137	20/132
	86.28	R.SASSPSPRRSSR.E	1275.36	1	1.0913	0.0876	166.9	8	9/22
	86.37 - 86.43	R.SASSPSPRRSSR.E	1275.36	1	1.0302	0.117	89.3	121	7/22
#155	HDCGC21P [Homo sapiens]					34.0557	8489017		5 (1 1 2 1 0)
	13.31	R.EEYSK.S	655.677	1	0.7602	0.1027	180.5	22	5/8
	69.03	K.SPGLSQTK.A	817.911	1	0.9015	0.2521	63.3	178	5/14
	69.13 - 69.15	K.SPGLSQTK.A	817.911	1	1.0185	0.0868	65.4	146	5/14
	69.21	K.SPGLSQTK.A	817.911	1	0.9524	0.0588	68.3	213	5/14
	89.86	K.SPGLSQTK.A	817.911	1	1.1136	0.2322	123.5	35	7/14
#156	dedicator of cytokinesis 4 [Homo sapiens]					34.0498	29568109		4 (2 1 1 0 0)
	63.11	K.LYDLHLK.A	902.073	1	0.9966	0.2079	186	60	6/12	3
	67.11	R.GAHIR.F	553.638	1	0.8169	0.1206	142.5	7	4/8	1
	72.14	R.GAHIR.F	553.638	1	0.5344	0.1326	136.5	52	4/8	1
	73.35 - 73.41	R.GAHIR.F	553.638	1	0.5296	0	71	56	3/8	1
#157	phosphoprotein [Human respiratory syncytial virus]					32.354	18042107		5 (1 1 2 0 1)
	85.00	K.MAKDTSDEVSLNPTSK.K	1723.88	1	1.4539	0.1034	142.8	33	8/30	3
	85.30 - 85.35	K.MAKDTSDEVSLNPTSK.K	1723.88	1	1.2915	0.1008	182.8	13	10/30	3
	86.12	K.MAKDTSDEVSLNPTSK.K	1723.88	1	1.3789	0.2338	147.1	93	9/30	3
	98.05 - 98.06	K.MAKDTSDEVSLNPTSK.K	1723.88	1	1.1497	0.1227	201.2	4	10/30	3
	99.71	K.MAKDTSDEVSLNPTSK.K	1723.88	1	0.7374	0.3191	106.5	10	6/30	3
#158	ubiquitin activating enzyme E1 [Homo sapiens]					32.1923	35830		4 (3 0 0 0 1)
	39.35	R.IYDDDFFQNLDGVANALDNVDAR.M	2601.72	2	1.6772	0.3163	280.4	2	13/44	3
	39.41 - 39.43	R.IYDDDFFQNLDGVANALDNVDAR.M	2601.72	2	3.8454	0.5281	308.5	2	15/44	3
	39.49	R.IYDDDFFQNLDGVANALDNVDAR.M	2601.72	2	1.0559	0.0057	119.4	29	9/44	3
	91.02 - 91.08	R.CVYYR.K	703.833	1	0.7394	0.2844	92.5	154	5/8	4
#159	pol polyprotein [Human immunodeficiency virus type 1]					32.1909	15865634		4 (2 1 0 1 0)
	83.49	K.TTVLVGPTPVNVIGR.N	1523.8	1	1.6888	0.0082	145.9	9	9/28
	83.61 - 83.63	K.TTVLVGPTPVNVIGR.N	1523.8	1	1.713	0.1149	128.6	103	9/28
	83.67	K.TTVLVGPTPVNVIGR.N	1523.8	1	2.0726	0.0043	162.5	6	10/28
	90.64	K.TTVLVGPTPVNVIGR.N	1523.8	1	1.368	0.0921	176.3	65	10/28
#160	leucine aminopeptidase; peptidase S [Homo sapiens]					32.1673	7705688		6 (0 1 3 1 1)
	0.67 - 0.69	K.DEVPYLRKGMTGR.P	1522.76	1	1.0514	0.0868	131.3	34	8/24	2
	12.21	K.DEVPYLRKGMTGR.P	1522.76	1	0.9991	0.1025	104.3	30	6/24	2
	100.43 - 100.48	K.DEVPYLRKGMTGR.P	1522.76	1	1.4463	0.1913	133.1	82	8/24	2
	101.31	K.DEVPYLRKGMTGR.P	1522.76	1	1.0918	0.1438	137.3	79	7/24	2
	101.70 - 101.71	K.DEVPYLRKGMTGR.P	1522.76	1	1.2774	0.1566	68.6	195	5/24	2
	108.10	K.DEVPYLRKGMTGR.P	1522.76	1	0.977	0.1821	92.1	49	6/24	2
#161	unnamed protein product [Homo sapiens]					32.1591	34528631		5 (1 1 1 2 0)
	43.76	R.DAAPRRVLVPAVR.R	1420.69	1	1.1718	0.0817	138.8	51	8/24
	89.88	R.DAAPRRVLVPAVR.R	1420.69	1	1.5832	0.2083	192.5	76	11/24
	90.15 - 90.16	R.DAAPRRVLVPAVR.R	1420.69	1	1.656	0.1063	175.3	129	11/24
	97.42 - 97.44	R.DAAPRRVLVPAVR.R	1420.69	1	1.4297	0.2772	154.4	183	10/24
	97.53 - 97.54	R.DAAPRRVLVPAVR.R	1420.69	1	1.6365	0.0012	199.4	72	12/24
#162	ZAP3_HUMAN Nuclear protein ZAP3 (ZAP113)					32.1472	19860244		6 (0 2 1 2 1)
	20.19 - 20.21	R.DYGR.P	510.523	1	0.6751	0.1276	59	97	3/6	23
	65.54	R.AQSYR.D	624.669	1	0.9014	0.0766	96.6	40	4/8	5
	73.53 - 73.59	R.GEGSR.D	505.505	1	0.7202	0.0645	132.9	5	6/8	16
	80.26	R.DFRDR.G	708.746	1	0.8905	0.1485	77.4	68	3/8	5
	80.32 - 80.33	R.DFRDR.G	708.746	1	0.9419	0.0484	122.3	22	4/8	5
	90.58	R.ERLSDR.W	775.834	1	0.981	0.0361	147.1	23	6/10	2
#163	immunoglobulin heavy chain variable region [Homo sapiens]					32.1238	8810133		8 (0 1 1 3 3)
	0.27	K.SRVTMSVDTPK.N	1221.41	1	0.838	0.1462	115.8	44	6/20
	3.36	K.SRVTMSVDTPK.N	1221.41	1	1.0872	0.0923	357.8	3	11/20
	60.98	K.SRVTMSVDTPK.N	1221.41	1	0.7514	0.1783	214	3	8/20
	86.14 - 86.21	K.SRVTMSVDTPK.N	1221.41	1	1.3621	0.2233	388.1	2	13/20
	97.80	K.SRVTMSVDTPK.N	1221.41	1	1.0295	0.1061	195.2	16	9/20
	101.40	K.SRVTMSVDTPK.N	1221.41	1	1.0108	0.0951	193	5	9/20
	105.46	K.SRVTMSVDTPK.N	1221.41	1	0.8208	0.1817	246.8	5	9/20
	113.08	K.SRVTMSVDTPK.N	1221.41	1	0.7884	0.1762	302.1	4	9/20
#164	pol protein [Human immunodeficiency virus type 1]					32.1109	27449808		5 (0 3 1 0 1)
	85.00	K.XIGTVLVGXTPVNXVGR.N	1722.11	1	1.3035	0.1311	217	4	10/32
	85.30 - 85.35	K.XIGTVLVGXTPVNXVGR.N	1722.11	1	1.169	0.1014	257.8	2	13/32
	85.41	K.XIGTVLVGXTPVNXVGR.N	1722.11	1	1.1717	0.1855	229.9	14	11/32
	97.95 - 97.98	K.XIGTVLVGXTPVNXVGR.N	1722.11	1	1.4906	0.1577	229.2	9	12/32
	98.05 - 98.06	K.XIGTVLVGXTPVNXVGR.N	1722.11	1	1.2451	0.0479	170.2	13	10/32
#165	UL97 protein [human herpesvirus 5]					32.0957	15919307		4 (1 2 1 0 0)
	22.23 - 22.30	K.MSSCR.V	583.706	1	0.9077	0.1118	120.8	31	4/8	27
	46.98	K.LACIDSYRR.A	1097.27	1	0.7063	0.0556	29.8	70	4/16	26
	50.69	K.MSSCR.V	583.706	1	0.6095	0.0113	72.3	24	4/8	27
	50.76 - 50.79	K.MSSCR.V	583.706	1	0.6815	0.1148	93	2	4/8	27
#166	Hypothetical protein [Human herpesvirus 7]					32.0787	9628735		5 (1 0 3 1 0)
	65.21	R.SSPFL.-	550.627	1	0.5078	0.1549	107.5	53	4/8
	69.02	R.SSPFL.-	550.627	1	0.7138	0.0515	145.9	27	4/8
	69.05 - 69.08	R.SSPFL.-	550.627	1	0.6194	0.2003	136.2	25	4/8
	77.48	K.DFVLSR.S	736.84	1	0.8799	0.0466	216.1	42	5/10
	77.51 - 77.52	K.DFVLSR.S	736.84	1	0.9135	0.0494	254.6	26	6/10
#167	unnamed protein product [Homo sapiens]					32.0778	34529601		4 (3 0 0 0 1)
	16.57 - 16.61	R.LQAIK.L	572.721	1	1.3272	0	315.8	2	6/8	7
	19.66 - 19.67	K.QDFPDIRQK.P	1147.27	2	1.557	0.2807	588.9	53	12/16
	39.06 - 39.07	R.PSSCSTR.N	737.806	1	0.9628	0.0915	238.9	16	7/12
	104.45 - 104.51	K.EIANNIDTMAK.A	1220.38	1	1.1732	0.0078	118.5	100	8/20
#168	toll-like receptor 7 [Homo sapiens]					32.0546	7706093		4 (2 1 0 1 0)
	9.17	R.SCRFK.N	640.779	1	0.6699	0.3042	71	46	3/8	1
	9.65	K.IQMIQK.T	760.969	1	0.6929	0.0697	122.4	57	5/10	1
	62.34	K.GYQR.L	523.565	1	0.5479	0.0131	53.6	92	3/6	10
	78.68 - 78.74	K.SLKILRIR.G	999.279	1	0.7181	0.157	94.8	135	8/14	1
#169	recoverin [Homo sapiens]					32.0511	4506459		5 (1 1 2 0 1)
	72.39	-.MGNSK.S	536.626	1	0.941	0.2168	144.3	16	5/8
	72.42	-.MGNSK.S	536.626	1	1.0213	0.1386	131.7	20	5/8
	72.92 - 72.95	-.MGNSK.S	536.626	1	0.8766	0.11	184.5	7	6/8
	73.19	-.MGNSK.S	536.626	1	0.923	0.0622	138.6	20	5/8
	73.32	-.MGNSK.S	536.626	1	0.8944	0.0478	173.4	24	5/8
#170	Similar to S.cerevisiae SEC7 protein (A31068) [Homo sapiens]					30.7217	20521858		4 (0 3 1 0 0)
	2.67 - 2.72	R.ENPR.L	515.543	1	1.0796	0.1469	224.6	6	5/6	23
	13.77	R.ENPR.L	515.543	1	0.74	0.1367	160.5	16	4/6	23
	22.46 - 22.52	R.LSELLR.K	730.877	1	1.3717	0.0573	112.5	129	6/10	14
	33.73 - 33.80	R.EGWKNIMEAMLQLFRAQLLPK.A	2518.04	2	2.2342	0.6114	126.9	33	12/40	2
#171	H2A histone family, member J isoform 2 [Homo sapiens]					30.2541	29553970		3 (3 0 0 0 0)
	37.87 - 37.94	K.VTIAQGGVLPNIQAVLLPK.K	1932.34	2	4.7229	0.4759	641.8	1	20/36	11
	37.95 - 37.97	K.VTIAQGGVLPNIQAVLLPK.K	1932.34	2	5.083	0.5479	1123.8	1	23/36	11
	40.28	K.VTIAQGGVLPNIQAVLLPK.K	1932.34	2	3.4419	0.3728	956.6	1	21/36	11
#172	ATP-dependant DNA helicase II; X-ray repair complementing defective re					30.2478	10863945		3 (3 0 0 0 0)
	39.93	R.HLMLPDFDLLEDIESK.I	1916.19	2	3.0573	0.4858	749.5	1	19/30
	40.87 - 40.93	K.DKPSGDTAAVFEEGGDVDDLLDMI.-	2510.67	2	4.8676	0.6358	793.5	1	19/46	1
	42.04 - 42.10	K.YAPTEAQLNAVDALIDSMSLAK.K	2322.62	2	4.9571	0.6324	909.1	1	20/42	1
#173	myeloid/lymphoid or mixed-lineage leukemia 3; ALR-like protein [Homo s					30.2478	10864041		6 (0 1 2 2 1)
	8.89	K.SSQYR.K	640.669	1	0.5904	0.1423	129.1	49	4/8	8
	16.35 - 16.38	K.LEEQNGSK.V	904.946	1	1.575	0.1323	219.6	89	8/14	5
	24.20 - 24.26	K.SLGLSR.S	632.733	1	0.5545	0.186	276.4	26	7/10	3
	76.88 - 76.89	K.SNVYLAR.S	822.933	1	0.9955	0.1697	139.7	46	6/12	5
	77.46	K.SNVYLAR.S	822.933	1	1.1051	0.0594	102	85	5/12	5
	102.58	K.DLTLLNKDSRESTK.R	1620.79	1	0.8338	0.3019	123.4	8	6/26	4
#174	cofilin 1 (non-muscle) [Homo sapiens]					30.2135	5031635		3 (3 0 0 0 0)
	20.44 - 20.47	K.HELQANCYEEVKDR.C	1734.87	2	3.5873	0.4785	1248.4	1	20/26	1
	29.86	K.LGGSAVISLEGKPL.-	1341.58	2	3.7481	0.4577	1157.1	1	20/26
	29.89 - 29.94	K.LGGSAVISLEGKPL.-	1341.58	2	4.2698	0.4808	944.6	1	20/26
#175	A Chain A, Crystal Structure Of Calcium-Free (Or Apo) Human S100a6; Cys3met Mu					30.2037	20664042		3 (3 0 0 0 0)
	50.81 - 50.82	R.NKDQEVNFQEYVTFLGALALIYNEALKG.-	3189.56	2	3.7774	0.5555	357.7	1	15/54	1
	50.87 - 50.90	R.NKDQEVNFQEYVTFLGALALIYNEALKG.-	3189.56	2	4.0741	0.5793	541.4	1	19/54	1
	50.92	R.NKDQEVNFQEYVTFLGALALIYNEALKG.-	3189.56	3	1.2064	0.1319	249.1	35	21/108	1
#176	immunoglobulin heavy chain [Homo sapiens]					30.1965	7161103		5 (1 0 2 2 0)
	84.97	K.SRVTISGDASK.N	1121.23	1	1.1412	0.0736	184	8	10/20
	103.35	K.SRVTISGDASK.N	1121.23	1	0.9149	0.0995	85.5	131	7/20
	103.45	K.SRVTISGDASK.N	1121.23	1	1.1085	0.1306	119.9	35	8/20
	110.45	K.SRVTISGDASK.N	1121.23	1	0.883	0.058	76.4	101	7/20
	112.11	K.SRVTISGDASK.N	1121.23	1	1.0011	0.2873	100.2	108	7/20
#177	DNA (cytosine-5-)-methyltransferase 1; DNA methyltransferase; DNA methy					30.1914	4503351		5 (1 0 2 2 0)
	64.18	R.ESASAK.I	592.622	1	0.8563	0.1006	181	1	7/10	2
	66.35	R.ESASAK.I	592.622	1	0.7294	0.1193	96.6	42	6/10	2
	66.66 - 66.75	R.ESASAK.I	592.622	1	0.7785	0.1859	72	47	5/10	2
	69.75 - 69.81	R.ESASAK.I	592.622	1	0.5023	0.019	92.8	92	5/10	2
	97.14 - 97.18	K.IKEEEAAKD.-	1033.12	1	0.7866	0.1572	92.6	91	6/16	2
#178	A Chain A, Human Heart L-Lactate Dehydrogenase H Chain, Ternary Complex With N					30.1884	13786847		3 (3 0 0 0 0)
	18.15 - 18.21	K.IVADKDYSVTANSK.I	1511.66	2	3.4222	0.5931	1200.5	1	18/26	1
	18.82	K.LKDDEVAQLKK.S	1287.49	2	2.7075	0.3411	924.3	2	14/20	1
	18.85 - 18.89	K.LKDDEVAQLKK.S	1287.49	2	3.7687	0.2902	1600.3	1	18/20	1
#179	S09036 dnaK-type molecular chaperone HSPA6 - human					30.1783	87626		3 (3 0 0 0 0)
	19.63 - 19.64	K.ATAGDTHLGGEDFDNR.L	1676.68	2	3.5662	0.5135	820.9	1	17/30	12
	24.41 - 24.47	R.TTPSYVAFTDTER.L	1488.58	2	2.72	0.5091	608.1	1	19/24	18
	92.42 - 92.48	K.LLQDFFNGK.E	1082.23	1	0.6884	0.0112	54.6	236	6/16	8
#180	14-3-3 gamma protein [Homo sapiens]					30.1709	5726310		3 (3 0 0 0 0)
	17.11	R.VISSIEQK.T	904.044	1	1.3571	0.0999	280.4	16	10/14	7
	36.61 - 36.63	K.DSTLIMQLLR.D	1190.44	2	3.4186	0.2165	1280.6	2	15/18	15
	36.68	K.DSTLIMQLLR.D	1190.44	2	2.3305	0.1545	1163.4	10	13/18	15
#181	Homo sapiens S100 calcium binding protein A11 (calgizzarin) [synthetic c					30.1572	30584939		3 (3 0 0 0 0)
	41.52	K.TEFLSFMNTELAAFTK.N	1851.11	2	2.4	0.5345	672.4	1	14/30	3
	41.57	K.TEFLSFMNTELAAFTK.N	1851.11	2	2.6573	0.4274	681	1	15/30	3
	41.61	K.TEFLSFMNTELAAFTK.N	1851.11	2	3.1438	0.6293	861.4	1	16/30	3
#182	eukaryotic translation elongation factor 2; polypeptidyl-tRNA transloca					30.1549	4503483		3 (3 0 0 0 0)
	18.39	K.LDSEDKDKEGKPLLK.A	1715.93	2	2.9629	0.3576	419.2	6	15/28	1
	18.42 - 18.43	K.LDSEDKDKEGKPLLK.A	1715.93	2	3.098	0.3592	864.5	2	18/28	1
	41.58	K.DGAGFLINLIDSPGHVDFSSEVTAALR.V	2803.08	2	1.6848	0.3046	266.1	5	13/52	1
#183	Similar to Elongation factor 2b [Homo sapiens]					30.1505	19353009		3 (3 0 0 0 0)
	41.10	K.EGIPALDNFLDKL.-	1445.64	2	1.3586	0.3385	224.8	2	11/24	1
	41.13 - 41.15	K.EGIPALDNFLDKL.-	1445.64	2	3.01	0.5154	483.4	1	16/24	1
	41.32	K.EGIPALDNFLDKL.-	1445.64	2	1.4382	0.244	123.4	67	8/24	1
#184	similar to Heterogeneous nuclear ribonucleoprotein A1 (Helix-destabili					30.1329	37556028		3 (3 0 0 0 0)
	17.81	R.EDSQRPGAHLTVK.K	1438.57	2	2.3856	0.1724	485.9	1	16/24	10
	17.84 - 17.89	R.EDSQRPGAHLTVK.K	1438.57	2	2.6574	0.1657	495.3	4	16/24	10
	75.98	K.GGNFGGR.S	664.694	1	0.7267	0.108	71.5	14	4/12	13
#185	ninein-Lm isoform [Homo sapiens]					30.1321	21930287		5 (0 2 2 0 1)
	10.51	K.NELR.K	531.586	1	0.8977	0.1507	173	32	4/6	64
	16.40	K.EKLRSDLDKAEK.L	1432.61	2	1.7256	0.1866	594	44	12/22	10
	17.11	K.ETLKREK.T	904.047	1	1.171	0.1433	207.9	119	8/12	9
	20.10	K.TTSLVLTQEREMLEK.T	1779.05	2	1.187	0.096	233.3	50	11/28	9
	78.18 - 78.23	R.DICCLR.L	722.901	1	0.7217	0.1025	125.4	42	6/10	10
#186	A Chain A, Crystal Structure Of A DictyosteliumTETRAHYMENA CHIMERA Actin (Mutan					30.1247	7245526		3 (3 0 0 0 0)
	23.41 - 23.48	K.ELTALAPSTMK.I	1162.38	2	2.4884	0	666.8	1	15/20	1
	23.49 - 23.55	K.ELTALAPSTMK.I	1162.38	1	2.4939	0.4384	589	1	16/20	1
	53.31 - 53.37	K.MTQIMFETFNTPAMYVAIQAVLSLYASGR.T	3255.82	2	2.3075	0.0007	316.5	1	14/56	9
#187	cartilage intermediate layer protein [Homo sapiens]					30.0962	4502845		4 (2 0 1 1 0)
	5.37	R.QTMLTQSVRR.V	1220.43	1	1.0022	0.0479	120.6	33	6/18	2
	12.11	R.CTETR.S	609.677	1	0.6918	0.0168	113.7	73	5/8	3
	48.50 - 48.51	K.IVGPLEVNVR.S	1096.31	1	0.6735	0.047	60.8	46	5/18	2
	48.57	R.QTMLTQSVRR.V	1220.43	1	0.7585	0.2581	51.8	169	4/18	2
#188	H1 histone family, member 5 [Homo sapiens]					30.0943	4885381		3 (3 0 0 0 0)
	13.95 - 14.01	K.SLVSK.G	533.641	1	1.3295	0.0615	293.9	6	6/8	6
	24.57	R.KATGPPVSELITK.A	1341.58	2	1.8855	0.3795	249.9	29	14/24
[truncated: 17,376 more rows]

## Sheet: ESM_1d
Sample: HeLa IL1/CHX
[truncated: 21,725 more rows]
