# Supplementary material for: A Proteomic-Based Approach to Study the Mechanism of Cytotoxicity Induced by Interleukin-1α and Cycloheximide
Source: Chromatographia. 2017 Aug 30;81(1):47–56. doi: 10.1007/s10337-017-3382-3 (PMC5780535; doi:10.1007/s10337-017-3382-3)
Supplement: Supplementary file 2 — Supplementary material 2 (XLSX 22 kb) [file 10337_2017_3382_MOESM2_ESM.xlsx]

## Sheet: ESM_2
Article name: A proteomic-based approach to study the mechanism of cytotoxicity induced by interleukin-1α and cycloheximide
Journal name: Chromatographia
Author names: Katarzyna Macur, Jolanta Grzenkowicz-Wydra, Lucyna Konieczna, Jacek Bigda, Caterina Temporini, Sara Tengattini and Tomasz Bączek
Corresponding author affiliation and e-mail adress: Department of Pharmaceutical Chemistry, Medical University of Gdańsk, al. Hallera 107, 80-416 Gdańsk, Poland; e-mail: tbaczek@gumed.edu.pl
ESM 2. Identification details of the differentiating peptides of the investigated HeLa proteomes, detected in the HPLC-MS/MS analysis.
Protein	SwissProt ID	Swiss-Prot accesion number	Peptide sequence	Detected only in	Missed clavages	m/z	Charge	Xcorr
26S protease regulatory subunit 6A	PRS6A_HUMAN	P17980	PGDLVGVNK	HeLaK	0	899.03	1	2.13
40S ribosomal protein S20	RS20_HUMAN	P60866	LIDLHSPSEIVK	HeLaCHX	0	676.285	2	2.35
40S ribosomal protein S7	RS7_HUMAN	P62081	TLTAVHDAILEDLVFPSEIVGK	HeLaIL1/CHX	0	1184.86	2	3.21
60 kDa heat shock protein, mitochondrial	CH60_HUMAN	P10809	TALLDAAGVASLLTTAEVVVTEIPKEEK	HeLaIL1	1	1435.64	2	3.6
60S ribosomal protein L12	RL12_HUMAN	P30050	HSGNITFDEIVNIAR	HeLaIL1	0	843.925	2	4.35
60S ribosomal protein L21	RL21_HUMAN	P46778	TNGKEPELLEPIPYEFMA	HeLaCHX	1	1040.18	2	4.42
60S Ribosomal protein L5	RL5_HUMAN	P46777	HIMGQNVADYMR	HeLaCHX	0	718.33	2	2.72
60S ribosomal protein L7	RL7_HUMAN	P18124	TTHFVKGGDAGNREDQINR	HeLaK	2	1058.62	2	3.3
A Disintegrin and metalloproteinase domain-containing protein 2	ADAM2_HUMAN	Q99965	VLFLLSGLGGLR	HeLaCHX	0	623.27	2	2.31
A Disintegrin and metalloproteinase domain-containing protein 21	ADA21_HUMAN	Q9UKJ8	YVQDGIPCSDSAYCYQK	HeLaIL1/CHX	0	971.065	2	2.43
Aldo-keto reductase family 1 member C3	AK1C3_HUMAN	P42330	LNDGHFMPVLGFGTYAPPEVPR	HeLaCHX	0	1208.38	2	2.34
Argininosuccinate synthetase 1	ASSY_HUMAN	P00966	EQGYDVIAYLANIGQK	HeLaIL1	0	885.96	2	2.31
ATPase inhibitor, mitochondrial	ATIF1_HUMAN	Q9UII2	HHEEEIVHHKK	HeLaK	1	712.28	2	3.36
ATP-citrate synthase	ACLY_HUMAN	P53396	LGLVGVNLTLDGVK	HeLaIL1	0	700.33	2	2.23
Calnexin	CALX_HUMAN	P27824	APVPTGEVYFADSFDR	HeLaIL1	0	886.455	2	3.39
CD2-associated protein	CD2AP_HUMAN	Q9Y5K6	LQEEGWLEGELNGR	HeLaK	0	815.87	2	2.65
Chaperonin containing TCP1, subunit 2 (Beta), isoform CRA_c	TCPB_HUMAN	P78371	VQDDEVGDGTTSVTVLAAELLR	HeLaIL1/CHX	0	1145.24	2	3.95
Chaperonin containing TCP1, subunit 3 (Gamma)	TCPG_HUMAN	P49368	ISIPVDISDSDMMLNIINSSITTK	HeLaIL1	0	1305.01	2	2.51
Chaperonin containing TCP1, subunit 6A isoform a variant	TCPZ_HUMAN	P40227	VATAQDDITGDGTTSNVLIIGELLK	HeLaIL1/CHX	0	1273.41	2	3.61
Collagen alpha-1(III) chain	CO3A1_HUMAN	P02461	VFCNMETGETCISANPLNVPR	HeLaK	0	1148.82	2	2.7
Collagen alpha-2(XI) chain precursor	COBA2_HUMAN	P13942	GANEDELSPETSPYVK	HeLaCHX	0	868.91	2	2.24
Complement component 1 Q subcomponent-binding protein, mitochondrial	C1QBP_HUMAN	Q07021	VEEQEPELTSTPNFVVEVIK	HeLaIL1	0	1144.77	2	3.55
Complement component 1 Q subcomponent-binding protein, mitochondrial	C1QBP_HUMAN	Q07021	GVDNTFADELVELSTALEHQEYITFLEDLK	HeLaIL1	0	1147.91	3	4.27
DNA helicase B	HELB_HUMAN	Q8NG08	SVLNLLCEHSK	HeLaIL1	0	622.23	2	2.23
Endoplasmin	ENPL_HUMAN	P14625	DDEVDVDGTVEEDLGK	HeLaCHX	0	868.37	2	2.55
Extracellular sulfatase Sulf-2	SULF2_HUMAN	Q8IWU5	YYGQGSEACTCDSGDYK	HeLaIL1	0	924.46	2	2.31
Filamin-B	FLNB_HUMAN	O75369	LVSPGSANETSSILVESVTR	HeLaK	0	1024.12	2	2.6
Fructose-bisphosphate aldolase A	ALDOA_HUMAN	P04075	GILAADESTGSIAK	HeLaK	0	667.235	2	3.55
Glutathione S-transferase P	GSTP1_HUMAN	P09211	FQDGDLTLYQSNTILR	HeLaIL1	0	943.035	2	4.05
Heat shock protein HSP 90-alpha	HS90A_HUMAN	P07900	DLVILLYETALLSSGFSLEDPQTHANR	HeLaIL1	0	1502.67	2	3.69
Hepatoma-derived growth factor	HDGF_HUMAN	P51858	EAATLEVERPLPMEVEK	HeLaIL1	0	971.61	2	3.76
Heterogeneous nuclear ribonucleoprotein U	HNRPU_HUMAN	Q00839	LQAALDDEEAGGRPAMEPGNGSLDLGGDSAGR	HeLaIL1	0	1043.43	3	4.62
High mobility group protein B1	HMGB1_HUMAN	P09429	IKGEHPGLSIGDVAK	HeLaK	1	761.37	2	3.57
Histone H1.3	H13_HUMAN	P16402	ASGPPVSELITK	HeLaK	0	600.19	2	2.63
Histone H2B type 1-C	H2B1C_HUMAN	P62807	QVHPDTGISSK	HeLaK	0	585.135	2	2.34
Histone H2B type 1-C	H2B1C_HUMAN	P62807	AMGIMNSFVNDIFER	HeLaK	0	873.01	2	4.62
Homeodomain-interacting protein kinase 3	HIPK3_HUMAN	Q9H422	PMLQHPTYNISHPSGIVHQVPVGLNPR	HeLaIL1/CHX	0	1495.72	2	2.27
Hydroxyacyl-coenzyme A dehydrogenase, mitochondrial	HCDH_HUMAN	Q16836	FAGLHFFNPVPVMK	HeLaIL1	0	802.97	2	2.53
Immunoglobulin superfamily member 10	IGS10_HUMAN	Q6WRI0	LELLMLHSNGIHTIPDK	HeLaCHX	0	966.64	2	2.28
Keratin, type I cytoskeletal 16	K1C16_HUMAN	P02533	IIAATIENAQPILQIDNAR	HeLaIL1	0	1033.18	2	2.26
Keratin, type II cytoskeletal 7	K2C7_HUMAN	P08729	AKLEAAIAEAEER	HeLaIL1	1	701.275	2	3.41
Kinesin family member 13A	Q5JV47_HUMAN	Q5JV47	SFLNGYNCTVLAYGATGAGK	HeLaK	0	1004.62	2	2.3
Kynureninase	KYNU_HUMAN	Q16719	FTNLLTSILDSAETKN	HeLaIL1	1	884.48	2	3.21
La-related protein 1	LARP1_HUMAN	Q6PKG0	ADALMPQETQALK	HeLaIL1	0	708.815	2	2.47
Leucine-rich repeats and immunoglobulin-like domains protein 3	LRIG3_HUMAN	Q6UXM1	NVDGLTFQGLGALK	HeLaIL1	0	717.32	2	2.26
L-lactate dehydrogenase A chain	LDHA_HUMAN	P00338	GLYGIKDDVFLSVPCILGQNGISDLVK	HeLaIL1/CHX	1	1433.17	2	4.66
LRP1 protein	Q7Z7K9_HUMAN	Q7Z7K9	MLTPPLLLLLP	HeLaIL1/CHX	0	1221.62	1	1.9
Metalloproteinase TIKI1 precursor	TIKI1_HUMAN	Q86V40	LEESDIVPQLQVPVLDR	HeLaCHX	0	976.105	2	2.24
MHC lymphocyte antigen	Q9TP13_HUMAN	Q9TP13	TLFLLLSGALTLTETWA	HeLaIL1/CHX	0	926.09	2	2.36
Moesin	MOES_HUMAN	P26038	TANDMIHAENMR	HeLaCHX	0	702.285	2	2.59
Mutant desmin	Q45VM7_HUMAN	Q45VM7	VELQELNDR	HeLaIL1	0	558.605	2	2.9
Nesprin-2 beta 2	Q86YP9_HUMAN	Q86YP9	QSLMQCQDFHQLSQNLLLWLASAK	HeLaK	0	1402.62	2	2.76
Netrin receptor DCC	DCC_HUMAN	P43146	CEVIGEPMPTIHWQK	HeLaIL1	0	885.04	2	2.4
Neuroepithelial cell-transforming gene 1 protein	ARHG8_HUMAN	Q7Z628	GSSFTFLTPGPNCDFTLK	HeLaCHX	0	967.085	2	2.3
similar to nucleophosmin 1	similar to NPM_HUMAN	similar to P06748	DELHIVEAEAMNYKGSPIK	HeLaIL1	1	1073.21	2	4.81
similar to arachidonate 15-lipoxygenase	similar to LOX15_HUMAN	similar to P16050	LFEPLSQETELK	HeLaIL1	0	717.81	2	2.27
similar to SNC73 protein	similar to Q9UP60_HUMAN	similar to Q9UP60	GNDNGGNPFDYWGQGTL	HeLaIL1	0	906.915	2	2.23
similar to T-cell receptor beta chain V region CTL-L17	similar to TVB2_HUMAN	similar to P04435	ETTGGNQPQHFGDGTR	HeLaK	0	851.86	2	2.27
similar to KIAA1767 protein; thyroid adenoma-associated protein	similar to THADA_HUMAN	similar to Q6YHU6	TWVLNSVTDINTLANVNINR	HeLaK	0	1129.76	2	2.7
Non-histone chromosomal protein HMG-17	HMGN2_HUMAN	P05204	LSAKPAPPKPEPKPK	HeLaIL1/CHX	0	793.46	2	3.15
Non-POU domain-containing octamer-binding protein	NONO_HUMAN	Q15233	FGQAATMEGIGAIGGTPPAFNR	HeLaIL1/CHX	0	1082.71	2	2.5
Nucleosome assembly protein 1-like 1	NP1L1_HUMAN	P55209	TVSNDSFFNFFAPPEVPESGDLDDDAEAILAADFEIGHFLR	HeLaIL1	0	1506.61	3	3.96
Olfactory receptor 9G4	OR9G4_HUMAN	Q8NGQ1	VAALFYTVINPL	HeLaIL1	0	1321.59	1	2.13
Peroxiredoxin-2	PRDX2_HUMAN	P32119	EGGLGPLNIPLLADVTR	HeLaIL1	0	868.505	2	2.38
Phosphoglycerate kinase	PGK1_HUMAN	P00558	VADKIQLINNMLDKVNEMIIGGGMAFTFLK	HeLaIL1	2	1109.33	3	6.84
Poly(A) binding protein 1	PABP1_HUMAN	P11940	ITGMLLEIDNSELLHMLESPESLR	HeLaIL1	0	1371.58	2	2.72
Poly(rC) binding protein 2	PCBP2_HUMAN	Q15366	AFAMIIDKLEEDISSSMTNSTAASRPPVTLR	HeLaIL1	1	1118.6	3	4.05
Potassium voltage-gated channel subfamily B member 1	KCNB1_HUMAN	Q14721	SMSSIDSFISCATDFPEATR	HeLaIL1	0	1083.69	2	2.42
Presenilin-1	PSN1_HUMAN	P49768	HVIMLFVPVTLCMVVVVATIK	HeLaIL1/CHX	0	1157.51	2	2.52
Protein disulfide-isomerase	PDIA1_HUMAN	P07237	DAPEEEDHVLVLR	HeLaIL1	0	761.82	2	2.64
Protein disulfide-isomerase	PDIA1_HUMAN	P07237	TGPAATTLPDGAAAESLVESSEVAVIGFFK	HeLaIL1	0	1469.12	2	2.7
Protein FAM9C	FAM9C_HUMAN	Q8IZT9	DQLEVQVMAAQEMELAGK	HeLaIL1/CHX	0	996.14	2	2.54
Protein QN1 homolog	QN1_HUMAN	Q5TB80	EKELENKLEELKK	HeLaCHX	3	815.935	2	3.18
Protein SET	SET_HUMAN	Q01105	EQQEAIEHIDEVQNEIDRLNEQASEEILK	HeLaK	1	1151.22	3	4.17
Protein sprouty homolog 2	SPY2_HUMAN	O43597	DALTQQVHVLSLDQIR	HeLaCHX	0	919.035	2	2.33
Protocadherin-17	PCD17_HUMAN	O14917	GNLDYEENGMLEIDVQAR	HeLaIL1/CHX	0	1034.11	2	2.3
RNA-binding protein 10 isoform 2	RBM10_HUMAN isoform 2	P98175-2	WMEANQHSLNILGQK	HeLaIL1	0	885.505	2	2.57
RNA-binding protein MEX3B	MEX3B_HUMAN	Q6ZN04	NGSGGGGGGSSGGGETLDDQR	HeLaCHX	0	911.87	2	2.59
Serum albumin	ALBU_HUMAN	P02768	ALVLIAFAQYLQQCPFEDHVK	HeLaK	0	1217.92	2	2.59
Small glutamine-rich tetratricopeptide repeat-containing protein alpha	SGTA_HUMAN	O43765	LAYAIIQFLHDQLR	HeLaCHX	0	851.495	2	2.27
Taste receptor type 2 member 60	T2R60_HUMAN	P59551	IATFTHPVFFWLK	HeLaK	0	804.46	2	2.21
TATA-binding protein-associated factor 172	BTAF1_HUMAN	O14981	VHTFAACAVVSLQQLPEK	HeLaIL1	0	971.635	2	2.26
Transcriptional activator Myb	MYB_HUMAN	P10242	MLPQTPSHLVEDLQDVIK	HeLaIL1	0	1032.69	2	2.53
Transient receptor potential cation channel, subfamily C, member 4	TRPC4_HUMAN	Q9UBN4	EFVAQPNCQQLLASR	HeLaIL1	0	852.965	2	2.64
Triosephosphate isomerase	TPIS_HUMAN	P60174	SNVSDAVAQSTR	HeLaCHX	0	618.145	2	3.01
Tubulin beta-4B chain	TBB2C_HUMAN	P68371	EIVHIQAGQCGNQIGAK	HeLaIL1/CHX	0	884	2	3.99
Uncharacterized protein C1orf168	CA168_HUMAN	Q5VWT5	TQGEVTVEEGSLSPER	HeLaIL1	0	859.9	2	2.7
V3-3 protein	Q5NV83_HUMAN	Q5NV83	TLTCGSSTGAVTSGHHYPYWFQQK	HeLaCHX	0	1247.87	2	2.44
Vinculin	VINC_HUMAN	P18206	AIPDLTAPVAAVQAAVSNLVR	HeLaIL1	0	1039.2	2	2.46
X-ray repair cross-complementing protein 6	XRCC6_HUMAN	P12956	IQVTPPGFQLVFLPFADDKR	HeLaIL1	1	1145.33	2	3.57
* proteins described as "similar to.." in the potentially differentiating group were not taken into further consideration in this work (these were single peptide IDs, being just similar to certain entries in the database)
